# Supplementary material for: Adsorbate-induced lattice deformation in IRMOF-74 series
Source: Nat Commun. 2017 Jan 9;8:13945. doi: 10.1038/ncomms13945 (PMC5228029; doi:10.1038/ncomms13945)
Supplement: Supplementary Data 1 — Crystallographic information file of the IRMOF-74-V primitive unit cell and REPEAT atomic charges. [file ncomms13945-s2.cif]

#======================================================================

# IRMOF-74-V primitive unit cell

#----------------------------------------------------------------------

IRMOF-74-V primitive unit cell


_pd_phase_name                         ''
_cell_length_a                         6.81850
_cell_length_b                         38.41220
_cell_length_c                         38.41220
_cell_angle_alpha                      119.65300
_cell_angle_beta                       93.39210
_cell_angle_gamma                      93.39210
_symmetry_space_group_name_H-M         'P 1'
_symmetry_Int_Tables_number            1

loop_
_symmetry_equiv_pos_as_xyz
   'x, y, z'

loop_
   _atom_site_label
   _atom_site_occupancy
   _atom_site_fract_x
   _atom_site_fract_y
   _atom_site_fract_z
   _atom_site_adp_type
   _atom_site_B_iso_or_equiv
   _atom_site_type_symbol
   _atom_site_charge
   H1         1.0     0.556232      0.546123      0.027598     Biso  1.000000 H	0.065923
   H2         1.0     0.010110      0.481475      0.453877     Biso  1.000000 H	0.061766
   H3         1.0     0.528635      0.972402      0.518526     Biso  1.000000 H	0.064400
   H4         1.0     0.691544      0.576161      0.012267     Biso  1.000000 H	0.069834
   H5         1.0     0.115385      0.436106      0.423839     Biso  1.000000 H	0.065080
   H6         1.0     0.679278      0.987733      0.563894     Biso  1.000000 H	0.068062
   H7         1.0     0.561528      0.529517      0.975408     Biso  1.000000 H	0.091323
   H8         1.0     0.032012      0.445891      0.470483     Biso  1.000000 H	0.089470
   H9         1.0     0.586121      0.024592      0.554110     Biso  1.000000 H	0.092755
   H10        1.0     0.868576      0.462620      0.081618     Biso  1.000000 H	0.091036
   H11        1.0     0.405957      0.618997      0.537379     Biso  1.000000 H	0.093275
   H12        1.0     0.786960      0.918383      0.381003     Biso  1.000000 H	0.089549
   H13        1.0     0.607466      0.453355      0.072796     Biso  1.000000 H	0.093437
   H14        1.0     0.154114      0.619441      0.546645     Biso  1.000000 H	0.095797
   H15        1.0     0.534673      0.927205      0.380559     Biso  1.000000 H	0.089786
   H16        1.0     0.749487      0.454160      0.035530     Biso  1.000000 H	0.100025
   H17        1.0     0.295329      0.581370      0.545840     Biso  1.000000 H	0.097892
   H18        1.0     0.713959      0.964470      0.418630     Biso  1.000000 H	0.098961
   H19        1.0     0.798386      0.657906      0.178437     Biso  1.000000 H	0.112237
   H20        1.0     0.140477      0.520532      0.342094     Biso  1.000000 H	0.101451
   H21        1.0     0.619946      0.821563      0.479469     Biso  1.000000 H	0.101824
   H22        1.0     0.749892      0.655312      0.131341     Biso  1.000000 H	0.104724
   H23        1.0     0.094578      0.476030      0.344688     Biso  1.000000 H	0.108703
   H24        1.0     0.618546      0.868659      0.523970     Biso  1.000000 H	0.106304
   H25        1.0     0.551011      0.652304      0.158300     Biso  1.000000 H	0.109394
   H26        1.0     0.898705      0.505997      0.347696     Biso  1.000000 H	0.105184
   H27        1.0     0.392707      0.841700      0.494004     Biso  1.000000 H	0.103932
   H28        1.0     0.137113      0.495670      0.056571     Biso  1.000000 H	0.149033
   H29        1.0     0.641443      0.560901      0.504330     Biso  1.000000 H	0.146382
   H30        1.0     0.080541      0.943429      0.439099     Biso  1.000000 H	0.149145
   H31        1.0     0.885183      0.597517      0.084962     Biso  1.000000 H	0.139538
   H32        1.0     0.287665      0.487445      0.402483     Biso  1.000000 H	0.140312
   H33        1.0     0.800218      0.915038      0.512555     Biso  1.000000 H	0.137795
   H34        1.0     0.525002      0.513301      0.129070     Biso  1.000000 H	0.133418
   H35        1.0     0.011700      0.615769      0.486699     Biso  1.000000 H	0.130429
   H36        1.0     0.395931      0.870931      0.384231     Biso  1.000000 H	0.132939
   H37        1.0     0.948749      0.135704      0.584599     Biso  1.000000 H	0.159412
   H38        1.0     0.813042      0.448895      0.864295     Biso  1.000000 H	0.156376
   H39        1.0     0.364150      0.415401      0.551105     Biso  1.000000 H	0.160830
   H40        1.0     0.212834      0.192575      0.614134     Biso  1.000000 H	0.127926
   H41        1.0     0.020257      0.421559      0.807425     Biso  1.000000 H	0.129545
   H42        1.0     0.598700      0.385866      0.578441     Biso  1.000000 H	0.129727
   H43        1.0     0.526685      0.216733      0.588663     Biso  1.000000 H	0.215919
   H44        1.0     0.309950      0.371930      0.783267     Biso  1.000000 H	0.205596
   H45        1.0     0.938021      0.411336      0.628070     Biso  1.000000 H	0.214142
   H46        1.0     0.480855      0.783242      0.413053     Biso  1.000000 H	0.213740
   H47        1.0     0.697615      0.629811      0.216758     Biso  1.000000 H	0.203302
   H48        1.0     0.067803      0.586947      0.370189     Biso  1.000000 H	0.212615
   H49        1.0     0.795194      0.807311      0.386941     Biso  1.000000 H	0.132697
   H50        1.0     0.987885      0.579632      0.192690     Biso  1.000000 H	0.134543
   H51        1.0     0.408252      0.613059      0.420369     Biso  1.000000 H	0.135782
   H52        1.0     0.059026      0.864377      0.417322     Biso  1.000000 H	0.154550
   H53        1.0     0.194651      0.552946      0.135624     Biso  1.000000 H	0.154002
   H54        1.0     0.641704      0.582678      0.447054     Biso  1.000000 H	0.157508
   H55        1.0     0.483076      0.488989      0.870756     Biso  1.000000 H	0.134005
   H56        1.0     0.994089      0.381768      0.511011     Biso  1.000000 H	0.130844
   H57        1.0     0.612319      0.129243      0.618232     Biso  1.000000 H	0.133585
   H58        1.0     0.106124      0.404974      0.912962     Biso  1.000000 H	0.133729
   H59        1.0     0.701152      0.507989      0.595027     Biso  1.000000 H	0.133912
   H60        1.0     0.193164      0.087038      0.492011     Biso  1.000000 H	0.131573
   H61        1.0     0.855088      0.506764      0.941304     Biso  1.000000 H	0.148183
   H62        1.0     0.348324      0.434539      0.493236     Biso  1.000000 H	0.145425
   H63        1.0     0.913784      0.058696      0.565461     Biso  1.000000 H	0.147332
   H64        1.0     0.445677      0.349624      0.841001     Biso  1.000000 H	0.110775
   H65        1.0     0.096057      0.491376      0.650376     Biso  1.000000 H	0.108378
   H66        1.0     0.604680      0.158999      0.508623     Biso  1.000000 H	0.105935
   H67        1.0     0.245296      0.347299      0.867959     Biso  1.000000 H	0.105381
   H68        1.0     0.898000      0.520659      0.652701     Biso  1.000000 H	0.111205
   H69        1.0     0.377341      0.132042      0.479341     Biso  1.000000 H	0.107522
   H70        1.0     0.198903      0.344518      0.820747     Biso  1.000000 H	0.113049
   H71        1.0     0.854388      0.476229      0.655482     Biso  1.000000 H	0.104241
   H72        1.0     0.378160      0.179253      0.523771     Biso  1.000000 H	0.103237
   H73        1.0     0.245740      0.548310      0.962371     Biso  1.000000 H	0.097101
   H74        1.0     0.697430      0.414061      0.451690     Biso  1.000000 H	0.096579
   H75        1.0     0.283367      0.037629      0.585940     Biso  1.000000 H	0.096616
   H76        1.0     0.390804      0.548998      0.925424     Biso  1.000000 H	0.091816
   H77        1.0     0.841806      0.376426      0.451002     Biso  1.000000 H	0.094996
   H78        1.0     0.465377      0.074575      0.623574     Biso  1.000000 H	0.088303
   H79        1.0     0.129980      0.539109      0.915752     Biso  1.000000 H	0.089169
   H80        1.0     0.590870      0.376644      0.460891     Biso  1.000000 H	0.091895
   H81        1.0     0.214225      0.084247      0.623356     Biso  1.000000 H	0.087911
   H82        1.0     0.429267      0.472816      0.022853     Biso  1.000000 H	0.087481
   H83        1.0     0.956450      0.550037      0.527184     Biso  1.000000 H	0.085675
   H84        1.0     0.406413      0.977147      0.449963     Biso  1.000000 H	0.087500
   H85        1.0     0.300571      0.426237      0.985479     Biso  1.000000 H	0.069865
   H86        1.0     0.874333      0.559242      0.573763     Biso  1.000000 H	0.064370
   H87        1.0     0.315091      0.014521      0.440758     Biso  1.000000 H	0.067263
   H88        1.0     0.437675      0.456644      0.970802     Biso  1.000000 H	0.061558
   H89        1.0     0.981032      0.514159      0.543356     Biso  1.000000 H	0.057304
   H90        1.0     0.466872      0.029197      0.485841     Biso  1.000000 H	0.059458
   C1         1.0     0.650070      0.544829      0.004796     Biso  1.000000 C	-0.272769
   C2         1.0     0.105242      0.459967      0.455171     Biso  1.000000 C	-0.260599
   C3         1.0     0.645275      0.995204      0.540033     Biso  1.000000 C	-0.269389
   C4         1.0     0.736552      0.468474      0.068012     Biso  1.000000 C	-0.364316
   C5         1.0     0.268080      0.599538      0.531526     Biso  1.000000 C	-0.366054
   C6         1.0     0.668541      0.931988      0.400462     Biso  1.000000 C	-0.355584
   C7         1.0     0.699021      0.643164      0.150194     Biso  1.000000 C	-0.411532
   C8         1.0     0.055855      0.507031      0.356836     Biso  1.000000 C	-0.402976
   C9         1.0     0.548823      0.849805      0.492969     Biso  1.000000 C	-0.394951
   C10        1.0     0.162488      0.479379      0.995028     Biso  1.000000 C	0.224500
   C11        1.0     0.683109      0.515649      0.520620     Biso  1.000000 C	0.223143
   C12        1.0     0.167460      0.004972      0.484351     Biso  1.000000 C	0.226418
   C13        1.0     0.073629      0.497739      0.030863     Biso  1.000000 C	-0.307842
   C14        1.0     0.575891      0.533124      0.502261     Biso  1.000000 C	-0.304133
   C15        1.0     0.042766      0.969137      0.466876     Biso  1.000000 C	-0.310435
   C16        1.0     0.909842      0.519442      0.035524     Biso  1.000000 C	-0.051234
   C17        1.0     0.390400      0.516082      0.480557     Biso  1.000000 C	-0.055442
   C18        1.0     0.874317      0.964476      0.483918     Biso  1.000000 C	-0.053679
   C19        1.0     0.606131      0.531743      0.119151     Biso  1.000000 C	-0.284702
   C20        1.0     0.074388      0.587408      0.468257     Biso  1.000000 C	-0.273932
   C21        1.0     0.486980      0.880849      0.412592     Biso  1.000000 C	-0.273819
   C22        1.0     0.720839      0.513089      0.087025     Biso  1.000000 C	0.262229
   C23        1.0     0.207751      0.573937      0.486911     Biso  1.000000 C	0.250621
   C24        1.0     0.633814      0.912975      0.426063     Biso  1.000000 C	0.247333
   C25        1.0     0.815926      0.537374      0.073716     Biso  1.000000 C	0.065275
   C26        1.0     0.278552      0.536342      0.462625     Biso  1.000000 C	0.078382
   C27        1.0     0.742209      0.926284      0.463659     Biso  1.000000 C	0.071062
   C28        1.0     0.807159      0.579103      0.095275     Biso  1.000000 C	-0.302578
   C29        1.0     0.228055      0.516172      0.420897     Biso  1.000000 C	-0.313875
   C30        1.0     0.711881      0.904725      0.483828     Biso  1.000000 C	-0.300551
   C31        1.0     0.700603      0.598063      0.128626     Biso  1.000000 C	0.295459
   C32        1.0     0.102539      0.530564      0.401938     Biso  1.000000 C	0.305833
   C33        1.0     0.571974      0.871374      0.469437     Biso  1.000000 C	0.287317
   C34        1.0     0.591186      0.573279      0.139623     Biso  1.000000 C	-0.201781
   C35        1.0     0.017906      0.566345      0.426721     Biso  1.000000 C	-0.214187
   C36        1.0     0.451561      0.860377      0.433656     Biso  1.000000 C	-0.207478
   C37        1.0     0.060937      0.197631      0.608562     Biso  1.000000 C	0.018909
   C38        1.0     0.863304      0.410930      0.802368     Biso  1.000000 C	0.004704
   C39        1.0     0.452376      0.391438      0.589070     Biso  1.000000 C	0.001594
   C40        1.0     0.913327      0.165907      0.592373     Biso  1.000000 C	-0.415023
   C41        1.0     0.747417      0.426465      0.834092     Biso  1.000000 C	-0.405868
   C42        1.0     0.320954      0.407627      0.573534     Biso  1.000000 C	-0.407064
   C43        1.0     0.717764      0.172537      0.584852     Biso  1.000000 C	0.419262
   C44        1.0     0.545225      0.412315      0.827463     Biso  1.000000 C	0.408184
   C45        1.0     0.132912      0.415148      0.587685     Biso  1.000000 C	0.413991
   C46        1.0     0.677331      0.210948      0.593719     Biso  1.000000 C	-0.440396
   C47        1.0     0.466380      0.382770      0.789051     Biso  1.000000 C	-0.428455
   C48        1.0     0.083611      0.406280      0.617229     Biso  1.000000 C	-0.429658
   C49        1.0     0.429566      0.633536      0.244182     Biso  1.000000 C	0.517304
   C50        1.0     0.796030      0.610647      0.366465     Biso  1.000000 C	0.498401
   C51        1.0     0.185383      0.755818      0.389353     Biso  1.000000 C	0.513826
   C52        1.0     0.224194      0.619295      0.237125     Biso  1.000000 C	-0.356716
   C53        1.0     0.604898      0.617831      0.380706     Biso  1.000000 C	-0.346629
   C54        1.0     0.987067      0.762875      0.382169     Biso  1.000000 C	-0.363284
   C55        1.0     0.093371      0.631772      0.269517     Biso  1.000000 C	0.847614
   C56        1.0     0.461598      0.637746      0.368228     Biso  1.000000 C	0.841378
   C57        1.0     0.823853      0.730483      0.362254     Biso  1.000000 C	0.848796
   C58        1.0     0.914796      0.368858      0.730483     Biso  1.000000 C	0.847767
   C59        1.0     0.545938      0.361624      0.631141     Biso  1.000000 C	0.846918
   C60        1.0     0.184313      0.269516      0.638376     Biso  1.000000 C	0.848536
   C61        1.0     0.784149      0.381728      0.762974     Biso  1.000000 C	-0.364414
   C62        1.0     0.402422      0.381246      0.618272     Biso  1.000000 C	-0.357525
   C63        1.0     0.021176      0.237026      0.618754     Biso  1.000000 C	-0.370286
   C64        1.0     0.578683      0.367589      0.755982     Biso  1.000000 C	0.523049
   C65        1.0     0.211095      0.388392      0.632411     Biso  1.000000 C	0.503048
   C66        1.0     0.822702      0.244018      0.611607     Biso  1.000000 C	0.517915
   C67        1.0     0.330246      0.788976      0.407846     Biso  1.000000 C	-0.439698
   C68        1.0     0.541272      0.618871      0.211025     Biso  1.000000 C	-0.426810
   C69        1.0     0.922401      0.592155      0.381130     Biso  1.000000 C	-0.429235
   C70        1.0     0.289198      0.827457      0.417120     Biso  1.000000 C	0.421075
   C71        1.0     0.461742      0.589663      0.172543     Biso  1.000000 C	0.410541
   C72        1.0     0.872078      0.582880      0.410337     Biso  1.000000 C	0.413680
   C73        1.0     0.094048      0.834122      0.409419     Biso  1.000000 C	-0.400231
   C74        1.0     0.259928      0.575297      0.165878     Biso  1.000000 C	-0.394281
   C75        1.0     0.684629      0.590581      0.424703     Biso  1.000000 C	-0.392268
   C76        1.0     0.946913      0.802311      0.392702     Biso  1.000000 C	0.003173
   C77        1.0     0.144604      0.590392      0.197690     Biso  1.000000 C	-0.010248
   C78        1.0     0.554210      0.607298      0.409608     Biso  1.000000 C	-0.016510
   C79        1.0     0.413268      0.428980      0.859961     Biso  1.000000 C	-0.197624
   C80        1.0     0.984290      0.430981      0.571020     Biso  1.000000 C	-0.209737
   C81        1.0     0.553309      0.140039      0.569019     Biso  1.000000 C	-0.203233
   C82        1.0     0.298717      0.404315      0.870394     Biso  1.000000 C	0.288241
   C83        1.0     0.894404      0.466079      0.595685     Biso  1.000000 C	0.298788
   C84        1.0     0.428326      0.129606      0.533921     Biso  1.000000 C	0.279720
   C85        1.0     0.187833      0.423347      0.903046     Biso  1.000000 C	-0.283768
   C86        1.0     0.764488      0.479699      0.576653     Biso  1.000000 C	-0.291710
   C87        1.0     0.284789      0.096954      0.520301     Biso  1.000000 C	-0.279679
   C88        1.0     0.179061      0.465082      0.924418     Biso  1.000000 C	0.079232
   C89        1.0     0.713980      0.459336      0.534919     Biso  1.000000 C	0.088046
   C90        1.0     0.254644      0.075582      0.540664     Biso  1.000000 C	0.081704
   C91        1.0     0.278696      0.489249      0.911473     Biso  1.000000 C	0.248088
   C92        1.0     0.789448      0.422225      0.510751     Biso  1.000000 C	0.238233
   C93        1.0     0.367222      0.088526      0.577775     Biso  1.000000 C	0.231392
   C94        1.0     0.398386      0.470551      0.880206     Biso  1.000000 C	-0.282721
   C95        1.0     0.927836      0.409655      0.529449     Biso  1.000000 C	-0.271871
   C96        1.0     0.518180      0.119794      0.590345     Biso  1.000000 C	-0.270648
   C97        1.0     0.082913      0.483053      0.962385     Biso  1.000000 C	-0.074972
   C98        1.0     0.599861      0.479332      0.516947     Biso  1.000000 C	-0.079095
   C99        1.0     0.120529      0.037615      0.520668     Biso  1.000000 C	-0.074597
   C100       1.0     0.918924      0.504718      0.967008     Biso  1.000000 C	-0.296617
   C101       1.0     0.414206      0.462290      0.495282     Biso  1.000000 C	-0.290980
   C102       1.0     0.951916      0.032992      0.537710     Biso  1.000000 C	-0.298771
   C103       1.0     0.830094      0.523108      0.002891     Biso  1.000000 C	0.214709
   C104       1.0     0.306987      0.479784      0.476893     Biso  1.000000 C	0.211526
   C105       1.0     0.827203      0.997109      0.520217     Biso  1.000000 C	0.217525
   C106       1.0     0.298176      0.359173      0.849012     Biso  1.000000 C	-0.415587
   C107       1.0     0.939006      0.489839      0.640827     Biso  1.000000 C	-0.414573
   C108       1.0     0.449167      0.150988      0.510160     Biso  1.000000 C	-0.401373
   C109       1.0     0.261405      0.533754      0.929967     Biso  1.000000 C	-0.354932
   C110       1.0     0.727651      0.396213      0.466246     Biso  1.000000 C	-0.359893
   C111       1.0     0.331436      0.070033      0.603787     Biso  1.000000 C	-0.346684
   C112       1.0     0.342358      0.457662      0.993276     Biso  1.000000 C	-0.270045
   C113       1.0     0.884696      0.535614      0.542338     Biso  1.000000 C	-0.256028
   C114       1.0     0.349082      0.006724      0.464386     Biso  1.000000 C	-0.263280
   O1         1.0     0.525052      0.659356      0.280652     Biso  1.000000 O	-0.847955
   O2         1.0     0.865696      0.621297      0.340645     Biso  1.000000 O	-0.838168
   O3         1.0     0.244399      0.719348      0.378703     Biso  1.000000 O	-0.840958
   O4         1.0     0.165035      0.657423      0.306197     Biso  1.000000 O	-0.886446
   O5         1.0     0.507612      0.648775      0.342577     Biso  1.000000 O	-0.867035
   O6         1.0     0.858838      0.693804      0.351226     Biso  1.000000 O	-0.880241
   O7         1.0     0.912566      0.617765      0.262168     Biso  1.000000 O	-0.757772
   O8         1.0     0.294802      0.644404      0.382237     Biso  1.000000 O	-0.765548
   O9         1.0     0.650398      0.737833      0.355596     Biso  1.000000 O	-0.763289
   O10        1.0     0.095659      0.382842      0.737722     Biso  1.000000 O	-0.757933
   O11        1.0     0.712816      0.354879      0.617157     Biso  1.000000 O	-0.768416
   O12        1.0     0.357936      0.262277      0.645121     Biso  1.000000 O	-0.763546
   O13        1.0     0.843049      0.342968      0.693907     Biso  1.000000 O	-0.884855
   O14        1.0     0.500081      0.350937      0.657031     Biso  1.000000 O	-0.867381
   O15        1.0     0.149142      0.306093      0.649062     Biso  1.000000 O	-0.878444
   O16        1.0     0.483533      0.341378      0.719612     Biso  1.000000 O	-0.849670
   O17        1.0     0.142155      0.378233      0.658622     Biso  1.000000 O	-0.840171
   O18        1.0     0.763921      0.280388      0.621767     Biso  1.000000 O	-0.842001
   Mg1        1.0     0.727789      0.639617      0.305894     Biso  1.000000 Mg	1.503487
   Mg2        1.0     0.088173      0.666278      0.360384     Biso  1.000000 Mg	1.512298
   Mg3        1.0     0.421895      0.694106      0.333722     Biso  1.000000 Mg	1.505393
   Mg4        1.0     0.280276      0.360588      0.693934     Biso  1.000000 Mg	1.503091
   Mg5        1.0     0.919688      0.333345      0.639412     Biso  1.000000 Mg	1.512289
   Mg6        1.0     0.586342      0.306065      0.666654     Biso  1.000000 Mg	1.503186
