# Supplementary material for: Adsorbate-induced lattice deformation in IRMOF-74 series
Source: Nat Commun. 2017 Jan 9;8:13945. doi: 10.1038/ncomms13945 (PMC5228029; doi:10.1038/ncomms13945)
Supplement: Supplementary Data 2 — Crystallographic information file of the IRMOF-74-V deformed lattice. [file ncomms13945-s3.cif]

#======================================================================

# IRMOF-74-V deformed lattice

#----------------------------------------------------------------------

IRMOF-74-V deformed lattice


_pd_phase_name                         'PDB File'
_cell_length_a                         27.27400
_cell_length_b                         150.24400
_cell_length_c                         150.24400
_cell_angle_alpha                      119.65000
_cell_angle_beta                       93.39000
_cell_angle_gamma                      93.39000
_symmetry_space_group_name_H-M         'P 1'
_symmetry_Int_Tables_number            1

loop_
_symmetry_equiv_pos_as_xyz
   'x, y, z'

loop_
   _atom_site_label
   _atom_site_occupancy
   _atom_site_fract_x
   _atom_site_fract_y
   _atom_site_fract_z
   _atom_site_adp_type
   _atom_site_B_iso_or_equiv
   _atom_site_type_symbol
   H1         1.0     0.301274      0.193818      0.041650     Biso  1.000000 H
   H2         1.0     0.279462      0.175979      0.274712     Biso  1.000000 H
   H3         1.0     0.306448      0.195331      0.545314     Biso  1.000000 H
   H4         1.0     0.285890      0.178365      0.774935     Biso  1.000000 H
   H5         1.0     0.302780      0.429436      0.019901     Biso  1.000000 H
   H6         1.0     0.311090      0.445549      0.277492     Biso  1.000000 H
   H7         1.0     0.291317      0.424255      0.515204     Biso  1.000000 H
   H8         1.0     0.318365      0.444086      0.776736     Biso  1.000000 H
   H9         1.0     0.311742      0.695823      0.046215     Biso  1.000000 H
   H10        1.0     0.287206      0.678612      0.277492     Biso  1.000000 H
   H11        1.0     0.305092      0.694237      0.545268     Biso  1.000000 H
   H12        1.0     0.285230      0.674477      0.774419     Biso  1.000000 H
   H13        1.0     0.296246      0.926338      0.019247     Biso  1.000000 H
   H14        1.0     0.311280      0.946392      0.279132     Biso  1.000000 H
   H15        1.0     0.292883      0.926055      0.519546     Biso  1.000000 H
   H16        1.0     0.308884      0.942164      0.777114     Biso  1.000000 H
   H17        1.0     0.562392      0.194664      0.044037     Biso  1.000000 H
   H18        1.0     0.540373      0.176168      0.275544     Biso  1.000000 H
   H19        1.0     0.567286      0.196053      0.546292     Biso  1.000000 H
   H20        1.0     0.530616      0.178651      0.776413     Biso  1.000000 H
   H21        1.0     0.544982      0.427052      0.019000     Biso  1.000000 H
   H22        1.0     0.553528      0.445146      0.278485     Biso  1.000000 H
   H23        1.0     0.530459      0.422779      0.513680     Biso  1.000000 H
   H24        1.0     0.563796      0.443680      0.776790     Biso  1.000000 H
   H25        1.0     0.557148      0.694181      0.045291     Biso  1.000000 H
   H26        1.0     0.538123      0.677767      0.276029     Biso  1.000000 H
   H27        1.0     0.556054      0.693416      0.545160     Biso  1.000000 H
   H28        1.0     0.536884      0.673751      0.775328     Biso  1.000000 H
   H29        1.0     0.539241      0.925229      0.017030     Biso  1.000000 H
   H30        1.0     0.554224      0.947224      0.278754     Biso  1.000000 H
   H31        1.0     0.539533      0.924312      0.518153     Biso  1.000000 H
   H32        1.0     0.560164      0.942678      0.778222     Biso  1.000000 H
   H33        1.0     0.804631      0.193972      0.043359     Biso  1.000000 H
   H34        1.0     0.783157      0.175266      0.273712     Biso  1.000000 H
   H35        1.0     0.797996      0.194919      0.544090     Biso  1.000000 H
   H36        1.0     0.782211      0.177856      0.775743     Biso  1.000000 H
   H37        1.0     0.799866      0.428196      0.019062     Biso  1.000000 H
   H38        1.0     0.807238      0.445221      0.278262     Biso  1.000000 H
   H39        1.0     0.791894      0.424073      0.514681     Biso  1.000000 H
   H40        1.0     0.818884      0.444039      0.776575     Biso  1.000000 H
   H41        1.0     0.815950      0.694649      0.045561     Biso  1.000000 H
   H42        1.0     0.794833      0.678739      0.277253     Biso  1.000000 H
   H43        1.0     0.802851      0.693615      0.545091     Biso  1.000000 H
   H44        1.0     0.780209      0.673783      0.774219     Biso  1.000000 H
   H45        1.0     0.784548      0.924103      0.017538     Biso  1.000000 H
   H46        1.0     0.808787      0.946821      0.278816     Biso  1.000000 H
   H47        1.0     0.787260      0.925866      0.518569     Biso  1.000000 H
   H48        1.0     0.808581      0.942427      0.778399     Biso  1.000000 H
   H49        1.0     0.059683      0.194266      0.043321     Biso  1.000000 H
   H50        1.0     0.033549      0.175363      0.275213     Biso  1.000000 H
   H51        1.0     0.066624      0.196063      0.544698     Biso  1.000000 H
   H52        1.0     0.037476      0.177103      0.775158     Biso  1.000000 H
   H53        1.0     0.049400      0.429042      0.019994     Biso  1.000000 H
   H54        1.0     0.047029      0.444843      0.277746     Biso  1.000000 H
   H55        1.0     0.043232      0.424328      0.515551     Biso  1.000000 H
   H56        1.0     0.068127      0.443647      0.776952     Biso  1.000000 H
   H57        1.0     0.066746      0.696488      0.046785     Biso  1.000000 H
   H58        1.0     0.031114      0.676220      0.276321     Biso  1.000000 H
   H59        1.0     0.054218      0.694055      0.545637     Biso  1.000000 H
   H60        1.0     0.030462      0.674063      0.773873     Biso  1.000000 H
   H61        1.0     0.039925      0.924574      0.018546     Biso  1.000000 H
   H62        1.0     0.059671      0.945737      0.278954     Biso  1.000000 H
   H63        1.0     0.038773      0.926150      0.519723     Biso  1.000000 H
   H64        1.0     0.062724      0.943545      0.779023     Biso  1.000000 H
   H65        1.0     0.151436      0.145156      0.119838     Biso  1.000000 H
   H66        1.0     0.140138      0.152655      0.369745     Biso  1.000000 H
   H67        1.0     0.159700      0.146205      0.620507     Biso  1.000000 H
   H68        1.0     0.134250      0.152450      0.869306     Biso  1.000000 H
   H69        1.0     0.158480      0.387100      0.106288     Biso  1.000000 H
   H70        1.0     0.147381      0.405020      0.353701     Biso  1.000000 H
   H71        1.0     0.142549      0.383680      0.604686     Biso  1.000000 H
   H72        1.0     0.151974      0.404660      0.855540     Biso  1.000000 H
   H73        1.0     0.153930      0.644149      0.120831     Biso  1.000000 H
   H74        1.0     0.138364      0.652535      0.371046     Biso  1.000000 H
   H75        1.0     0.150304      0.639935      0.619868     Biso  1.000000 H
   H76        1.0     0.149281      0.651991      0.869182     Biso  1.000000 H
   H77        1.0     0.156692      0.885681      0.106257     Biso  1.000000 H
   H78        1.0     0.143305      0.906065      0.358813     Biso  1.000000 H
   H79        1.0     0.142464      0.882571      0.606195     Biso  1.000000 H
   H80        1.0     0.147842      0.902712      0.857172     Biso  1.000000 H
   H81        1.0     0.404622      0.143819      0.118629     Biso  1.000000 H
   H82        1.0     0.393335      0.152249      0.370453     Biso  1.000000 H
   H83        1.0     0.403380      0.145689      0.622501     Biso  1.000000 H
   H84        1.0     0.376521      0.151671      0.869375     Biso  1.000000 H
   H85        1.0     0.397576      0.386518      0.106658     Biso  1.000000 H
   H86        1.0     0.384930      0.404532      0.355980     Biso  1.000000 H
   H87        1.0     0.396296      0.382606      0.603924     Biso  1.000000 H
   H88        1.0     0.402036      0.404617      0.855494     Biso  1.000000 H
   H89        1.0     0.409594      0.645714      0.121293     Biso  1.000000 H
   H90        1.0     0.385218      0.650340      0.369830     Biso  1.000000 H
   H91        1.0     0.398338      0.640991      0.620261     Biso  1.000000 H
   H92        1.0     0.390879      0.652309      0.870591     Biso  1.000000 H
   H93        1.0     0.404060      0.885033      0.105295     Biso  1.000000 H
   H94        1.0     0.397379      0.904165      0.356280     Biso  1.000000 H
   H95        1.0     0.393177      0.882871      0.605102     Biso  1.000000 H
   H96        1.0     0.397923      0.904295      0.858258     Biso  1.000000 H
   H97        1.0     0.650169      0.143809      0.117182     Biso  1.000000 H
   H98        1.0     0.636303      0.151133      0.369622     Biso  1.000000 H
   H99        1.0     0.664085      0.145394      0.622285     Biso  1.000000 H
   H100       1.0     0.630899      0.152642      0.869744     Biso  1.000000 H
   H101       1.0     0.652696      0.385012      0.107166     Biso  1.000000 H
   H102       1.0     0.642573      0.404770      0.356188     Biso  1.000000 H
   H103       1.0     0.649118      0.382609      0.604424     Biso  1.000000 H
   H104       1.0     0.661178      0.406281      0.856849     Biso  1.000000 H
   H105       1.0     0.668719      0.644734      0.120400     Biso  1.000000 H
   H106       1.0     0.645483      0.651416      0.369368     Biso  1.000000 H
   H107       1.0     0.646801      0.640469      0.620284     Biso  1.000000 H
   H108       1.0     0.640488      0.651612      0.870145     Biso  1.000000 H
   H109       1.0     0.651665      0.885916      0.106234     Biso  1.000000 H
   H110       1.0     0.642439      0.903785      0.356973     Biso  1.000000 H
   H111       1.0     0.654791      0.883586      0.604078     Biso  1.000000 H
   H112       1.0     0.636683      0.901363      0.857580     Biso  1.000000 H
   H113       1.0     0.901747      0.143982      0.118421     Biso  1.000000 H
   H114       1.0     0.890434      0.152615      0.370638     Biso  1.000000 H
   H115       1.0     0.906386      0.144902      0.622047     Biso  1.000000 H
   H116       1.0     0.886907      0.152950      0.869814     Biso  1.000000 H
   H117       1.0     0.902517      0.386477      0.106334     Biso  1.000000 H
   H118       1.0     0.888492      0.404414      0.355102     Biso  1.000000 H
   H119       1.0     0.897856      0.383746      0.604871     Biso  1.000000 H
   H120       1.0     0.901198      0.406182      0.856757     Biso  1.000000 H
   H121       1.0     0.899158      0.644771      0.122502     Biso  1.000000 H
   H122       1.0     0.892718      0.652071      0.370638     Biso  1.000000 H
   H123       1.0     0.893897      0.639428      0.619560     Biso  1.000000 H
   H124       1.0     0.887999      0.651650      0.870514     Biso  1.000000 H
   H125       1.0     0.896358      0.886826      0.107774     Biso  1.000000 H
   H126       1.0     0.900026      0.905048      0.357219     Biso  1.000000 H
   H127       1.0     0.904353      0.882943      0.605233     Biso  1.000000 H
   H128       1.0     0.893592      0.903083      0.856980     Biso  1.000000 H
   H129       1.0     0.296539      0.274653      0.164529     Biso  1.000000 H
   H130       1.0     0.259996      0.271304      0.395620     Biso  1.000000 H
   H131       1.0     0.301547      0.273539      0.664459     Biso  1.000000 H
   H132       1.0     0.274692      0.272585      0.895658     Biso  1.000000 H
   H133       1.0     0.284843      0.504927      0.144628     Biso  1.000000 H
   H134       1.0     0.296037      0.531642      0.404859     Biso  1.000000 H
   H135       1.0     0.273411      0.501072      0.642302     Biso  1.000000 H
   H136       1.0     0.300300      0.531260      0.906159     Biso  1.000000 H
   H137       1.0     0.296078      0.773771      0.165106     Biso  1.000000 H
   H138       1.0     0.268779      0.770512      0.397137     Biso  1.000000 H
   H139       1.0     0.291707      0.771174      0.665190     Biso  1.000000 H
   H140       1.0     0.269287      0.769208      0.893233     Biso  1.000000 H
   H141       1.0     0.273307      1.001236      0.143280     Biso  1.000000 H
   H142       1.0     0.296448      0.031859      0.407045     Biso  1.000000 H
   H143       1.0     0.273074      1.002253      0.644912     Biso  1.000000 H
   H144       1.0     0.285036      0.031109      0.905051     Biso  1.000000 H
   H145       1.0     0.549707      0.274429      0.164067     Biso  1.000000 H
   H146       1.0     0.517363      0.270401      0.393534     Biso  1.000000 H
   H147       1.0     0.545659      0.272350      0.662934     Biso  1.000000 H
   H148       1.0     0.517406      0.273608      0.895958     Biso  1.000000 H
   H149       1.0     0.528888      0.504570      0.145220     Biso  1.000000 H
   H150       1.0     0.534191      0.534434      0.405829     Biso  1.000000 H
   H151       1.0     0.526406      0.499243      0.642125     Biso  1.000000 H
   H152       1.0     0.543823      0.533014      0.906413     Biso  1.000000 H
   H153       1.0     0.549773      0.773460      0.165337     Biso  1.000000 H
   H154       1.0     0.529182      0.769607      0.395366     Biso  1.000000 H
   H155       1.0     0.540361      0.770811      0.663504     Biso  1.000000 H
   H156       1.0     0.518992      0.768813      0.893002     Biso  1.000000 H
   H157       1.0     0.519040      1.004904      0.144243     Biso  1.000000 H
   H158       1.0     0.538031      0.031406      0.407153     Biso  1.000000 H
   H159       1.0     0.528560      1.002297      0.646120     Biso  1.000000 H
   H160       1.0     0.543408      0.029247      0.904419     Biso  1.000000 H
   H161       1.0     0.796981      0.273380      0.164344     Biso  1.000000 H
   H162       1.0     0.761154      0.269686      0.392464     Biso  1.000000 H
   H163       1.0     0.800698      0.273651      0.663989     Biso  1.000000 H
   H164       1.0     0.769389      0.271877      0.894603     Biso  1.000000 H
   H165       1.0     0.779229      0.504164      0.146729     Biso  1.000000 H
   H166       1.0     0.797677      0.531941      0.404643     Biso  1.000000 H
   H167       1.0     0.771778      0.500305      0.642556     Biso  1.000000 H
   H168       1.0     0.798949      0.531929      0.905844     Biso  1.000000 H
   H169       1.0     0.805433      0.771446      0.163736     Biso  1.000000 H
   H170       1.0     0.769457      0.772253      0.396352     Biso  1.000000 H
   H171       1.0     0.789163      0.769976      0.663981     Biso  1.000000 H
   H172       1.0     0.772901      0.766358      0.892094     Biso  1.000000 H
   H173       1.0     0.766413      1.004346      0.145459     Biso  1.000000 H
   H174       1.0     0.794352      0.030734      0.404435     Biso  1.000000 H
   H175       1.0     0.778342      1.000693      0.644073     Biso  1.000000 H
   H176       1.0     0.787225      0.031578      0.905335     Biso  1.000000 H
   H177       1.0     0.046945      0.272712      0.164621     Biso  1.000000 H
   H178       1.0     0.011184      0.270798      0.393526     Biso  1.000000 H
   H179       1.0     0.055759      0.271728      0.664397     Biso  1.000000 H
   H180       1.0     0.020713      0.271183      0.895481     Biso  1.000000 H
   H181       1.0     0.035000      0.505237      0.145421     Biso  1.000000 H
   H182       1.0     0.039003      0.531558      0.404905     Biso  1.000000 H
   H183       1.0     0.018202      0.500283      0.642125     Biso  1.000000 H
   H184       1.0     0.046904      0.531918      0.905035     Biso  1.000000 H
   H185       1.0     0.051716      0.773503      0.163944     Biso  1.000000 H
   H186       1.0     0.013384      0.771637      0.396614     Biso  1.000000 H
   H187       1.0     0.045011      0.769859      0.664774     Biso  1.000000 H
   H188       1.0     0.018607      0.769402      0.893033     Biso  1.000000 H
   H189       1.0     0.018741      1.003470      0.144081     Biso  1.000000 H
   H190       1.0     0.041120      0.030946      0.406514     Biso  1.000000 H
   H191       1.0     0.031236      1.000884      0.645281     Biso  1.000000 H
   H192       1.0     0.035200      0.031772      0.904496     Biso  1.000000 H
   H193       1.0     0.377344      0.192055      0.047886     Biso  1.000000 H
   H194       1.0     0.354228      0.173944      0.280818     Biso  1.000000 H
   H195       1.0     0.380033      0.191942      0.550272     Biso  1.000000 H
   H196       1.0     0.358170      0.176236      0.782172     Biso  1.000000 H
   H197       1.0     0.376349      0.426419      0.025791     Biso  1.000000 H
   H198       1.0     0.385584      0.443283      0.284682     Biso  1.000000 H
   H199       1.0     0.363062      0.419259      0.519161     Biso  1.000000 H
   H200       1.0     0.392121      0.442686      0.784058     Biso  1.000000 H
   H201       1.0     0.383332      0.691356      0.051643     Biso  1.000000 H
   H202       1.0     0.365051      0.676067      0.283204     Biso  1.000000 H
   H203       1.0     0.380282      0.690637      0.549964     Biso  1.000000 H
   H204       1.0     0.357911      0.672485      0.781625     Biso  1.000000 H
   H205       1.0     0.371086      0.921347      0.023135     Biso  1.000000 H
   H206       1.0     0.383589      0.942564      0.284890     Biso  1.000000 H
   H207       1.0     0.366139      0.922401      0.524774     Biso  1.000000 H
   H208       1.0     0.381343      0.941123      0.785274     Biso  1.000000 H
   H209       1.0     0.635430      0.190352      0.048240     Biso  1.000000 H
   H210       1.0     0.606258      0.173013      0.283196     Biso  1.000000 H
   H211       1.0     0.639757      0.191213      0.550295     Biso  1.000000 H
   H212       1.0     0.602639      0.175598      0.782657     Biso  1.000000 H
   H213       1.0     0.621328      0.423951      0.023481     Biso  1.000000 H
   H214       1.0     0.633237      0.445248      0.284798     Biso  1.000000 H
   H215       1.0     0.609347      0.421000      0.519577     Biso  1.000000 H
   H216       1.0     0.637407      0.441809      0.783465     Biso  1.000000 H
   H217       1.0     0.629274      0.691044      0.050473     Biso  1.000000 H
   H218       1.0     0.612960      0.676170      0.282704     Biso  1.000000 H
   H219       1.0     0.627488      0.688723      0.549548     Biso  1.000000 H
   H220       1.0     0.613885      0.672291      0.781756     Biso  1.000000 H
   H221       1.0     0.612146      0.922899      0.024359     Biso  1.000000 H
   H222       1.0     0.629603      0.945834      0.285537     Biso  1.000000 H
   H223       1.0     0.613061      0.921607      0.523719     Biso  1.000000 H
   H224       1.0     0.631597      0.939449      0.784859     Biso  1.000000 H
   H225       1.0     0.881546      0.190340      0.047416     Biso  1.000000 H
   H226       1.0     0.855220      0.173340      0.282103     Biso  1.000000 H
   H227       1.0     0.872247      0.192489      0.549687     Biso  1.000000 H
   H228       1.0     0.858492      0.176704      0.782241     Biso  1.000000 H
   H229       1.0     0.871220      0.424290      0.024105     Biso  1.000000 H
   H230       1.0     0.883055      0.444609      0.285160     Biso  1.000000 H
   H231       1.0     0.869794      0.420871      0.519531     Biso  1.000000 H
   H232       1.0     0.893752      0.442163      0.783173     Biso  1.000000 H
   H233       1.0     0.889703      0.691054      0.050118     Biso  1.000000 H
   H234       1.0     0.869368      0.675875      0.283366     Biso  1.000000 H
   H235       1.0     0.876060      0.690211      0.550711     Biso  1.000000 H
   H236       1.0     0.859107      0.673239      0.780039     Biso  1.000000 H
   H237       1.0     0.859557      0.921101      0.023443     Biso  1.000000 H
   H238       1.0     0.881275      0.944799      0.285906     Biso  1.000000 H
   H239       1.0     0.863844      0.922446      0.523650     Biso  1.000000 H
   H240       1.0     0.882244      0.940275      0.784951     Biso  1.000000 H
   H241       1.0     0.133837      0.190249      0.047955     Biso  1.000000 H
   H242       1.0     0.107381      0.173629      0.282427     Biso  1.000000 H
   H243       1.0     0.142269      0.193577      0.549902     Biso  1.000000 H
   H244       1.0     0.112808      0.174778      0.781602     Biso  1.000000 H
   H245       1.0     0.124546      0.425771      0.025575     Biso  1.000000 H
   H246       1.0     0.126241      0.445058      0.284898     Biso  1.000000 H
   H247       1.0     0.116415      0.420356      0.521209     Biso  1.000000 H
   H248       1.0     0.142450      0.441821      0.783288     Biso  1.000000 H
   H249       1.0     0.141575      0.692238      0.050234     Biso  1.000000 H
   H250       1.0     0.111167      0.674895      0.281287     Biso  1.000000 H
   H251       1.0     0.131497      0.689861      0.548224     Biso  1.000000 H
   H252       1.0     0.109040      0.673317      0.779700     Biso  1.000000 H
   H253       1.0     0.111842      0.920368      0.024043     Biso  1.000000 H
   H254       1.0     0.134688      0.943212      0.284521     Biso  1.000000 H
   H255       1.0     0.117769      0.922559      0.522249     Biso  1.000000 H
   H256       1.0     0.133280      0.941465      0.786545     Biso  1.000000 H
   H257       1.0     0.229471      0.153845      0.123679     Biso  1.000000 H
   H258       1.0     0.220690      0.158428      0.371624     Biso  1.000000 H
   H259       1.0     0.238965      0.154700      0.625842     Biso  1.000000 H
   H260       1.0     0.214573      0.160746      0.870884     Biso  1.000000 H
   H261       1.0     0.235350      0.396186      0.109645     Biso  1.000000 H
   H262       1.0     0.224090      0.413329      0.357904     Biso  1.000000 H
   H263       1.0     0.221964      0.390493      0.605071     Biso  1.000000 H
   H264       1.0     0.227401      0.413867      0.859752     Biso  1.000000 H
   H265       1.0     0.231400      0.653161      0.124080     Biso  1.000000 H
   H266       1.0     0.216524      0.660173      0.372494     Biso  1.000000 H
   H267       1.0     0.229786      0.648927      0.623571     Biso  1.000000 H
   H268       1.0     0.225446      0.660729      0.871176     Biso  1.000000 H
   H269       1.0     0.227619      0.896171      0.108875     Biso  1.000000 H
   H270       1.0     0.226303      0.912380      0.361469     Biso  1.000000 H
   H271       1.0     0.219004      0.890010      0.606472     Biso  1.000000 H
   H272       1.0     0.223006      0.912586      0.861145     Biso  1.000000 H
   H273       1.0     0.480187      0.153963      0.122663     Biso  1.000000 H
   H274       1.0     0.467561      0.161630      0.372601     Biso  1.000000 H
   H275       1.0     0.486046      0.152857      0.625195     Biso  1.000000 H
   H276       1.0     0.457723      0.159434      0.872046     Biso  1.000000 H
   H277       1.0     0.476791      0.393282      0.107943     Biso  1.000000 H
   H278       1.0     0.463358      0.412293      0.357566     Biso  1.000000 H
   H279       1.0     0.471530      0.391207      0.604432     Biso  1.000000 H
   H280       1.0     0.479167      0.413268      0.859074     Biso  1.000000 H
   H281       1.0     0.484809      0.654908      0.125427     Biso  1.000000 H
   H282       1.0     0.463191      0.658026      0.371108     Biso  1.000000 H
   H283       1.0     0.478102      0.649317      0.623471     Biso  1.000000 H
   H284       1.0     0.467458      0.661180      0.872146     Biso  1.000000 H
   H285       1.0     0.479178      0.894091      0.107582     Biso  1.000000 H
   H286       1.0     0.473345      0.913008      0.360484     Biso  1.000000 H
   H287       1.0     0.469131      0.891213      0.607065     Biso  1.000000 H
   H288       1.0     0.474828      0.912656      0.862446     Biso  1.000000 H
   H289       1.0     0.726774      0.151697      0.121824     Biso  1.000000 H
   H290       1.0     0.715633      0.158883      0.371400     Biso  1.000000 H
   H291       1.0     0.741755      0.154362      0.625965     Biso  1.000000 H
   H292       1.0     0.711632      0.160705      0.872254     Biso  1.000000 H
   H293       1.0     0.726394      0.394438      0.107535     Biso  1.000000 H
   H294       1.0     0.719640      0.414014      0.359768     Biso  1.000000 H
   H295       1.0     0.722023      0.391378      0.604932     Biso  1.000000 H
   H296       1.0     0.739333      0.415472      0.861122     Biso  1.000000 H
   H297       1.0     0.747354      0.653300      0.125758     Biso  1.000000 H
   H298       1.0     0.719168      0.659993      0.371000     Biso  1.000000 H
   H299       1.0     0.727315      0.649040      0.623864     Biso  1.000000 H
   H300       1.0     0.716696      0.660278      0.872116     Biso  1.000000 H
   H301       1.0     0.727508      0.895200      0.108267     Biso  1.000000 H
   H302       1.0     0.721694      0.912827      0.360830     Biso  1.000000 H
   H303       1.0     0.733584      0.891784      0.607473     Biso  1.000000 H
   H304       1.0     0.713000      0.910380      0.859759     Biso  1.000000 H
   H305       1.0     0.978651      0.152138      0.122586     Biso  1.000000 H
   H306       1.0     0.971387      0.160005      0.372578     Biso  1.000000 H
   H307       1.0     0.984935      0.153538      0.625719     Biso  1.000000 H
   H308       1.0     0.966694      0.159371      0.871400     Biso  1.000000 H
   H309       1.0     0.982226      0.393748      0.107728     Biso  1.000000 H
   H310       1.0     0.966123      0.412472      0.357658     Biso  1.000000 H
   H311       1.0     0.975079      0.391019      0.604709     Biso  1.000000 H
   H312       1.0     0.979762      0.413569      0.860036     Biso  1.000000 H
   H313       1.0     0.978530      0.652330      0.124711     Biso  1.000000 H
   H314       1.0     0.969069      0.660919      0.372640     Biso  1.000000 H
   H315       1.0     0.972094      0.647687      0.622077     Biso  1.000000 H
   H316       1.0     0.963772      0.658467      0.869960     Biso  1.000000 H
   H317       1.0     0.974255      0.895070      0.108821     Biso  1.000000 H
   H318       1.0     0.981660      0.913145      0.360545     Biso  1.000000 H
   H319       1.0     0.978223      0.893123      0.607404     Biso  1.000000 H
   H320       1.0     0.973017      0.912255      0.861230     Biso  1.000000 H
   H321       1.0     0.366011      0.267684      0.156391     Biso  1.000000 H
   H322       1.0     0.329851      0.264580      0.388638     Biso  1.000000 H
   H323       1.0     0.364149      0.265279      0.655205     Biso  1.000000 H
   H324       1.0     0.347105      0.265409      0.887413     Biso  1.000000 H
   H325       1.0     0.353981      0.499596      0.135512     Biso  1.000000 H
   H326       1.0     0.362308      0.526540      0.395720     Biso  1.000000 H
   H327       1.0     0.342023      0.495843      0.632709     Biso  1.000000 H
   H328       1.0     0.363265      0.525358      0.896674     Biso  1.000000 H
   H329       1.0     0.365828      0.767111      0.157400     Biso  1.000000 H
   H330       1.0     0.333867      0.763661      0.387914     Biso  1.000000 H
   H331       1.0     0.361263      0.764141      0.656698     Biso  1.000000 H
   H332       1.0     0.338568      0.763909      0.885088     Biso  1.000000 H
   H333       1.0     0.344213      0.996728      0.134157     Biso  1.000000 H
   H334       1.0     0.364778      0.025832      0.398284     Biso  1.000000 H
   H335       1.0     0.344382      0.998467      0.637313     Biso  1.000000 H
   H336       1.0     0.351925      0.023777      0.896213     Biso  1.000000 H
   H337       1.0     0.612006      0.266232      0.155059     Biso  1.000000 H
   H338       1.0     0.583888      0.263198      0.384234     Biso  1.000000 H
   H339       1.0     0.610588      0.265441      0.654635     Biso  1.000000 H
   H340       1.0     0.587569      0.266778      0.888791     Biso  1.000000 H
   H341       1.0     0.606547      0.501461      0.139108     Biso  1.000000 H
   H342       1.0     0.602198      0.527599      0.396998     Biso  1.000000 H
   H343       1.0     0.588675      0.493496      0.631362     Biso  1.000000 H
   H344       1.0     0.611611      0.527046      0.898183     Biso  1.000000 H
   H345       1.0     0.618871      0.767016      0.156876     Biso  1.000000 H
   H346       1.0     0.587008      0.761417      0.383426     Biso  1.000000 H
   H347       1.0     0.607613      0.763651      0.654705     Biso  1.000000 H
   H348       1.0     0.592096      0.763500      0.885804     Biso  1.000000 H
   H349       1.0     0.590690      0.998496      0.135813     Biso  1.000000 H
   H350       1.0     0.606887      0.026732      0.398430     Biso  1.000000 H
   H351       1.0     0.594626      0.997217      0.636666     Biso  1.000000 H
   H352       1.0     0.608240      0.023314      0.894619     Biso  1.000000 H
   H353       1.0     0.864211      0.266147      0.155891     Biso  1.000000 H
   H354       1.0     0.831605      0.263559      0.384688     Biso  1.000000 H
   H355       1.0     0.868925      0.266575      0.655852     Biso  1.000000 H
   H356       1.0     0.840663      0.266458      0.887297     Biso  1.000000 H
   H357       1.0     0.851346      0.498607      0.137868     Biso  1.000000 H
   H358       1.0     0.860460      0.526256      0.395058     Biso  1.000000 H
   H359       1.0     0.839667      0.494895      0.632840     Biso  1.000000 H
   H360       1.0     0.862361      0.527284      0.895912     Biso  1.000000 H
   H361       1.0     0.870053      0.764881      0.154366     Biso  1.000000 H
   H362       1.0     0.829934      0.763525      0.385882     Biso  1.000000 H
   H363       1.0     0.863054      0.765785      0.657399     Biso  1.000000 H
   H364       1.0     0.840464      0.761118      0.884133     Biso  1.000000 H
   H365       1.0     0.838542      0.999035      0.137291     Biso  1.000000 H
   H366       1.0     0.863910      0.027428      0.396275     Biso  1.000000 H
   H367       1.0     0.850361      0.997108      0.635527     Biso  1.000000 H
   H368       1.0     0.852303      0.024512      0.895735     Biso  1.000000 H
   H369       1.0     0.115093      0.266485      0.155952     Biso  1.000000 H
   H370       1.0     0.083466      0.265123      0.386644     Biso  1.000000 H
   H371       1.0     0.130300      0.267669      0.657091     Biso  1.000000 H
   H372       1.0     0.092796      0.265355      0.888252     Biso  1.000000 H
   H373       1.0     0.102164      0.499651      0.136128     Biso  1.000000 H
   H374       1.0     0.110412      0.527203      0.397060     Biso  1.000000 H
   H375       1.0     0.088253      0.495287      0.633679     Biso  1.000000 H
   H376       1.0     0.113298      0.526886      0.895304     Biso  1.000000 H
   H377       1.0     0.113742      0.765673      0.153843     Biso  1.000000 H
   H378       1.0     0.084860      0.765097      0.390147     Biso  1.000000 H
   H379       1.0     0.112550      0.763438      0.656344     Biso  1.000000 H
   H380       1.0     0.085185      0.762750      0.884249     Biso  1.000000 H
   H381       1.0     0.089115      0.998172      0.135805     Biso  1.000000 H
   H382       1.0     0.110912      0.025932      0.398192     Biso  1.000000 H
   H383       1.0     0.098669      0.997549      0.636251     Biso  1.000000 H
   H384       1.0     0.107149      0.025890      0.896798     Biso  1.000000 H
   H385       1.0     0.342732      0.173378      0.265228     Biso  1.000000 H
   H386       1.0     0.369872      0.194295      0.536761     Biso  1.000000 H
   H387       1.0     0.353533      0.174810      0.766436     Biso  1.000000 H
   H388       1.0     0.367608      0.192829      0.033204     Biso  1.000000 H
   H389       1.0     0.377442      0.442674      0.269300     Biso  1.000000 H
   H390       1.0     0.351757      0.422674      0.506027     Biso  1.000000 H
   H391       1.0     0.383271      0.441505      0.768653     Biso  1.000000 H
   H392       1.0     0.369406      0.428656      0.012033     Biso  1.000000 H
   H393       1.0     0.346333      0.674890      0.267553     Biso  1.000000 H
   H394       1.0     0.364442      0.693155      0.536075     Biso  1.000000 H
   H395       1.0     0.354093      0.671113      0.765758     Biso  1.000000 H
   H396       1.0     0.377871      0.694749      0.038239     Biso  1.000000 H
   H397       1.0     0.371950      0.943173      0.270386     Biso  1.000000 H
   H398       1.0     0.358069      0.924050      0.510508     Biso  1.000000 H
   H399       1.0     0.374798      0.940460      0.769785     Biso  1.000000 H
   H400       1.0     0.354608      0.923463      1.009237     Biso  1.000000 H
   H401       1.0     0.610277      0.173070      0.268800     Biso  1.000000 H
   H402       1.0     0.628699      0.194409      0.537015     Biso  1.000000 H
   H403       1.0     0.593667      0.175077      0.766890     Biso  1.000000 H
   H404       1.0     0.623888      0.193061      0.034975     Biso  1.000000 H
   H405       1.0     0.614410      0.443583      0.269185     Biso  1.000000 H
   H406       1.0     0.596771      0.422052      0.505358     Biso  1.000000 H
   H407       1.0     0.625108      0.440373      0.767629     Biso  1.000000 H
   H408       1.0     0.605904      0.426310      1.009537     Biso  1.000000 H
   H409       1.0     0.601992      0.675359      0.267291     Biso  1.000000 H
   H410       1.0     0.617025      0.692326      0.536337     Biso  1.000000 H
   H411       1.0     0.600283      0.671048      0.766228     Biso  1.000000 H
   H412       1.0     0.617897      0.693041      0.036623     Biso  1.000000 H
   H413       1.0     0.618564      0.944817      0.269885     Biso  1.000000 H
   H414       1.0     0.599690      0.923547      0.509769     Biso  1.000000 H
   H415       1.0     0.629097      0.940563      0.770778     Biso  1.000000 H
   H416       1.0     0.605725      0.924327      1.009606     Biso  1.000000 H
   H417       1.0     0.854770      0.172608      0.266821     Biso  1.000000 H
   H418       1.0     0.860070      0.193641      0.535013     Biso  1.000000 H
   H419       1.0     0.841724      0.174581      0.766205     Biso  1.000000 H
   H420       1.0     0.865814      0.193021      0.033920     Biso  1.000000 H
   H421       1.0     0.872262      0.442568      0.269262     Biso  1.000000 H
   H422       1.0     0.853372      0.423337      0.505819     Biso  1.000000 H
   H423       1.0     0.879417      0.440711      0.767744     Biso  1.000000 H
   H424       1.0     0.865085      0.426510      1.010338     Biso  1.000000 H
   H425       1.0     0.857576      0.675370      0.268045     Biso  1.000000 H
   H426       1.0     0.869345      0.693643      0.537584     Biso  1.000000 H
   H427       1.0     0.835157      0.669907      0.763425     Biso  1.000000 H
   H428       1.0     0.878100      0.693685      0.036630     Biso  1.000000 H
   H429       1.0     0.873196      0.943716      0.270178     Biso  1.000000 H
   H430       1.0     0.851316      0.925029      0.510185     Biso  1.000000 H
   H431       1.0     0.873883      0.939724      0.769738     Biso  1.000000 H
   H432       1.0     0.849202      0.923062      1.009476     Biso  1.000000 H
   H433       1.0     0.102980      0.172573      0.267045     Biso  1.000000 H
   H434       1.0     0.127197      0.194923      0.535829     Biso  1.000000 H
   H435       1.0     0.098553      0.173721      0.765912     Biso  1.000000 H
   H436       1.0     0.124309      0.192918      0.034382     Biso  1.000000 H
   H437       1.0     0.111158      0.443455      0.269462     Biso  1.000000 H
   H438       1.0     0.110816      0.423118      0.507675     Biso  1.000000 H
   H439       1.0     0.130902      0.440310      0.767583     Biso  1.000000 H
   H440       1.0     0.115160      0.428099      0.011879     Biso  1.000000 H
   H441       1.0     0.084876      0.672765      0.265289     Biso  1.000000 H
   H442       1.0     0.106683      0.693192      0.535575     Biso  1.000000 H
   H443       1.0     0.089656      0.670818      0.763887     Biso  1.000000 H
   H444       1.0     0.122777      0.694110      0.036014     Biso  1.000000 H
   H445       1.0     0.118490      0.943149      0.269524     Biso  1.000000 H
   H446       1.0     0.086236      0.923404      0.508229     Biso  1.000000 H
   H447       1.0     0.130170      0.940935      0.771001     Biso  1.000000 H
   H448       1.0     0.103101      0.923010      1.010746     Biso  1.000000 H
   H449       1.0     0.217909      0.137451      0.121124     Biso  1.000000 H
   H450       1.0     0.194935      0.144577      0.373379     Biso  1.000000 H
   H451       1.0     0.219092      0.138152      0.622016     Biso  1.000000 H
   H452       1.0     0.202526      0.146238      0.871484     Biso  1.000000 H
   H453       1.0     0.221929      0.381040      0.109930     Biso  1.000000 H
   H454       1.0     0.211418      0.396617      0.353724     Biso  1.000000 H
   H455       1.0     0.203180      0.376229      0.606919     Biso  1.000000 H
   H456       1.0     0.221626      0.397334      0.856302     Biso  1.000000 H
   H457       1.0     0.221532      0.637290      0.121701     Biso  1.000000 H
   H458       1.0     0.203002      0.646040      0.374380     Biso  1.000000 H
   H459       1.0     0.214407      0.632289      0.619899     Biso  1.000000 H
   H460       1.0     0.217692      0.646627      0.872616     Biso  1.000000 H
   H461       1.0     0.223158      0.881181      0.109606     Biso  1.000000 H
   H462       1.0     0.199488      0.896861      0.359275     Biso  1.000000 H
   H463       1.0     0.206899      0.875809      0.608274     Biso  1.000000 H
   H464       1.0     0.214234      0.895948      0.858620     Biso  1.000000 H
   H465       1.0     0.471145      0.137052      0.119245     Biso  1.000000 H
   H466       1.0     0.457135      0.146691      0.373433     Biso  1.000000 H
   H467       1.0     0.466167      0.137150      0.622986     Biso  1.000000 H
   H468       1.0     0.441254      0.144658      0.872285     Biso  1.000000 H
   H469       1.0     0.460564      0.379558      0.110007     Biso  1.000000 H
   H470       1.0     0.451214      0.396501      0.356226     Biso  1.000000 H
   H471       1.0     0.466991      0.376925      0.606018     Biso  1.000000 H
   H472       1.0     0.466883      0.397355      0.856972     Biso  1.000000 H
   H473       1.0     0.476026      0.638420      0.122494     Biso  1.000000 H
   H474       1.0     0.452985      0.644291      0.373094     Biso  1.000000 H
   H475       1.0     0.463872      0.633102      0.620538     Biso  1.000000 H
   H476       1.0     0.463679      0.647233      0.873255     Biso  1.000000 H
   H477       1.0     0.472038      0.880017      0.108852     Biso  1.000000 H
   H478       1.0     0.461990      0.896570      0.356919     Biso  1.000000 H
   H479       1.0     0.454951      0.876662      0.608474     Biso  1.000000 H
   H480       1.0     0.457596      0.896092      0.859428     Biso  1.000000 H
   H481       1.0     0.712239      0.135366      0.118860     Biso  1.000000 H
   H482       1.0     0.699525      0.144538      0.373102     Biso  1.000000 H
   H483       1.0     0.728381      0.138224      0.623332     Biso  1.000000 H
   H484       1.0     0.695409      0.145879      0.872393     Biso  1.000000 H
   H485       1.0     0.723529      0.380304      0.109499     Biso  1.000000 H
   H486       1.0     0.708599      0.397722      0.357135     Biso  1.000000 H
   H487       1.0     0.721769      0.377447      0.606488     Biso  1.000000 H
   H488       1.0     0.721440      0.398493      0.857727     Biso  1.000000 H
   H489       1.0     0.727467      0.636863      0.122902     Biso  1.000000 H
   H490       1.0     0.710704      0.645215      0.372062     Biso  1.000000 H
   H491       1.0     0.710708      0.632713      0.621400     Biso  1.000000 H
   H492       1.0     0.705273      0.645672      0.873039     Biso  1.000000 H
   H493       1.0     0.720118      0.880726      0.109283     Biso  1.000000 H
   H494       1.0     0.709768      0.896842      0.358436     Biso  1.000000 H
   H495       1.0     0.712095      0.877238      0.608612     Biso  1.000000 H
   H496       1.0     0.705293      0.894389      0.857942     Biso  1.000000 H
   H497       1.0     0.962654      0.136199      0.120485     Biso  1.000000 H
   H498       1.0     0.953600      0.146540      0.374772     Biso  1.000000 H
   H499       1.0     0.968413      0.137305      0.623309     Biso  1.000000 H
   H500       1.0     0.946732      0.145000      0.872662     Biso  1.000000 H
   H501       1.0     0.961629      0.379619      0.109275     Biso  1.000000 H
   H502       1.0     0.952755      0.396461      0.355479     Biso  1.000000 H
   H503       1.0     0.965396      0.377420      0.607381     Biso  1.000000 H
   H504       1.0     0.963200      0.397676      0.857388     Biso  1.000000 H
   H505       1.0     0.964147      0.635953      0.122147     Biso  1.000000 H
   H506       1.0     0.960165      0.646992      0.374203     Biso  1.000000 H
   H507       1.0     0.958171      0.631721      0.620176     Biso  1.000000 H
   H508       1.0     0.952647      0.644491      0.872293     Biso  1.000000 H
   H509       1.0     0.963729      0.880727      0.110099     Biso  1.000000 H
   H510       1.0     0.963829      0.897337      0.357520     Biso  1.000000 H
   H511       1.0     0.975882      0.878477      0.607997     Biso  1.000000 H
   H512       1.0     0.959023      0.895796      0.857688     Biso  1.000000 H
   H513       1.0     0.344041      1.010547      0.151102     Biso  1.000000 H
   H514       1.0     0.370026      0.040182      0.414451     Biso  1.000000 H
   H515       1.0     0.339332      1.012157      0.653480     Biso  1.000000 H
   H516       1.0     0.360012      0.037989      0.911664     Biso  1.000000 H
   H517       1.0     0.366571      0.283302      0.171080     Biso  1.000000 H
   H518       1.0     0.331974      0.281114      0.402372     Biso  1.000000 H
   H519       1.0     0.376901      0.281138      0.670164     Biso  1.000000 H
   H520       1.0     0.347772      0.280750      0.902256     Biso  1.000000 H
   H521       1.0     0.355452      0.513429      0.151071     Biso  1.000000 H
   H522       1.0     0.367249      0.540095      0.411965     Biso  1.000000 H
   H523       1.0     0.345874      0.509966      0.649770     Biso  1.000000 H
   H524       1.0     0.372563      0.538750      0.912726     Biso  1.000000 H
   H525       1.0     0.366221      0.783361      0.171511     Biso  1.000000 H
   H526       1.0     0.341004      0.779034      0.402780     Biso  1.000000 H
   H527       1.0     0.363884      0.779777      0.671395     Biso  1.000000 H
   H528       1.0     0.339217      0.779210      0.900370     Biso  1.000000 H
   H529       1.0     0.591392      1.012954      0.151649     Biso  1.000000 H
   H530       1.0     0.611627      0.040424      0.414482     Biso  1.000000 H
   H531       1.0     0.599732      1.010845      0.652895     Biso  1.000000 H
   H532       1.0     0.618744      0.037537      0.910840     Biso  1.000000 H
   H533       1.0     0.626251      0.281980      0.169648     Biso  1.000000 H
   H534       1.0     0.590965      0.278785      0.399154     Biso  1.000000 H
   H535       1.0     0.617866      0.281206      0.668978     Biso  1.000000 H
   H536       1.0     0.593807      0.282427      0.902649     Biso  1.000000 H
   H537       1.0     0.591641      0.515625      0.154035     Biso  1.000000 H
   H538       1.0     0.608518      0.542111      0.413143     Biso  1.000000 H
   H539       1.0     0.603672      0.506643      0.648045     Biso  1.000000 H
   H540       1.0     0.615826      0.541672      0.913943     Biso  1.000000 H
   H541       1.0     0.621396      0.782411      0.171519     Biso  1.000000 H
   H542       1.0     0.608440      0.775984      0.398746     Biso  1.000000 H
   H543       1.0     0.615348      0.779432      0.669424     Biso  1.000000 H
   H544       1.0     0.583608      0.779043      0.899808     Biso  1.000000 H
   H545       1.0     0.840631      1.012925      0.153112     Biso  1.000000 H
   H546       1.0     0.862664      0.040676      0.412519     Biso  1.000000 H
   H547       1.0     0.845091      1.010091      0.651841     Biso  1.000000 H
   H548       1.0     0.863746      0.038589      0.911610     Biso  1.000000 H
   H549       1.0     0.873164      0.281833      0.169941     Biso  1.000000 H
   H550       1.0     0.831378      0.279241      0.399039     Biso  1.000000 H
   H551       1.0     0.872982      0.282088      0.669902     Biso  1.000000 H
   H552       1.0     0.839401      0.282227      0.901648     Biso  1.000000 H
   H553       1.0     0.850687      0.512685      0.153396     Biso  1.000000 H
   H554       1.0     0.872250      0.539890      0.411541     Biso  1.000000 H
   H555       1.0     0.847699      0.508073      0.649385     Biso  1.000000 H
   H556       1.0     0.872983      0.541023      0.912418     Biso  1.000000 H
   H557       1.0     0.876720      0.780013      0.170056     Biso  1.000000 H
   H558       1.0     0.847671      0.778363      0.400170     Biso  1.000000 H
   H559       1.0     0.851372      0.781269      0.672127     Biso  1.000000 H
   H560       1.0     0.843396      0.776337      0.899076     Biso  1.000000 H
   H561       1.0     0.092940      1.011852      0.151764     Biso  1.000000 H
   H562       1.0     0.116028      0.039780      0.413782     Biso  1.000000 H
   H563       1.0     0.101211      1.010543      0.653011     Biso  1.000000 H
   H564       1.0     0.105648      0.040550      0.911972     Biso  1.000000 H
   H565       1.0     0.117105      0.282109      0.170480     Biso  1.000000 H
   H566       1.0     0.080453      0.280536      0.400363     Biso  1.000000 H
   H567       1.0     0.117401      0.282891      0.671495     Biso  1.000000 H
   H568       1.0     0.090787      0.281081      0.902264     Biso  1.000000 H
   H569       1.0     0.109247      0.513316      0.152311     Biso  1.000000 H
   H570       1.0     0.107848      0.540962      0.412912     Biso  1.000000 H
   H571       1.0     0.090330      0.508590      0.649939     Biso  1.000000 H
   H572       1.0     0.122196      0.539811      0.911833     Biso  1.000000 H
   H573       1.0     0.126248      0.780729      0.168848     Biso  1.000000 H
   H574       1.0     0.083777      0.781094      0.404366     Biso  1.000000 H
   H575       1.0     0.117840      0.778547      0.671095     Biso  1.000000 H
   H576       1.0     0.087978      0.778208      0.899538     Biso  1.000000 H
   H577       1.0     0.204242      0.152789      0.036815     Biso  1.000000 H
   H578       1.0     0.189965      0.136604      0.275598     Biso  1.000000 H
   H579       1.0     0.208836      0.153148      0.538277     Biso  1.000000 H
   H580       1.0     0.190920      0.141175      0.779685     Biso  1.000000 H
   H581       1.0     0.200603      0.386674      0.011587     Biso  1.000000 H
   H582       1.0     0.207626      0.408515      0.280433     Biso  1.000000 H
   H583       1.0     0.199461      0.381853      0.507036     Biso  1.000000 H
   H584       1.0     0.228172      0.405223      0.777114     Biso  1.000000 H
   H585       1.0     0.212778      0.652878      0.038493     Biso  1.000000 H
   H586       1.0     0.197563      0.638721      0.277546     Biso  1.000000 H
   H587       1.0     0.198490      0.651531      0.536145     Biso  1.000000 H
   H588       1.0     0.194643      0.635966      0.776275     Biso  1.000000 H
   H589       1.0     0.195661      0.883135      0.012210     Biso  1.000000 H
   H590       1.0     0.214035      0.906789      0.279309     Biso  1.000000 H
   H591       1.0     0.192188      0.883524      0.511386     Biso  1.000000 H
   H592       1.0     0.217438      0.903602      0.778746     Biso  1.000000 H
   H593       1.0     0.457528      0.153118      0.036500     Biso  1.000000 H
   H594       1.0     0.444630      0.137393      0.275790     Biso  1.000000 H
   H595       1.0     0.457960      0.152757      0.535921     Biso  1.000000 H
   H596       1.0     0.435026      0.140134      0.777322     Biso  1.000000 H
   H597       1.0     0.453516      0.385220      0.012133     Biso  1.000000 H
   H598       1.0     0.472244      0.408240      0.281857     Biso  1.000000 H
   H599       1.0     0.436868      0.381960      0.507382     Biso  1.000000 H
   H600       1.0     0.477042      0.405763      0.778900     Biso  1.000000 H
   H601       1.0     0.457836      0.651387      0.037138     Biso  1.000000 H
   H602       1.0     0.451268      0.639251      0.277753     Biso  1.000000 H
   H603       1.0     0.449029      0.650938      0.536199     Biso  1.000000 H
   H604       1.0     0.435900      0.636015      0.776906     Biso  1.000000 H
   H605       1.0     0.443876      0.883803      0.013773     Biso  1.000000 H
   H606       1.0     0.462392      0.907445      0.278954     Biso  1.000000 H
   H607       1.0     0.439502      0.883008      0.510354     Biso  1.000000 H
   H608       1.0     0.461702      0.904060      0.778969     Biso  1.000000 H
   H609       1.0     0.712716      0.152530      0.035737     Biso  1.000000 H
   H610       1.0     0.692988      0.135988      0.274913     Biso  1.000000 H
   H611       1.0     0.704321      0.152676      0.537946     Biso  1.000000 H
   H612       1.0     0.688199      0.140498      0.778877     Biso  1.000000 H
   H613       1.0     0.701393      0.385492      0.012156     Biso  1.000000 H
   H614       1.0     0.720563      0.407418      0.280386     Biso  1.000000 H
   H615       1.0     0.691176      0.381811      0.506405     Biso  1.000000 H
   H616       1.0     0.728832      0.406148      0.778777     Biso  1.000000 H
   H617       1.0     0.716507      0.651880      0.037431     Biso  1.000000 H
   H618       1.0     0.693836      0.639259      0.275582     Biso  1.000000 H
   H619       1.0     0.712642      0.650990      0.535783     Biso  1.000000 H
   H620       1.0     0.696414      0.636066      0.777222     Biso  1.000000 H
   H621       1.0     0.694665      0.882465      0.011510     Biso  1.000000 H
   H622       1.0     0.705070      0.907753      0.279863     Biso  1.000000 H
   H623       1.0     0.689606      0.883859      0.511455     Biso  1.000000 H
   H624       1.0     0.717296      0.904056      0.780109     Biso  1.000000 H
   H625       1.0     0.950040      0.152301      0.036053     Biso  1.000000 H
   H626       1.0     0.940833      0.136041      0.276406     Biso  1.000000 H
   H627       1.0     0.960265      0.154355      0.538585     Biso  1.000000 H
   H628       1.0     0.946762      0.138746      0.777707     Biso  1.000000 H
   H629       1.0     0.955576      0.386501      0.014027     Biso  1.000000 H
   H630       1.0     0.971345      0.407177      0.279370     Biso  1.000000 H
   H631       1.0     0.943657      0.381269      0.508429     Biso  1.000000 H
   H632       1.0     0.969513      0.405922      0.779939     Biso  1.000000 H
   H633       1.0     0.965453      0.653347      0.039086     Biso  1.000000 H
   H634       1.0     0.955005      0.637495      0.277361     Biso  1.000000 H
   H635       1.0     0.955562      0.651372      0.535560     Biso  1.000000 H
   H636       1.0     0.947877      0.638238      0.778245     Biso  1.000000 H
   H637       1.0     0.925807      0.883011      0.012895     Biso  1.000000 H
   H638       1.0     0.964025      0.906552      0.279008     Biso  1.000000 H
   H639       1.0     0.942286      0.882854      0.511740     Biso  1.000000 H
   H640       1.0     0.960922      0.905342      0.780586     Biso  1.000000 H
   H641       1.0     0.090545      0.179178      0.162496     Biso  1.000000 H
   H642       1.0     0.076105      0.192519      0.408285     Biso  1.000000 H
   H643       1.0     0.096370      0.179700      0.663858     Biso  1.000000 H
   H644       1.0     0.082010      0.191821      0.908861     Biso  1.000000 H
   H645       1.0     0.099448      0.426532      0.144404     Biso  1.000000 H
   H646       1.0     0.090500      0.438305      0.396914     Biso  1.000000 H
   H647       1.0     0.101400      0.424942      0.641955     Biso  1.000000 H
   H648       1.0     0.090753      0.439493      0.898514     Biso  1.000000 H
   H649       1.0     0.098769      0.678550      0.163820     Biso  1.000000 H
   H650       1.0     0.087347      0.693350      0.410209     Biso  1.000000 H
   H651       1.0     0.091386      0.673534      0.661241     Biso  1.000000 H
   H652       1.0     0.086516      0.692749      0.907684     Biso  1.000000 H
   H653       1.0     0.093818      0.926681      0.145082     Biso  1.000000 H
   H654       1.0     0.095328      0.939349      0.400209     Biso  1.000000 H
   H655       1.0     0.091860      0.923408      0.644242     Biso  1.000000 H
   H656       1.0     0.084439      0.937013      0.899269     Biso  1.000000 H
   H657       1.0     0.348949      0.177841      0.160649     Biso  1.000000 H
   H658       1.0     0.330154      0.193633      0.409301     Biso  1.000000 H
   H659       1.0     0.350284      0.179087      0.663712     Biso  1.000000 H
   H660       1.0     0.334494      0.191851      0.907961     Biso  1.000000 H
   H661       1.0     0.347471      0.426823      0.145305     Biso  1.000000 H
   H662       1.0     0.339357      0.438892      0.397714     Biso  1.000000 H
   H663       1.0     0.349998      0.423027      0.641086     Biso  1.000000 H
   H664       1.0     0.344510      0.439326      0.897552     Biso  1.000000 H
   H665       1.0     0.348267      0.680169      0.164205     Biso  1.000000 H
   H666       1.0     0.345079      0.692542      0.408246     Biso  1.000000 H
   H667       1.0     0.338322      0.674101      0.662242     Biso  1.000000 H
   H668       1.0     0.344343      0.692974      0.907907     Biso  1.000000 H
   H669       1.0     0.353012      0.925799      0.144866     Biso  1.000000 H
   H670       1.0     0.343961      0.938547      0.399685     Biso  1.000000 H
   H671       1.0     0.338958      0.922049      0.643164     Biso  1.000000 H
   H672       1.0     0.342578      0.938451      0.900585     Biso  1.000000 H
   H673       1.0     0.595101      0.177518      0.159910     Biso  1.000000 H
   H674       1.0     0.585446      0.192240      0.407861     Biso  1.000000 H
   H675       1.0     0.603199      0.180598      0.664228     Biso  1.000000 H
   H676       1.0     0.575450      0.190510      0.907707     Biso  1.000000 H
   H677       1.0     0.592538      0.426571      0.144989     Biso  1.000000 H
   H678       1.0     0.582451      0.439343      0.398069     Biso  1.000000 H
   H679       1.0     0.599262      0.424121      0.640939     Biso  1.000000 H
   H680       1.0     0.592328      0.439531      0.898922     Biso  1.000000 H
   H681       1.0     0.596050      0.679488      0.163990     Biso  1.000000 H
   H682       1.0     0.586669      0.691002      0.407099     Biso  1.000000 H
   H683       1.0     0.593036      0.675028      0.662896     Biso  1.000000 H
   H684       1.0     0.591513      0.691695      0.908430     Biso  1.000000 H
   H685       1.0     0.592510      0.927270      0.145767     Biso  1.000000 H
   H686       1.0     0.584686      0.938737      0.399331     Biso  1.000000 H
   H687       1.0     0.591968      0.923229      0.643403     Biso  1.000000 H
   H688       1.0     0.587479      0.938007      0.899615     Biso  1.000000 H
   H689       1.0     0.840389      0.177679      0.162111     Biso  1.000000 H
   H690       1.0     0.827235      0.192322      0.408292     Biso  1.000000 H
   H691       1.0     0.848024      0.179591      0.664374     Biso  1.000000 H
   H692       1.0     0.828814      0.192970      0.908199     Biso  1.000000 H
   H693       1.0     0.848552      0.425768      0.144050     Biso  1.000000 H
   H694       1.0     0.833840      0.439341      0.397999     Biso  1.000000 H
   H695       1.0     0.841649      0.424847      0.641324     Biso  1.000000 H
   H696       1.0     0.853011      0.440338      0.898776     Biso  1.000000 H
   H697       1.0     0.847610      0.678964      0.162943     Biso  1.000000 H
   H698       1.0     0.831234      0.691775      0.408046     Biso  1.000000 H
   H699       1.0     0.841469      0.674415      0.661456     Biso  1.000000 H
   H700       1.0     0.845260      0.692272      0.908384     Biso  1.000000 H
   H701       1.0     0.843884      0.927550      0.145821     Biso  1.000000 H
   H702       1.0     0.833172      0.938826      0.398815     Biso  1.000000 H
   H703       1.0     0.846330      0.923238      0.642995     Biso  1.000000 H
   H704       1.0     0.833544      0.937098      0.898745     Biso  1.000000 H
   H705       1.0     0.197745      0.274027      0.125027     Biso  1.000000 H
   H706       1.0     0.170723      0.268653      0.354055     Biso  1.000000 H
   H707       1.0     0.209321      0.272476      0.625857     Biso  1.000000 H
   H708       1.0     0.186560      0.272275      0.856603     Biso  1.000000 H
   H709       1.0     0.188192      0.511036      0.109021     Biso  1.000000 H
   H710       1.0     0.202080      0.538675      0.369622     Biso  1.000000 H
   H711       1.0     0.184536      0.509540      0.608736     Biso  1.000000 H
   H712       1.0     0.208143      0.539249      0.871661     Biso  1.000000 H
   H713       1.0     0.211579      0.772612      0.125111     Biso  1.000000 H
   H714       1.0     0.178282      0.769221      0.357319     Biso  1.000000 H
   H715       1.0     0.199323      0.768426      0.624526     Biso  1.000000 H
   H716       1.0     0.178607      0.770552      0.854832     Biso  1.000000 H
   H717       1.0     0.168741      1.008942      0.108682     Biso  1.000000 H
   H718       1.0     0.202651      0.037955      0.372109     Biso  1.000000 H
   H719       1.0     0.182851      1.010894      0.610637     Biso  1.000000 H
   H720       1.0     0.198412      0.035865      0.868713     Biso  1.000000 H
   H721       1.0     0.459247      0.273146      0.123679     Biso  1.000000 H
   H722       1.0     0.416490      0.268009      0.353355     Biso  1.000000 H
   H723       1.0     0.460143      0.271142      0.623017     Biso  1.000000 H
   H724       1.0     0.431215      0.270944      0.856102     Biso  1.000000 H
   H725       1.0     0.435593      0.510776      0.108675     Biso  1.000000 H
   H726       1.0     0.451720      0.539388      0.368421     Biso  1.000000 H
   H727       1.0     0.431894      0.508209      0.607527     Biso  1.000000 H
   H728       1.0     0.453729      0.539781      0.871592     Biso  1.000000 H
   H729       1.0     0.457559      0.772378      0.126005     Biso  1.000000 H
   H730       1.0     0.420048      0.768657      0.355510     Biso  1.000000 H
   H731       1.0     0.450166      0.770315      0.624156     Biso  1.000000 H
   H732       1.0     0.426538      0.768201      0.853477     Biso  1.000000 H
   H733       1.0     0.431914      1.007934      0.107412     Biso  1.000000 H
   H734       1.0     0.449555      0.038350      0.371831     Biso  1.000000 H
   H735       1.0     0.441701      1.009192      0.610860     Biso  1.000000 H
   H736       1.0     0.449002      0.036321      0.868998     Biso  1.000000 H
   H737       1.0     0.703748      0.272795      0.124203     Biso  1.000000 H
   H738       1.0     0.670942      0.267693      0.352762     Biso  1.000000 H
   H739       1.0     0.704843      0.271370      0.624472     Biso  1.000000 H
   H740       1.0     0.675904      0.269958      0.854570     Biso  1.000000 H
   H741       1.0     0.693124      0.509266      0.108936     Biso  1.000000 H
   H742       1.0     0.710106      0.538005      0.369268     Biso  1.000000 H
   H743       1.0     0.690323      0.508154      0.608189     Biso  1.000000 H
   H744       1.0     0.696585      0.538650      0.869983     Biso  1.000000 H
   H745       1.0     0.711756      0.773138      0.125804     Biso  1.000000 H
   H746       1.0     0.681568      0.770253      0.355795     Biso  1.000000 H
   H747       1.0     0.707390      0.770217      0.624988     Biso  1.000000 H
   H748       1.0     0.678630      0.768455      0.853623     Biso  1.000000 H
   H749       1.0     0.681559      1.009621      0.107959     Biso  1.000000 H
   H750       1.0     0.701250      0.039350      0.370577     Biso  1.000000 H
   H751       1.0     0.683711      1.010034      0.610984     Biso  1.000000 H
   H752       1.0     0.697431      0.035594      0.867997     Biso  1.000000 H
   H753       1.0     0.959303      0.274473      0.125227     Biso  1.000000 H
   H754       1.0     0.917732      0.267017      0.351969     Biso  1.000000 H
   H755       1.0     0.967344      0.271727      0.625519     Biso  1.000000 H
   H756       1.0     0.935857      0.270443      0.855433     Biso  1.000000 H
   H757       1.0     0.940978      0.513083      0.110969     Biso  1.000000 H
   H758       1.0     0.957095      0.539537      0.369691     Biso  1.000000 H
   H759       1.0     0.930974      0.508005      0.607719     Biso  1.000000 H
   H760       1.0     0.953253      0.538718      0.869506     Biso  1.000000 H
   H761       1.0     0.961255      0.772621      0.124503     Biso  1.000000 H
   H762       1.0     0.924558      0.768897      0.356511     Biso  1.000000 H
   H763       1.0     0.948841      0.769611      0.625296     Biso  1.000000 H
   H764       1.0     0.930980      0.768267      0.853315     Biso  1.000000 H
   H765       1.0     0.935978      1.010914      0.109706     Biso  1.000000 H
   H766       1.0     0.958435      0.037790      0.369938     Biso  1.000000 H
   H767       1.0     0.932074      1.010027      0.611877     Biso  1.000000 H
   H768       1.0     0.946521      0.035949      0.867720     Biso  1.000000 H
   H769       1.0     0.139217      0.162679      0.037339     Biso  1.000000 H
   H770       1.0     0.120954      0.143970      0.275636     Biso  1.000000 H
   H771       1.0     0.139492      0.160972      0.538523     Biso  1.000000 H
   H772       1.0     0.120136      0.147781      0.777067     Biso  1.000000 H
   H773       1.0     0.133216      0.395591      0.012472     Biso  1.000000 H
   H774       1.0     0.141201      0.416300      0.278200     Biso  1.000000 H
   H775       1.0     0.126218      0.388106      0.509715     Biso  1.000000 H
   H776       1.0     0.153327      0.411544      0.777060     Biso  1.000000 H
   H777       1.0     0.144471      0.661555      0.039833     Biso  1.000000 H
   H778       1.0     0.126288      0.645092      0.275567     Biso  1.000000 H
   H779       1.0     0.135230      0.660312      0.536891     Biso  1.000000 H
   H780       1.0     0.121608      0.641616      0.775920     Biso  1.000000 H
   H781       1.0     0.123705      0.890804      0.012133     Biso  1.000000 H
   H782       1.0     0.141528      0.913779      0.278446     Biso  1.000000 H
   H783       1.0     0.123738      0.892291      0.513772     Biso  1.000000 H
   H784       1.0     0.148277      0.911575      0.778730     Biso  1.000000 H
   H785       1.0     0.387618      0.161193      0.036900     Biso  1.000000 H
   H786       1.0     0.369936      0.144260      0.277230     Biso  1.000000 H
   H787       1.0     0.393686      0.161649      0.538624     Biso  1.000000 H
   H788       1.0     0.365628      0.147367      0.776867     Biso  1.000000 H
   H789       1.0     0.380645      0.392378      0.012687     Biso  1.000000 H
   H790       1.0     0.399756      0.413950      0.278954     Biso  1.000000 H
   H791       1.0     0.368923      0.391222      0.508799     Biso  1.000000 H
   H792       1.0     0.401821      0.411104      0.777660     Biso  1.000000 H
   H793       1.0     0.389283      0.658499      0.036361     Biso  1.000000 H
   H794       1.0     0.376932      0.644876      0.276468     Biso  1.000000 H
   H795       1.0     0.384127      0.659972      0.537731     Biso  1.000000 H
   H796       1.0     0.372248      0.644136      0.774519     Biso  1.000000 H
   H797       1.0     0.377696      0.891144      0.012734     Biso  1.000000 H
   H798       1.0     0.393502      0.915464      0.278377     Biso  1.000000 H
   H799       1.0     0.370666      0.891049      0.512394     Biso  1.000000 H
   H800       1.0     0.394046      0.911585      0.778284     Biso  1.000000 H
   H801       1.0     0.640199      0.159696      0.037708     Biso  1.000000 H
   H802       1.0     0.622340      0.143605      0.275305     Biso  1.000000 H
   H803       1.0     0.635886      0.161150      0.537746     Biso  1.000000 H
   H804       1.0     0.619184      0.148017      0.777060     Biso  1.000000 H
   H805       1.0     0.634287      0.394042      0.012695     Biso  1.000000 H
   H806       1.0     0.647348      0.413861      0.279924     Biso  1.000000 H
   H807       1.0     0.627356      0.390736      0.508214     Biso  1.000000 H
   H808       1.0     0.656544      0.413077      0.777861     Biso  1.000000 H
   H809       1.0     0.647943      0.659963      0.038463     Biso  1.000000 H
   H810       1.0     0.624255      0.647225      0.277099     Biso  1.000000 H
   H811       1.0     0.638032      0.658571      0.537330     Biso  1.000000 H
   H812       1.0     0.624683      0.643210      0.775774     Biso  1.000000 H
   H813       1.0     0.621999      0.889172      0.013257     Biso  1.000000 H
   H814       1.0     0.641071      0.915763      0.277761     Biso  1.000000 H
   H815       1.0     0.622062      0.892309      0.512887     Biso  1.000000 H
   H816       1.0     0.645866      0.911295      0.778476     Biso  1.000000 H
   H817       1.0     0.889595      0.161950      0.035907     Biso  1.000000 H
   H818       1.0     0.870300      0.143102      0.275567     Biso  1.000000 H
   H819       1.0     0.897067      0.163413      0.538685     Biso  1.000000 H
   H820       1.0     0.873992      0.144828      0.777283     Biso  1.000000 H
   H821       1.0     0.887472      0.394038      0.013527     Biso  1.000000 H
   H822       1.0     0.894841      0.412705      0.278731     Biso  1.000000 H
   H823       1.0     0.876402      0.389994      0.508676     Biso  1.000000 H
   H824       1.0     0.902824      0.412724      0.777206     Biso  1.000000 H
   H825       1.0     0.897673      0.662398      0.038971     Biso  1.000000 H
   H826       1.0     0.877565      0.643062      0.276960     Biso  1.000000 H
   H827       1.0     0.886497      0.659507      0.537815     Biso  1.000000 H
   H828       1.0     0.872007      0.643495      0.777237     Biso  1.000000 H
   H829       1.0     0.865151      0.892307      0.013018     Biso  1.000000 H
   H830       1.0     0.895210      0.914513      0.278154     Biso  1.000000 H
   H831       1.0     0.873815      0.891347      0.512309     Biso  1.000000 H
   H832       1.0     0.891806      0.913440      0.778446     Biso  1.000000 H
   H833       1.0     0.014158      0.171645      0.153443     Biso  1.000000 H
   H834       1.0     1.005419      0.181846      0.399046     Biso  1.000000 H
   H835       1.0     0.020083      0.171825      0.655228     Biso  1.000000 H
   H836       1.0     1.005351      0.184417      0.901093     Biso  1.000000 H
   H837       1.0     0.019557      0.419667      0.137768     Biso  1.000000 H
   H838       1.0     0.012226      0.432417      0.388976     Biso  1.000000 H
   H839       1.0     0.021974      0.417670      0.636705     Biso  1.000000 H
   H840       1.0     0.017742      0.431459      0.888845     Biso  1.000000 H
   H841       1.0     0.019106      0.671480      0.155614     Biso  1.000000 H
   H842       1.0     0.008862      0.684712      0.402572     Biso  1.000000 H
   H843       1.0     0.013744      0.665901      0.652934     Biso  1.000000 H
   H844       1.0     0.011513      0.684712      0.900678     Biso  1.000000 H
   H845       1.0     0.016849      0.918240      0.137961     Biso  1.000000 H
   H846       1.0     0.014092      0.933904      0.392864     Biso  1.000000 H
   H847       1.0     0.016398      0.914582      0.636844     Biso  1.000000 H
   H848       1.0     1.008570      0.929828      0.889992     Biso  1.000000 H
   H849       1.0     0.270300      0.171887      0.152526     Biso  1.000000 H
   H850       1.0     0.257048      0.184331      0.401618     Biso  1.000000 H
   H851       1.0     0.271649      0.172804      0.655959     Biso  1.000000 H
   H852       1.0     0.254919      0.185462      0.902156     Biso  1.000000 H
   H853       1.0     0.271218      0.418946      0.138353     Biso  1.000000 H
   H854       1.0     0.259679      0.431725      0.389446     Biso  1.000000 H
   H855       1.0     0.271293      0.415754      0.634673     Biso  1.000000 H
   H856       1.0     0.268177      0.431378      0.888629     Biso  1.000000 H
   H857       1.0     0.272573      0.672442      0.155444     Biso  1.000000 H
   H858       1.0     0.263998      0.685943      0.402195     Biso  1.000000 H
   H859       1.0     0.265834      0.666526      0.653265     Biso  1.000000 H
   H860       1.0     0.264221      0.685855      0.902164     Biso  1.000000 H
   H861       1.0     0.274870      0.918105      0.138238     Biso  1.000000 H
   H862       1.0     0.264555      0.932678      0.392079     Biso  1.000000 H
   H863       1.0     0.259383      0.912759      0.635758     Biso  1.000000 H
   H864       1.0     0.263111      0.931437      0.893264     Biso  1.000000 H
   H865       1.0     0.515171      0.171654      0.152488     Biso  1.000000 H
   H866       1.0     0.510189      0.183715      0.400678     Biso  1.000000 H
   H867       1.0     0.525536      0.172949      0.656437     Biso  1.000000 H
   H868       1.0     0.497790      0.181096      0.899438     Biso  1.000000 H
   H869       1.0     0.519104      0.417445      0.137137     Biso  1.000000 H
   H870       1.0     0.507743      0.431480      0.389769     Biso  1.000000 H
   H871       1.0     0.519277      0.416206      0.635404     Biso  1.000000 H
   H872       1.0     0.516393      0.432032      0.889645     Biso  1.000000 H
   H873       1.0     0.524901      0.669660      0.154174     Biso  1.000000 H
   H874       1.0     0.508896      0.681890      0.400209     Biso  1.000000 H
   H875       1.0     0.515197      0.668821      0.654135     Biso  1.000000 H
   H876       1.0     0.509735      0.685130      0.902233     Biso  1.000000 H
   H877       1.0     0.518984      0.917852      0.138600     Biso  1.000000 H
   H878       1.0     0.511956      0.931027      0.390085     Biso  1.000000 H
   H879       1.0     0.514499      0.914806      0.636305     Biso  1.000000 H
   H880       1.0     0.512276      0.930015      0.890939     Biso  1.000000 H
   H881       1.0     0.762868      0.170211      0.153335     Biso  1.000000 H
   H882       1.0     0.751354      0.183144      0.400070     Biso  1.000000 H
   H883       1.0     0.771626      0.171967      0.655151     Biso  1.000000 H
   H884       1.0     0.756670      0.183107      0.899754     Biso  1.000000 H
   H885       1.0     0.767911      0.417873      0.137606     Biso  1.000000 H
   H886       1.0     0.760364      0.431489      0.389307     Biso  1.000000 H
   H887       1.0     0.768446      0.413859      0.633456     Biso  1.000000 H
   H888       1.0     0.772689      0.435223      0.891093     Biso  1.000000 H
   H889       1.0     0.772728      0.671491      0.155183     Biso  1.000000 H
   H890       1.0     0.754700      0.683529      0.400940     Biso  1.000000 H
   H891       1.0     0.765291      0.666759      0.653504     Biso  1.000000 H
   H892       1.0     0.765163      0.685823      0.901486     Biso  1.000000 H
   H893       1.0     0.770350      0.918829      0.138045     Biso  1.000000 H
   H894       1.0     0.761276      0.930609      0.389261     Biso  1.000000 H
   H895       1.0     0.767877      0.915428      0.636428     Biso  1.000000 H
   H896       1.0     0.756751      0.928683      0.889661     Biso  1.000000 H
   H897       1.0     0.135075      0.275238      0.134704     Biso  1.000000 H
   H898       1.0     0.105476      0.269420      0.363471     Biso  1.000000 H
   H899       1.0     0.137267      0.273033      0.632933     Biso  1.000000 H
   H900       1.0     0.115650      0.272528      0.863778     Biso  1.000000 H
   H901       1.0     0.120377      0.510711      0.116373     Biso  1.000000 H
   H902       1.0     0.131845      0.538434      0.377675     Biso  1.000000 H
   H903       1.0     0.112091      0.507618      0.615626     Biso  1.000000 H
   H904       1.0     0.138820      0.537769      0.878690     Biso  1.000000 H
   H905       1.0     0.140478      0.772869      0.132148     Biso  1.000000 H
   H906       1.0     0.106255      0.769434      0.363694     Biso  1.000000 H
   H907       1.0     0.130432      0.770564      0.633202     Biso  1.000000 H
   H908       1.0     0.105499      0.769284      0.861284     Biso  1.000000 H
   H909       1.0     0.109718      1.008894      0.118321     Biso  1.000000 H
   H910       1.0     0.133025      0.036988      0.379830     Biso  1.000000 H
   H911       1.0     0.113721      1.009105      0.617327     Biso  1.000000 H
   H912       1.0     0.129400      0.034884      0.876419     Biso  1.000000 H
   H913       1.0     0.387132      0.273431      0.130277     Biso  1.000000 H
   H914       1.0     0.349251      0.269643      0.362316     Biso  1.000000 H
   H915       1.0     0.385199      0.272286      0.629638     Biso  1.000000 H
   H916       1.0     0.362032      0.272094      0.864417     Biso  1.000000 H
   H917       1.0     0.369588      0.511225      0.117882     Biso  1.000000 H
   H918       1.0     0.382116      0.538580      0.374926     Biso  1.000000 H
   H919       1.0     0.363966      0.506500      0.614564     Biso  1.000000 H
   H920       1.0     0.382460      0.539317      0.879399     Biso  1.000000 H
   H921       1.0     0.386729      0.773116      0.133842     Biso  1.000000 H
   H922       1.0     0.354245      0.769564      0.364541     Biso  1.000000 H
   H923       1.0     0.380937      0.770882      0.632240     Biso  1.000000 H
   H924       1.0     0.354942      0.768534      0.860945     Biso  1.000000 H
   H925       1.0     0.363752      1.008959      0.115611     Biso  1.000000 H
   H926       1.0     0.380382      0.037660      0.378306     Biso  1.000000 H
   H927       1.0     0.366455      1.009220      0.617558     Biso  1.000000 H
   H928       1.0     0.380216      0.035471      0.875580     Biso  1.000000 H
   H929       1.0     0.635540      0.274138      0.132279     Biso  1.000000 H
   H930       1.0     0.601516      0.269655      0.361207     Biso  1.000000 H
   H931       1.0     0.639897      0.272571      0.633703     Biso  1.000000 H
   H932       1.0     0.609060      0.271108      0.862977     Biso  1.000000 H
   H933       1.0     0.621899      0.509473      0.116766     Biso  1.000000 H
   H934       1.0     0.637121      0.537408      0.375088     Biso  1.000000 H
   H935       1.0     0.612337      0.506297      0.613424     Biso  1.000000 H
   H936       1.0     0.630578      0.538166      0.878991     Biso  1.000000 H
   H937       1.0     0.638313      0.774169      0.133095     Biso  1.000000 H
   H938       1.0     0.604769      0.770145      0.361461     Biso  1.000000 H
   H939       1.0     0.633164      0.770043      0.630854     Biso  1.000000 H
   H940       1.0     0.607043      0.768456      0.860775     Biso  1.000000 H
   H941       1.0     0.614741      1.008847      0.116227     Biso  1.000000 H
   H942       1.0     0.630046      0.037714      0.377613     Biso  1.000000 H
   H943       1.0     0.612537      1.009589      0.617936     Biso  1.000000 H
   H944       1.0     0.631508      0.035229      0.876242     Biso  1.000000 H
   H945       1.0     0.886483      0.273831      0.131825     Biso  1.000000 H
   H946       1.0     0.849614      0.267101      0.360006     Biso  1.000000 H
   H947       1.0     0.891036      0.273296      0.632140     Biso  1.000000 H
   H948       1.0     0.861989      0.271263      0.862754     Biso  1.000000 H
   H949       1.0     0.872317      0.510561      0.117020     Biso  1.000000 H
   H950       1.0     0.884908      0.538039      0.375712     Biso  1.000000 H
   H951       1.0     0.861145      0.507135      0.615287     Biso  1.000000 H
   H952       1.0     0.885670      0.538436      0.878090     Biso  1.000000 H
   H953       1.0     0.886951      0.772644      0.130832     Biso  1.000000 H
   H954       1.0     0.859283      0.770619      0.365557     Biso  1.000000 H
   H955       1.0     0.882782      0.771256      0.634826     Biso  1.000000 H
   H956       1.0     0.856233      0.767921      0.859105     Biso  1.000000 H
   H957       1.0     0.863119      1.009254      0.115627     Biso  1.000000 H
   H958       1.0     0.885659      0.036778      0.376928     Biso  1.000000 H
   H959       1.0     0.861593      1.008123      0.618698     Biso  1.000000 H
   H960       1.0     0.876235      0.035749      0.875349     Biso  1.000000 H
   H961       1.0     0.193596      0.160505      0.026922     Biso  1.000000 H
   H962       1.0     0.171127      0.141273      0.263973     Biso  1.000000 H
   H963       1.0     0.190169      0.159916      0.527330     Biso  1.000000 H
   H964       1.0     0.173956      0.143555      0.765974     Biso  1.000000 H
   H965       1.0     0.186709      0.394872      1.002693     Biso  1.000000 H
   H966       1.0     0.199628      0.413114      0.268053     Biso  1.000000 H
   H967       1.0     0.170806      0.389300      0.498513     Biso  1.000000 H
   H968       1.0     0.203464      0.409333      0.765250     Biso  1.000000 H
   H969       1.0     0.192912      0.661009      0.029032     Biso  1.000000 H
   H970       1.0     0.180166      0.643483      0.265412     Biso  1.000000 H
   H971       1.0     0.190128      0.660107      0.526999     Biso  1.000000 H
   H972       1.0     0.171028      0.640184      0.764280     Biso  1.000000 H
   H973       1.0     0.176769      0.889630      1.001831     Biso  1.000000 H
   H974       1.0     0.193833      0.911071      0.267376     Biso  1.000000 H
   H975       1.0     0.173159      0.891854      0.503056     Biso  1.000000 H
   H976       1.0     0.198051      0.909033      0.767152     Biso  1.000000 H
   H977       1.0     0.442442      0.160130      0.026399     Biso  1.000000 H
   H978       1.0     0.413723      0.142048      0.264388     Biso  1.000000 H
   H979       1.0     0.440715      0.161687      0.527630     Biso  1.000000 H
   H980       1.0     0.418749      0.145204      0.765165     Biso  1.000000 H
   H981       1.0     0.433338      0.392662      1.002262     Biso  1.000000 H
   H982       1.0     0.452838      0.411161      0.268323     Biso  1.000000 H
   H983       1.0     0.421540      0.389729      0.498144     Biso  1.000000 H
   H984       1.0     0.449155      0.408171      0.765620     Biso  1.000000 H
   H985       1.0     0.443792      0.658665      0.026930     Biso  1.000000 H
   H986       1.0     0.429190      0.643141      0.265289     Biso  1.000000 H
   H987       1.0     0.437658      0.659790      0.527445     Biso  1.000000 H
   H988       1.0     0.423945      0.640270      0.763864     Biso  1.000000 H
   H989       1.0     0.431198      0.889739      1.002316     Biso  1.000000 H
   H990       1.0     0.447993      0.912647      0.267368     Biso  1.000000 H
   H991       1.0     0.421325      0.891092      0.501624     Biso  1.000000 H
   H992       1.0     0.447493      0.910269      0.767637     Biso  1.000000 H
   H993       1.0     0.688432      0.160528      0.026915     Biso  1.000000 H
   H994       1.0     0.671952      0.142075      0.264242     Biso  1.000000 H
   H995       1.0     0.689787      0.159658      0.527653     Biso  1.000000 H
   H996       1.0     0.673069      0.142875      0.765281     Biso  1.000000 H
   H997       1.0     0.688911      0.392565      1.001854     Biso  1.000000 H
   H998       1.0     0.695645      0.412251      0.268169     Biso  1.000000 H
   H999       1.0     0.680695      0.389987      0.497459     Biso  1.000000 H
   H1000      1.0     0.706079      0.409858      0.766112     Biso  1.000000 H
   H1001      1.0     0.702064      0.660341      0.028416     Biso  1.000000 H
   H1002      1.0     0.677199      0.645891      0.265828     Biso  1.000000 H
   H1003      1.0     0.688579      0.659784      0.527407     Biso  1.000000 H
   H1004      1.0     0.678670      0.640039      0.765150     Biso  1.000000 H
   H1005      1.0     0.669114      0.889181      1.001854     Biso  1.000000 H
   H1006      1.0     0.693722      0.911422      0.266344     Biso  1.000000 H
   H1007      1.0     0.676539      0.891764      0.502155     Biso  1.000000 H
   H1008      1.0     0.698661      0.907466      0.766990     Biso  1.000000 H
   H1009      1.0     0.947279      0.160480      0.026152     Biso  1.000000 H
   H1010      1.0     0.922241      0.139350      0.263634     Biso  1.000000 H
   H1011      1.0     0.950316      0.162036      0.528277     Biso  1.000000 H
   H1012      1.0     0.924276      0.142948      0.765481     Biso  1.000000 H
   H1013      1.0     0.936436      0.392617      1.002478     Biso  1.000000 H
   H1014      1.0     0.943955      0.411220      0.267106     Biso  1.000000 H
   H1015      1.0     0.925907      0.389021      0.498075     Biso  1.000000 H
   H1016      1.0     0.957276      0.409046      0.766490     Biso  1.000000 H
   H1017      1.0     0.950652      0.660691      0.028516     Biso  1.000000 H
   H1018      1.0     0.927921      0.642231      0.265682     Biso  1.000000 H
   H1019      1.0     0.937636      0.660815      0.527815     Biso  1.000000 H
   H1020      1.0     0.923058      0.640459      0.765004     Biso  1.000000 H
   H1021      1.0     0.916092      0.889213      1.001492     Biso  1.000000 H
   H1022      1.0     0.948434      0.912097      0.267360     Biso  1.000000 H
   H1023      1.0     0.929531      0.890739      0.501839     Biso  1.000000 H
   H1024      1.0     0.944334      0.908864      0.767560     Biso  1.000000 H
   H1025      1.0     0.068630      0.161649      0.153720     Biso  1.000000 H
   H1026      1.0     0.062541      0.175876      0.404897     Biso  1.000000 H
   H1027      1.0     0.073600      0.162576      0.656106     Biso  1.000000 H
   H1028      1.0     0.057195      0.175004      0.902964     Biso  1.000000 H
   H1029      1.0     0.069532      0.409969      0.140601     Biso  1.000000 H
   H1030      1.0     0.059138      0.420957      0.388445     Biso  1.000000 H
   H1031      1.0     0.074966      0.409292      0.639938     Biso  1.000000 H
   H1032      1.0     0.074443      0.422188      0.890400     Biso  1.000000 H
   H1033      1.0     0.071756      0.661830      0.156930     Biso  1.000000 H
   H1034      1.0     0.064217      0.676379      0.405136     Biso  1.000000 H
   H1035      1.0     0.070312      0.656118      0.653357     Biso  1.000000 H
   H1036      1.0     0.066223      0.676181      0.903711     Biso  1.000000 H
   H1037      1.0     0.073013      0.910400      0.141163     Biso  1.000000 H
   H1038      1.0     0.063148      0.922198      0.391509     Biso  1.000000 H
   H1039      1.0     0.075034      0.906436      0.640062     Biso  1.000000 H
   H1040      1.0     0.063017      0.919776      0.890477     Biso  1.000000 H
   H1041      1.0     0.319452      0.160831      0.152165     Biso  1.000000 H
   H1042      1.0     0.313493      0.176966      0.405436     Biso  1.000000 H
   H1043      1.0     0.321021      0.161943      0.656306     Biso  1.000000 H
   H1044      1.0     0.306313      0.175492      0.904327     Biso  1.000000 H
   H1045      1.0     0.322828      0.409806      0.140809     Biso  1.000000 H
   H1046      1.0     0.310683      0.421815      0.389123     Biso  1.000000 H
   H1047      1.0     0.323670      0.406723      0.637121     Biso  1.000000 H
   H1048      1.0     0.321465      0.422446      0.890061     Biso  1.000000 H
   H1049      1.0     0.327586      0.662443      0.155475     Biso  1.000000 H
   H1050      1.0     0.312441      0.676136      0.404597     Biso  1.000000 H
   H1051      1.0     0.318675      0.656834      0.653750     Biso  1.000000 H
   H1052      1.0     0.314836      0.676673      0.904535     Biso  1.000000 H
   H1053      1.0     0.326898      0.908709      0.140316     Biso  1.000000 H
   H1054      1.0     0.313004      0.921507      0.391140     Biso  1.000000 H
   H1055      1.0     0.317128      0.905142      0.638753     Biso  1.000000 H
   H1056      1.0     0.316279      0.921449      0.893356     Biso  1.000000 H
   H1057      1.0     0.566658      0.160544      0.152149     Biso  1.000000 H
   H1058      1.0     0.564327      0.175586      0.404143     Biso  1.000000 H
   H1059      1.0     0.578474      0.163066      0.657407     Biso  1.000000 H
   H1060      1.0     0.557198      0.173776      0.903188     Biso  1.000000 H
   H1061      1.0     0.576316      0.409638      0.140486     Biso  1.000000 H
   H1062      1.0     0.561568      0.421765      0.390370     Biso  1.000000 H
   H1063      1.0     0.575133      0.408704      0.639015     Biso  1.000000 H
   H1064      1.0     0.569638      0.422361      0.890785     Biso  1.000000 H
   H1065      1.0     0.582956      0.662081      0.156845     Biso  1.000000 H
   H1066      1.0     0.569214      0.674365      0.403242     Biso  1.000000 H
   H1067      1.0     0.567072      0.657905      0.653665     Biso  1.000000 H
   H1068      1.0     0.561566      0.675697      0.904196     Biso  1.000000 H
   H1069      1.0     0.575934      0.910114      0.141525     Biso  1.000000 H
   H1070      1.0     0.561882      0.921610      0.391586     Biso  1.000000 H
   H1071      1.0     0.570595      0.906878      0.639838     Biso  1.000000 H
   H1072      1.0     0.564467      0.920677      0.892787     Biso  1.000000 H
   H1073      1.0     0.814335      0.160365      0.153019     Biso  1.000000 H
   H1074      1.0     0.807719      0.175341      0.403519     Biso  1.000000 H
   H1075      1.0     0.825320      0.162644      0.655521     Biso  1.000000 H
   H1076      1.0     0.813222      0.175968      0.904011     Biso  1.000000 H
   H1077      1.0     0.825756      0.409749      0.140401     Biso  1.000000 H
   H1078      1.0     0.814258      0.422146      0.390424     Biso  1.000000 H
   H1079      1.0     0.829211      0.407916      0.638306     Biso  1.000000 H
   H1080      1.0     0.818990      0.423574      0.890677     Biso  1.000000 H
   H1081      1.0     0.828254      0.661621      0.155644     Biso  1.000000 H
   H1082      1.0     0.812549      0.675236      0.404143     Biso  1.000000 H
   H1083      1.0     0.818129      0.657191      0.654304     Biso  1.000000 H
   H1084      1.0     0.815542      0.675762      0.903673     Biso  1.000000 H
   H1085      1.0     0.822972      0.911029      0.141702     Biso  1.000000 H
   H1086      1.0     0.814656      0.921047      0.390593     Biso  1.000000 H
   H1087      1.0     0.822976      0.906651      0.639438     Biso  1.000000 H
   H1088      1.0     0.811466      0.919607      0.891231     Biso  1.000000 H
   H1089      1.0     0.199520      0.285972      0.142280     Biso  1.000000 H
   H1090      1.0     0.165911      0.281186      0.370761     Biso  1.000000 H
   H1091      1.0     0.200579      0.284048      0.642602     Biso  1.000000 H
   H1092      1.0     0.178290      0.284018      0.872824     Biso  1.000000 H
   H1093      1.0     0.184611      0.522111      0.126574     Biso  1.000000 H
   H1094      1.0     0.197441      0.547595      0.386982     Biso  1.000000 H
   H1095      1.0     0.177036      0.517340      0.625750     Biso  1.000000 H
   H1096      1.0     0.202004      0.548102      0.888876     Biso  1.000000 H
   H1097      1.0     0.202799      0.784094      0.141718     Biso  1.000000 H
   H1098      1.0     0.165418      0.781346      0.373464     Biso  1.000000 H
   H1099      1.0     0.194524      0.781765      0.641817     Biso  1.000000 H
   H1100      1.0     0.164431      0.780613      0.871715     Biso  1.000000 H
   H1101      1.0     0.172452      0.019388      0.126428     Biso  1.000000 H
   H1102      1.0     0.195209      0.047917      0.389500     Biso  1.000000 H
   H1103      1.0     0.176578      0.019561      0.627651     Biso  1.000000 H
   H1104      1.0     0.190062      0.046067      0.885665     Biso  1.000000 H
   H1105      1.0     0.447099      0.285369      0.140686     Biso  1.000000 H
   H1106      1.0     0.412175      0.280852      0.370600     Biso  1.000000 H
   H1107      1.0     0.445859      0.283524      0.639500     Biso  1.000000 H
   H1108      1.0     0.424777      0.283601      0.872870     Biso  1.000000 H
   H1109      1.0     0.436208      0.522015      0.125889     Biso  1.000000 H
   H1110      1.0     0.441200      0.549713      0.385458     Biso  1.000000 H
   H1111      1.0     0.424738      0.516870      0.625411     Biso  1.000000 H
   H1112      1.0     0.447520      0.549630      0.888945     Biso  1.000000 H
   H1113      1.0     0.449349      0.784172      0.143034     Biso  1.000000 H
   H1114      1.0     0.416404      0.781399      0.372555     Biso  1.000000 H
   H1115      1.0     0.444961      0.782220      0.640847     Biso  1.000000 H
   H1116      1.0     0.416599      0.779109      0.870252     Biso  1.000000 H
   H1117      1.0     0.428368      0.019785      0.124888     Biso  1.000000 H
   H1118      1.0     0.442256      0.047984      0.389315     Biso  1.000000 H
   H1119      1.0     0.431631      0.019519      0.627728     Biso  1.000000 H
   H1120      1.0     0.439457      0.046515      0.886119     Biso  1.000000 H
   H1121      1.0     0.701355      0.285029      0.140978     Biso  1.000000 H
   H1122      1.0     0.665814      0.279841      0.369445     Biso  1.000000 H
   H1123      1.0     0.706205      0.283898      0.640662     Biso  1.000000 H
   H1124      1.0     0.674764      0.282594      0.871415     Biso  1.000000 H
   H1125      1.0     0.684615      0.520187      0.126259     Biso  1.000000 H
   H1126      1.0     0.697262      0.549127      0.385912     Biso  1.000000 H
   H1127      1.0     0.673366      0.517091      0.624972     Biso  1.000000 H
   H1128      1.0     0.694803      0.548620      0.887297     Biso  1.000000 H
   H1129      1.0     0.700404      0.784675      0.142226     Biso  1.000000 H
   H1130      1.0     0.665010      0.781600      0.371731     Biso  1.000000 H
   H1131      1.0     0.690844      0.782053      0.641486     Biso  1.000000 H
   H1132      1.0     0.668532      0.779484      0.870576     Biso  1.000000 H
   H1133      1.0     0.676068      0.019853      0.125358     Biso  1.000000 H
   H1134      1.0     0.692903      0.047807      0.388160     Biso  1.000000 H
   H1135      1.0     0.676740      0.019300      0.628183     Biso  1.000000 H
   H1136      1.0     0.691843      0.046336      0.885350     Biso  1.000000 H
   H1137      1.0     0.945659      0.285030      0.141556     Biso  1.000000 H
   H1138      1.0     0.909867      0.279228      0.368513     Biso  1.000000 H
   H1139      1.0     0.953176      0.283659      0.641678     Biso  1.000000 H
   H1140      1.0     0.925386      0.282782      0.871392     Biso  1.000000 H
   H1141      1.0     0.931002      0.521133      0.127898     Biso  1.000000 H
   H1142      1.0     0.943766      0.548760      0.386859     Biso  1.000000 H
   H1143      1.0     0.924785      0.517879      0.625334     Biso  1.000000 H
   H1144      1.0     0.949373      0.549155      0.887567     Biso  1.000000 H
   H1145      1.0     0.947317      0.784677      0.140909     Biso  1.000000 H
   H1146      1.0     0.923657      0.781339      0.373156     Biso  1.000000 H
   H1147      1.0     0.945418      0.782273      0.642194     Biso  1.000000 H
   H1148      1.0     0.916136      0.779774      0.869290     Biso  1.000000 H
   H1149      1.0     0.923507      0.020047      0.126813     Biso  1.000000 H
   H1150      1.0     0.946404      0.048008      0.387283     Biso  1.000000 H
   H1151      1.0     0.922517      0.018521      0.628999     Biso  1.000000 H
   H1152      1.0     0.939142      0.046074      0.884919     Biso  1.000000 H
   H1153      1.0     0.312074      0.198359      0.076340     Biso  1.000000 H
   H1154      1.0     0.283491      0.186582      0.309457     Biso  1.000000 H
   H1155      1.0     0.314121      0.197806      0.576524     Biso  1.000000 H
   H1156      1.0     0.292770      0.189336      0.810749     Biso  1.000000 H
   H1157      1.0     0.299418      0.432282      0.052320     Biso  1.000000 H
   H1158      1.0     0.310114      0.457748      0.313960     Biso  1.000000 H
   H1159      1.0     0.294815      0.426036      0.545999     Biso  1.000000 H
   H1160      1.0     0.318912      0.454016      0.810695     Biso  1.000000 H
   H1161      1.0     0.314115      0.697816      0.078634     Biso  1.000000 H
   H1162      1.0     0.285378      0.687849      0.310704     Biso  1.000000 H
   H1163      1.0     0.305156      0.694520      0.577148     Biso  1.000000 H
   H1164      1.0     0.289288      0.685715      0.808393     Biso  1.000000 H
   H1165      1.0     0.292284      0.928258      0.050188     Biso  1.000000 H
   H1166      1.0     0.306742      0.954822      0.313837     Biso  1.000000 H
   H1167      1.0     0.294019      0.929138      0.551919     Biso  1.000000 H
   H1168      1.0     0.305491      0.953452      0.813829     Biso  1.000000 H
   H1169      1.0     0.560422      0.197155      0.076132     Biso  1.000000 H
   H1170      1.0     0.530505      0.186226      0.310157     Biso  1.000000 H
   H1171      1.0     0.564022      0.197799      0.577071     Biso  1.000000 H
   H1172      1.0     0.539644      0.188224      0.809525     Biso  1.000000 H
   H1173      1.0     0.555261      0.431103      0.050896     Biso  1.000000 H
   H1174      1.0     0.559401      0.456524      0.313953     Biso  1.000000 H
   H1175      1.0     0.541149      0.426615      0.547839     Biso  1.000000 H
   H1176      1.0     0.560990      0.454691      0.812659     Biso  1.000000 H
   H1177      1.0     0.557818      0.696426      0.077295     Biso  1.000000 H
   H1178      1.0     0.531936      0.687745      0.311443     Biso  1.000000 H
   H1179      1.0     0.560170      0.695587      0.577348     Biso  1.000000 H
   H1180      1.0     0.532736      0.684188      0.810688     Biso  1.000000 H
   H1181      1.0     0.539535      0.929595      0.051835     Biso  1.000000 H
   H1182      1.0     0.564489      0.955806      0.312605     Biso  1.000000 H
   H1183      1.0     0.535473      0.927296      0.551781     Biso  1.000000 H
   H1184      1.0     0.553862      0.953139      0.814937     Biso  1.000000 H
   H1185      1.0     0.809455      0.197507      0.076356     Biso  1.000000 H
   H1186      1.0     0.783904      0.186418      0.309649     Biso  1.000000 H
   H1187      1.0     0.808300      0.197429      0.576478     Biso  1.000000 H
   H1188      1.0     0.785022      0.189296      0.810641     Biso  1.000000 H
   H1189      1.0     0.800729      0.431961      0.052613     Biso  1.000000 H
   H1190      1.0     0.811366      0.457440      0.312598     Biso  1.000000 H
   H1191      1.0     0.794918      0.427065      0.548886     Biso  1.000000 H
   H1192      1.0     0.822630      0.455506      0.810488     Biso  1.000000 H
   H1193      1.0     0.811119      0.696386      0.078296     Biso  1.000000 H
   H1194      1.0     0.789177      0.688401      0.312475     Biso  1.000000 H
   H1195      1.0     0.806255      0.696260      0.577094     Biso  1.000000 H
   H1196      1.0     0.789405      0.686910      0.808571     Biso  1.000000 H
   H1197      1.0     0.787841      0.928896      0.051104     Biso  1.000000 H
   H1198      1.0     0.810345      0.954885      0.312790     Biso  1.000000 H
   H1199      1.0     0.792788      0.928174      0.551804     Biso  1.000000 H
   H1200      1.0     0.802303      0.952880      0.813844     Biso  1.000000 H
   H1201      1.0     0.055505      0.196773      0.076502     Biso  1.000000 H
   H1202      1.0     0.031808      0.185331      0.309649     Biso  1.000000 H
   H1203      1.0     0.074193      0.199347      0.577032     Biso  1.000000 H
   H1204      1.0     0.034135      0.188547      0.810411     Biso  1.000000 H
   H1205      1.0     0.051533      0.432652      0.052420     Biso  1.000000 H
   H1206      1.0     0.053707      0.457259      0.313183     Biso  1.000000 H
   H1207      1.0     0.042126      0.428124      0.549217     Biso  1.000000 H
   H1208      1.0     0.064633      0.454499      0.811088     Biso  1.000000 H
   H1209      1.0     0.068123      0.699358      0.077410     Biso  1.000000 H
   H1210      1.0     0.030160      0.686242      0.310758     Biso  1.000000 H
   H1211      1.0     0.057988      0.695650      0.577340     Biso  1.000000 H
   H1212      1.0     0.040042      0.686613      0.809417     Biso  1.000000 H
   H1213      1.0     0.033480      0.927249      0.051689     Biso  1.000000 H
   H1214      1.0     0.062554      0.954295      0.313691     Biso  1.000000 H
   H1215      1.0     0.044803      0.928157      0.551650     Biso  1.000000 H
   H1216      1.0     0.054747      0.954095      0.814221     Biso  1.000000 H
   H1217      1.0     0.147342      0.173811      0.116658     Biso  1.000000 H
   H1218      1.0     0.130510      0.176375      0.358790     Biso  1.000000 H
   H1219      1.0     0.150655      0.174692      0.618167     Biso  1.000000 H
   H1220      1.0     0.136559      0.176734      0.860213     Biso  1.000000 H
   H1221      1.0     0.141815      0.412192      0.096557     Biso  1.000000 H
   H1222      1.0     0.148066      0.434545      0.352731     Biso  1.000000 H
   H1223      1.0     0.132373      0.406492      0.592168     Biso  1.000000 H
   H1224      1.0     0.150982      0.434765      0.853007     Biso  1.000000 H
   H1225      1.0     0.147177      0.673486      0.117590     Biso  1.000000 H
   H1226      1.0     0.127753      0.675958      0.359845     Biso  1.000000 H
   H1227      1.0     0.145449      0.669437      0.615757     Biso  1.000000 H
   H1228      1.0     0.132054      0.674557      0.857665     Biso  1.000000 H
   H1229      1.0     0.137050      0.909298      0.095164     Biso  1.000000 H
   H1230      1.0     0.144062      0.935738      0.354763     Biso  1.000000 H
   H1231      1.0     0.139286      0.908194      0.595579     Biso  1.000000 H
   H1232      1.0     0.143131      0.932532      0.853523     Biso  1.000000 H
   H1233      1.0     0.397436      0.172808      0.115080     Biso  1.000000 H
   H1234      1.0     0.383972      0.175016      0.359352     Biso  1.000000 H
   H1235      1.0     0.409285      0.174396      0.619013     Biso  1.000000 H
   H1236      1.0     0.375299      0.175183      0.858658     Biso  1.000000 H
   H1237      1.0     0.386874      0.411371      0.095887     Biso  1.000000 H
   H1238      1.0     0.390596      0.433285      0.352277     Biso  1.000000 H
   H1239      1.0     0.386308      0.406299      0.591329     Biso  1.000000 H
   H1240      1.0     0.406818      0.435336      0.853523     Biso  1.000000 H
   H1241      1.0     0.410121      0.673451      0.118360     Biso  1.000000 H
   H1242      1.0     0.381036      0.674217      0.357989     Biso  1.000000 H
   H1243      1.0     0.399908      0.669585      0.616973     Biso  1.000000 H
   H1244      1.0     0.381504      0.676189      0.859690     Biso  1.000000 H
   H1245      1.0     0.387180      0.909694      0.095448     Biso  1.000000 H
   H1246      1.0     0.400208      0.933613      0.354540     Biso  1.000000 H
   H1247      1.0     0.388080      0.907741      0.595086     Biso  1.000000 H
   H1248      1.0     0.400309      0.932387      0.855048     Biso  1.000000 H
   H1249      1.0     0.651514      0.173197      0.115111     Biso  1.000000 H
   H1250      1.0     0.629906      0.175109      0.358313     Biso  1.000000 H
   H1251      1.0     0.650371      0.174998      0.619352     Biso  1.000000 H
   H1252      1.0     0.629899      0.177819      0.860183     Biso  1.000000 H
   H1253      1.0     0.640312      0.410230      0.095033     Biso  1.000000 H
   H1254      1.0     0.649615      0.434396      0.354032     Biso  1.000000 H
   H1255      1.0     0.634724      0.406738      0.591260     Biso  1.000000 H
   H1256      1.0     0.660308      0.434391      0.853646     Biso  1.000000 H
   H1257      1.0     0.659544      0.674092      0.118029     Biso  1.000000 H
   H1258      1.0     0.633654      0.675426      0.358459     Biso  1.000000 H
   H1259      1.0     0.646973      0.669317      0.616504     Biso  1.000000 H
   H1260      1.0     0.627462      0.674654      0.858327     Biso  1.000000 H
   H1261      1.0     0.638733      0.909667      0.095687     Biso  1.000000 H
   H1262      1.0     0.646353      0.934566      0.355541     Biso  1.000000 H
   H1263      1.0     0.637561      0.907015      0.594501     Biso  1.000000 H
   H1264      1.0     0.644733      0.930826      0.853392     Biso  1.000000 H
   H1265      1.0     0.895760      0.174098      0.117313     Biso  1.000000 H
   H1266      1.0     0.879449      0.175989      0.359352     Biso  1.000000 H
   H1267      1.0     0.905208      0.173972      0.618513     Biso  1.000000 H
   H1268      1.0     0.885788      0.178032      0.859982     Biso  1.000000 H
   H1269      1.0     0.887640      0.410373      0.094732     Biso  1.000000 H
   H1270      1.0     0.898747      0.432514      0.352069     Biso  1.000000 H
   H1271      1.0     0.890206      0.407116      0.592122     Biso  1.000000 H
   H1272      1.0     0.906709      0.434647      0.853092     Biso  1.000000 H
   H1273      1.0     0.903466      0.674086      0.118791     Biso  1.000000 H
   H1274      1.0     0.877337      0.676117      0.359029     Biso  1.000000 H
   H1275      1.0     0.894697      0.670583      0.617196     Biso  1.000000 H
   H1276      1.0     0.879960      0.673711      0.857881     Biso  1.000000 H
   H1277      1.0     0.885394      0.911038      0.095602     Biso  1.000000 H
   H1278      1.0     0.898778      0.935157      0.354348     Biso  1.000000 H
   H1279      1.0     0.886881      0.908803      0.594170     Biso  1.000000 H
   H1280      1.0     0.893170      0.932650      0.854932     Biso  1.000000 H
   H1281      1.0     0.265028      0.239212      0.139477     Biso  1.000000 H
   H1282      1.0     0.238055      0.235206      0.369653     Biso  1.000000 H
   H1283      1.0     0.268796      0.237709      0.639815     Biso  1.000000 H
   H1284      1.0     0.241748      0.237943      0.873286     Biso  1.000000 H
   H1285      1.0     0.246887      0.471693      0.115480     Biso  1.000000 H
   H1286      1.0     0.251869      0.499039      0.375935     Biso  1.000000 H
   H1287      1.0     0.244371      0.468962      0.612724     Biso  1.000000 H
   H1288      1.0     0.272653      0.498765      0.877304     Biso  1.000000 H
   H1289      1.0     0.268375      0.737839      0.139631     Biso  1.000000 H
   H1290      1.0     0.231524      0.735790      0.372417     Biso  1.000000 H
   H1291      1.0     0.265574      0.735126      0.638683     Biso  1.000000 H
   H1292      1.0     0.242441      0.736610      0.870653     Biso  1.000000 H
   H1293      1.0     0.240738      0.969061      0.113517     Biso  1.000000 H
   H1294      1.0     0.266758      0.998989      0.378229     Biso  1.000000 H
   H1295      1.0     0.251526      0.971138      0.617643     Biso  1.000000 H
   H1296      1.0     0.258392      0.996555      0.876465     Biso  1.000000 H
   H1297      1.0     0.515145      0.239613      0.139493     Biso  1.000000 H
   H1298      1.0     0.479465      0.234723      0.369260     Biso  1.000000 H
   H1299      1.0     0.505811      0.237329      0.638322     Biso  1.000000 H
   H1300      1.0     0.485267      0.237260      0.871800     Biso  1.000000 H
   H1301      1.0     0.503668      0.472410      0.117290     Biso  1.000000 H
   H1302      1.0     0.504155      0.499960      0.377136     Biso  1.000000 H
   H1303      1.0     0.492029      0.467265      0.611677     Biso  1.000000 H
   H1304      1.0     0.515774      0.500803      0.877166     Biso  1.000000 H
   H1305      1.0     0.515111      0.737202      0.138184     Biso  1.000000 H
   H1306      1.0     0.483310      0.734373      0.370369     Biso  1.000000 H
   H1307      1.0     0.505668      0.735330      0.638291     Biso  1.000000 H
   H1308      1.0     0.490530      0.734845      0.869537     Biso  1.000000 H
   H1309      1.0     0.486539      0.970276      0.115788     Biso  1.000000 H
   H1310      1.0     0.509460      0.999697      0.378699     Biso  1.000000 H
   H1311      1.0     0.496364      0.969330      0.616042     Biso  1.000000 H
   H1312      1.0     0.502477      0.996541      0.876050     Biso  1.000000 H
   H1313      1.0     0.766511      0.239343      0.139285     Biso  1.000000 H
   H1314      1.0     0.734648      0.235570      0.369861     Biso  1.000000 H
   H1315      1.0     0.767426      0.237173      0.639184     Biso  1.000000 H
   H1316      1.0     0.739801      0.237289      0.870776     Biso  1.000000 H
   H1317      1.0     0.746312      0.471252      0.117759     Biso  1.000000 H
   H1318      1.0     0.757825      0.499371      0.377451     Biso  1.000000 H
   H1319      1.0     0.742893      0.467446      0.612292     Biso  1.000000 H
   H1320      1.0     0.770940      0.500585      0.877543     Biso  1.000000 H
   H1321      1.0     0.767289      0.738100      0.139300     Biso  1.000000 H
   H1322      1.0     0.737167      0.737134      0.371624     Biso  1.000000 H
   H1323      1.0     0.764985      0.735885      0.639269     Biso  1.000000 H
   H1324      1.0     0.737960      0.734539      0.869098     Biso  1.000000 H
   H1325      1.0     0.744573      0.970737      0.116296     Biso  1.000000 H
   H1326      1.0     0.760795      0.998362      0.376535     Biso  1.000000 H
   H1327      1.0     0.743381      0.969056      0.615880     Biso  1.000000 H
   H1328      1.0     0.756785      0.997181      0.876758     Biso  1.000000 H
   H1329      1.0     0.015947      0.238561      0.138615     Biso  1.000000 H
   H1330      1.0     0.977828      0.234214      0.368683     Biso  1.000000 H
   H1331      1.0     0.018281      0.238268      0.640547     Biso  1.000000 H
   H1332      1.0     0.999638      0.238184      0.872447     Biso  1.000000 H
   H1333      1.0     1.002705      0.472005      0.115865     Biso  1.000000 H
   H1334      1.0     0.010682      0.499203      0.376543     Biso  1.000000 H
   H1335      1.0     0.991522      0.467782      0.611630     Biso  1.000000 H
   H1336      1.0     0.017972      0.499988      0.877189     Biso  1.000000 H
   H1337      1.0     0.009160      0.737716      0.139546     Biso  1.000000 H
   H1338      1.0     0.998083      0.736410      0.372601     Biso  1.000000 H
   H1339      1.0     1.009635      0.735301      0.638568     Biso  1.000000 H
   H1340      1.0     0.989856      0.735811      0.870776     Biso  1.000000 H
   H1341      1.0     0.995223      0.971070      0.115203     Biso  1.000000 H
   H1342      1.0     0.018744      0.999221      0.379199     Biso  1.000000 H
   H1343      1.0     0.992378      0.969025      0.615364     Biso  1.000000 H
   H1344      1.0     1.005482      0.997708      0.876904     Biso  1.000000 H
   H1345      1.0     0.306306      0.203615      0.064407     Biso  1.000000 H
   H1346      1.0     0.277835      0.187856      0.295322     Biso  1.000000 H
   H1347      1.0     0.302568      0.203551      0.565477     Biso  1.000000 H
   H1348      1.0     0.284590      0.191152      0.796430     Biso  1.000000 H
   H1349      1.0     0.297814      0.439059      0.041858     Biso  1.000000 H
   H1350      1.0     0.305939      0.459259      0.299633     Biso  1.000000 H
   H1351      1.0     0.283480      0.432977      0.535998     Biso  1.000000 H
   H1352      1.0     0.308505      0.455607      0.796514     Biso  1.000000 H
   H1353      1.0     0.310546      0.704197      0.067487     Biso  1.000000 H
   H1354      1.0     0.280211      0.689189      0.296315     Biso  1.000000 H
   H1355      1.0     0.308867      0.701666      0.567101     Biso  1.000000 H
   H1356      1.0     0.273995      0.686617      0.793635     Biso  1.000000 H
   H1357      1.0     0.282491      0.934432      0.038825     Biso  1.000000 H
   H1358      1.0     0.308977      0.957021      0.299926     Biso  1.000000 H
   H1359      1.0     0.296058      0.934383      0.540325     Biso  1.000000 H
   H1360      1.0     0.303104      0.955705      0.799971     Biso  1.000000 H
   H1361      1.0     0.558754      0.202737      0.065092     Biso  1.000000 H
   H1362      1.0     0.529336      0.188215      0.295799     Biso  1.000000 H
   H1363      1.0     0.556637      0.203998      0.565985     Biso  1.000000 H
   H1364      1.0     0.522013      0.189792      0.795591     Biso  1.000000 H
   H1365      1.0     0.540878      0.435781      0.038755     Biso  1.000000 H
   H1366      1.0     0.553122      0.458384      0.299456     Biso  1.000000 H
   H1367      1.0     0.541588      0.431933      0.535991     Biso  1.000000 H
   H1368      1.0     0.562809      0.456116      0.798131     Biso  1.000000 H
   H1369      1.0     0.549725      0.702137      0.065647     Biso  1.000000 H
   H1370      1.0     0.535868      0.690197      0.297424     Biso  1.000000 H
   H1371      1.0     0.559366      0.701762      0.566454     Biso  1.000000 H
   H1372      1.0     0.545929      0.685539      0.796599     Biso  1.000000 H
   H1373      1.0     0.543360      0.934441      0.039710     Biso  1.000000 H
   H1374      1.0     0.541967      0.958629      0.299394     Biso  1.000000 H
   H1375      1.0     0.546543      0.932904      0.540086     Biso  1.000000 H
   H1376      1.0     0.563573      0.955311      0.801157     Biso  1.000000 H
   H1377      1.0     0.810928      0.202722      0.064407     Biso  1.000000 H
   H1378      1.0     0.776502      0.188256      0.295668     Biso  1.000000 H
   H1379      1.0     0.795835      0.203266      0.565015     Biso  1.000000 H
   H1380      1.0     0.777841      0.190710      0.795960     Biso  1.000000 H
   H1381      1.0     0.795253      0.436572      0.040310     Biso  1.000000 H
   H1382      1.0     0.799779      0.458475      0.298278     Biso  1.000000 H
   H1383      1.0     0.796134      0.432249      0.536968     Biso  1.000000 H
   H1384      1.0     0.804894      0.456536      0.796545     Biso  1.000000 H
   H1385      1.0     0.817518      0.702470      0.066979     Biso  1.000000 H
   H1386      1.0     0.792662      0.690674      0.298725     Biso  1.000000 H
   H1387      1.0     0.796698      0.702612      0.566393     Biso  1.000000 H
   H1388      1.0     0.774516      0.686518      0.793196     Biso  1.000000 H
   H1389      1.0     0.785673      0.933974      0.039148     Biso  1.000000 H
   H1390      1.0     0.804731      0.958841      0.299818     Biso  1.000000 H
   H1391      1.0     0.798019      0.933712      0.540263     Biso  1.000000 H
   H1392      1.0     0.807072      0.954119      0.799332     Biso  1.000000 H
   H1393      1.0     0.062191      0.202455      0.065008     Biso  1.000000 H
   H1394      1.0     0.026706      0.187227      0.295129     Biso  1.000000 H
   H1395      1.0     0.054001      0.205428      0.566031     Biso  1.000000 H
   H1396      1.0     0.032836      0.189175      0.795329     Biso  1.000000 H
   H1397      1.0     0.040298      0.437809      0.040464     Biso  1.000000 H
   H1398      1.0     0.043218      0.457301      0.297824     Biso  1.000000 H
   H1399      1.0     0.035998      0.432305      0.536468     Biso  1.000000 H
   H1400      1.0     0.060813      0.456050      0.796799     Biso  1.000000 H
   H1401      1.0     0.049403      0.704747      0.065878     Biso  1.000000 H
   H1402      1.0     0.030741      0.688305      0.296746     Biso  1.000000 H
   H1403      1.0     0.053168      0.701767      0.566331     Biso  1.000000 H
   H1404      1.0     0.031371      0.688667      0.795375     Biso  1.000000 H
   H1405      1.0     0.045757      0.932747      0.040095     Biso  1.000000 H
   H1406      1.0     0.063494      0.958256      0.300796     Biso  1.000000 H
   H1407      1.0     0.041657      0.933963      0.540125     Biso  1.000000 H
   H1408      1.0     0.057106      0.955352      0.800171     Biso  1.000000 H
   H1409      1.0     0.134759      0.157040      0.111346     Biso  1.000000 H
   H1410      1.0     0.127998      0.160727      0.358058     Biso  1.000000 H
   H1411      1.0     0.142098      0.157607      0.612585     Biso  1.000000 H
   H1412      1.0     0.116507      0.160250      0.856449     Biso  1.000000 H
   H1413      1.0     0.146023      0.396315      0.094286     Biso  1.000000 H
   H1414      1.0     0.128104      0.417056      0.346195     Biso  1.000000 H
   H1415      1.0     0.125162      0.390817      0.591221     Biso  1.000000 H
   H1416      1.0     0.149258      0.417449      0.847472     Biso  1.000000 H
   H1417      1.0     0.141497      0.656875      0.112824     Biso  1.000000 H
   H1418      1.0     0.129997      0.660405      0.358875     Biso  1.000000 H
   H1419      1.0     0.138356      0.652590      0.611053     Biso  1.000000 H
   H1420      1.0     0.122616      0.658778      0.856965     Biso  1.000000 H
   H1421      1.0     0.134127      0.893825      0.093447     Biso  1.000000 H
   H1422      1.0     0.145262      0.919120      0.349852     Biso  1.000000 H
   H1423      1.0     0.131960      0.892042      0.593292     Biso  1.000000 H
   H1424      1.0     0.135420      0.915617      0.848003     Biso  1.000000 H
   H1425      1.0     0.382112      0.155917      0.109914     Biso  1.000000 H
   H1426      1.0     0.368184      0.159896      0.358982     Biso  1.000000 H
   H1427      1.0     0.396864      0.157253      0.613332     Biso  1.000000 H
   H1428      1.0     0.360153      0.159554      0.857057     Biso  1.000000 H
   H1429      1.0     0.387450      0.395408      0.094032     Biso  1.000000 H
   H1430      1.0     0.367647      0.416022      0.345687     Biso  1.000000 H
   H1431      1.0     0.381405      0.390738      0.590597     Biso  1.000000 H
   H1432      1.0     0.401223      0.418423      0.847634     Biso  1.000000 H
   H1433      1.0     0.391977      0.656829      0.113386     Biso  1.000000 H
   H1434      1.0     0.374348      0.659207      0.357758     Biso  1.000000 H
   H1435      1.0     0.389966      0.652873      0.611153     Biso  1.000000 H
   H1436      1.0     0.376259      0.659628      0.858012     Biso  1.000000 H
   H1437      1.0     0.382801      0.893524      0.094124     Biso  1.000000 H
   H1438      1.0     0.375841      0.916177      0.347711     Biso  1.000000 H
   H1439      1.0     0.380098      0.891825      0.593138     Biso  1.000000 H
   H1440      1.0     0.378082      0.915337      0.849789     Biso  1.000000 H
   H1441      1.0     0.636237      0.156227      0.109268     Biso  1.000000 H
   H1442      1.0     0.624734      0.159113      0.357643     Biso  1.000000 H
   H1443      1.0     0.649717      0.157927      0.613932     Biso  1.000000 H
   H1444      1.0     0.629322      0.161715      0.857858     Biso  1.000000 H
   H1445      1.0     0.635504      0.394744      0.093732     Biso  1.000000 H
   H1446      1.0     0.624347      0.416901      0.347311     Biso  1.000000 H
   H1447      1.0     0.637465      0.391815      0.591298     Biso  1.000000 H
   H1448      1.0     0.639842      0.417800      0.848042     Biso  1.000000 H
   H1449      1.0     0.655869      0.657237      0.112909     Biso  1.000000 H
   H1450      1.0     0.624241      0.659875      0.356480     Biso  1.000000 H
   H1451      1.0     0.634084      0.652669      0.611931     Biso  1.000000 H
   H1452      1.0     0.618863      0.659204      0.857511     Biso  1.000000 H
   H1453      1.0     0.624423      0.893427      0.093770     Biso  1.000000 H
   H1454      1.0     0.636321      0.916718      0.348220     Biso  1.000000 H
   H1455      1.0     0.627530      0.890864      0.592576     Biso  1.000000 H
   H1456      1.0     0.626328      0.914446      0.849289     Biso  1.000000 H
   H1457      1.0     0.893435      0.157596      0.111593     Biso  1.000000 H
   H1458      1.0     0.869969      0.159733      0.358097     Biso  1.000000 H
   H1459      1.0     0.898364      0.156778      0.613008     Biso  1.000000 H
   H1460      1.0     0.880866      0.161541      0.856749     Biso  1.000000 H
   H1461      1.0     0.882703      0.394240      0.093909     Biso  1.000000 H
   H1462      1.0     0.868741      0.416170      0.346757     Biso  1.000000 H
   H1463      1.0     0.887389      0.391829      0.591444     Biso  1.000000 H
   H1464      1.0     0.893481      0.417912      0.848465     Biso  1.000000 H
   H1465      1.0     0.894357      0.656798      0.113071     Biso  1.000000 H
   H1466      1.0     0.873936      0.660858      0.358220     Biso  1.000000 H
   H1467      1.0     0.887831      0.653044      0.611068     Biso  1.000000 H
   H1468      1.0     0.867035      0.657772      0.856087     Biso  1.000000 H
   H1469      1.0     0.889577      0.895706      0.094848     Biso  1.000000 H
   H1470      1.0     0.888732      0.917205      0.348435     Biso  1.000000 H
   H1471      1.0     0.885944      0.892864      0.592376     Biso  1.000000 H
   H1472      1.0     0.881711      0.915403      0.849043     Biso  1.000000 H
   H1473      1.0     0.263008      0.252908      0.155375     Biso  1.000000 H
   H1474      1.0     0.248559      0.248782      0.385058     Biso  1.000000 H
   H1475      1.0     0.276981      0.252096      0.655844     Biso  1.000000 H
   H1476      1.0     0.241854      0.252893      0.888491     Biso  1.000000 H
   H1477      1.0     0.257430      0.483890      0.132610     Biso  1.000000 H
   H1478      1.0     0.270110      0.510960      0.393111     Biso  1.000000 H
   H1479      1.0     0.252799      0.479902      0.630246     Biso  1.000000 H
   H1480      1.0     0.268510      0.510915      0.894419     Biso  1.000000 H
   H1481      1.0     0.277226      0.751796      0.155999     Biso  1.000000 H
   H1482      1.0     0.241767      0.750020      0.388730     Biso  1.000000 H
   H1483      1.0     0.268183      0.748729      0.655490     Biso  1.000000 H
   H1484      1.0     0.236228      0.750181      0.886635     Biso  1.000000 H
   H1485      1.0     0.252789      0.980765      0.130593     Biso  1.000000 H
   H1486      1.0     0.271876      1.011100      0.395451     Biso  1.000000 H
   H1487      1.0     0.243893      0.983144      0.634657     Biso  1.000000 H
   H1488      1.0     0.272205      1.009131      0.893125     Biso  1.000000 H
   H1489      1.0     0.519706      0.253415      0.155337     Biso  1.000000 H
   H1490      1.0     0.498291      0.248957      0.384342     Biso  1.000000 H
   H1491      1.0     0.519781      0.251936      0.654443     Biso  1.000000 H
   H1492      1.0     0.496156      0.252409      0.888391     Biso  1.000000 H
   H1493      1.0     0.504539      0.484832      0.133880     Biso  1.000000 H
   H1494      1.0     0.514307      0.513759      0.394389     Biso  1.000000 H
   H1495      1.0     0.500594      0.478440      0.629160     Biso  1.000000 H
   H1496      1.0     0.517903      0.511423      0.894580     Biso  1.000000 H
   H1497      1.0     0.535868      0.750722      0.154505     Biso  1.000000 H
   H1498      1.0     0.498456      0.748669      0.386813     Biso  1.000000 H
   H1499      1.0     0.521153      0.749462      0.654250     Biso  1.000000 H
   H1500      1.0     0.494614      0.749465      0.885350     Biso  1.000000 H
   H1501      1.0     0.493362      0.983379      0.133087     Biso  1.000000 H
   H1502      1.0     0.517236      1.011404      0.395366     Biso  1.000000 H
   H1503      1.0     0.499766      0.980947      0.633102     Biso  1.000000 H
   H1504      1.0     0.519063      1.008648      0.893025     Biso  1.000000 H
   H1505      1.0     0.765244      0.252672      0.155383     Biso  1.000000 H
   H1506      1.0     0.741023      0.250411      0.385397     Biso  1.000000 H
   H1507      1.0     0.778476      0.251123      0.655444     Biso  1.000000 H
   H1508      1.0     0.746472      0.251781      0.887120     Biso  1.000000 H
   H1509      1.0     0.749567      0.483314      0.134712     Biso  1.000000 H
   H1510      1.0     0.768484      0.511748      0.393634     Biso  1.000000 H
   H1511      1.0     0.748457      0.478728      0.629684     Biso  1.000000 H
   H1512      1.0     0.764543      0.512302      0.894473     Biso  1.000000 H
   H1513      1.0     0.774024      0.752417      0.156014     Biso  1.000000 H
   H1514      1.0     0.737629      0.750726      0.387367     Biso  1.000000 H
   H1515      1.0     0.770171      0.749296      0.655397     Biso  1.000000 H
   H1516      1.0     0.741860      0.748227      0.884942     Biso  1.000000 H
   H1517      1.0     0.749002      0.983100      0.133064     Biso  1.000000 H
   H1518      1.0     0.772165      1.011230      0.393057     Biso  1.000000 H
   H1519      1.0     0.749070      0.981394      0.632263     Biso  1.000000 H
   H1520      1.0     0.760565      1.009680      0.893649     Biso  1.000000 H
   H1521      1.0     0.017036      0.252762      0.155337     Biso  1.000000 H
   H1522      1.0     1.000479      0.248863      0.384288     Biso  1.000000 H
   H1523      1.0     0.019775      0.252530      0.656645     Biso  1.000000 H
   H1524      1.0     0.993952      0.252175      0.887936     Biso  1.000000 H
   H1525      1.0     0.010365      0.483792      0.133334     Biso  1.000000 H
   H1526      1.0     0.015103      0.511243      0.393157     Biso  1.000000 H
   H1527      1.0     0.998341      0.479072      0.629491     Biso  1.000000 H
   H1528      1.0     0.014253      0.512245      0.894372     Biso  1.000000 H
   H1529      1.0     0.018898      0.752247      0.155475     Biso  1.000000 H
   H1530      1.0     0.998715      0.749888      0.388638     Biso  1.000000 H
   H1531      1.0     0.016882      0.748241      0.655528     Biso  1.000000 H
   H1532      1.0     0.985913      0.749759      0.886258     Biso  1.000000 H
   H1533      1.0     0.994727      0.982738      0.132179     Biso  1.000000 H
   H1534      1.0     0.011357      1.011429      0.395189     Biso  1.000000 H
   H1535      1.0     1.006226      0.980411      0.632871     Biso  1.000000 H
   H1536      1.0     0.016883      1.010386      0.893487     Biso  1.000000 H
   H1537      1.0     0.245450      0.205122      0.073730     Biso  1.000000 H
   H1538      1.0     0.216810      0.191754      0.304437     Biso  1.000000 H
   H1539      1.0     0.247760      0.206015      0.576540     Biso  1.000000 H
   H1540      1.0     0.224670      0.194967      0.806315     Biso  1.000000 H
   H1541      1.0     0.232725      0.439292      0.049364     Biso  1.000000 H
   H1542      1.0     0.240166      0.462018      0.307578     Biso  1.000000 H
   H1543      1.0     0.225032      0.433996      0.545999     Biso  1.000000 H
   H1544      1.0     0.247924      0.459203      0.806507     Biso  1.000000 H
   H1545      1.0     0.248431      0.704940      0.076186     Biso  1.000000 H
   H1546      1.0     0.214977      0.692369      0.304822     Biso  1.000000 H
   H1547      1.0     0.241644      0.702886      0.575624     Biso  1.000000 H
   H1548      1.0     0.215958      0.689947      0.803936     Biso  1.000000 H
   H1549      1.0     0.224500      0.935891      0.048663     Biso  1.000000 H
   H1550      1.0     0.241481      0.960664      0.308679     Biso  1.000000 H
   H1551      1.0     0.230336      0.936594      0.549202     Biso  1.000000 H
   H1552      1.0     0.237974      0.958371      0.808971     Biso  1.000000 H
   H1553      1.0     0.496287      0.205143      0.073746     Biso  1.000000 H
   H1554      1.0     0.466172      0.191839      0.304476     Biso  1.000000 H
   H1555      1.0     0.497327      0.205603      0.575677     Biso  1.000000 H
   H1556      1.0     0.469394      0.194412      0.806938     Biso  1.000000 H
   H1557      1.0     0.484048      0.437845      0.048964     Biso  1.000000 H
   H1558      1.0     0.491878      0.461389      0.309241     Biso  1.000000 H
   H1559      1.0     0.475448      0.433252      0.544136     Biso  1.000000 H
   H1560      1.0     0.492123      0.458660      0.806407     Biso  1.000000 H
   H1561      1.0     0.488965      0.702940      0.074508     Biso  1.000000 H
   H1562      1.0     0.467675      0.693103      0.305222     Biso  1.000000 H
   H1563      1.0     0.495896      0.702956      0.574030     Biso  1.000000 H
   H1564      1.0     0.476586      0.690808      0.804244     Biso  1.000000 H
   H1565      1.0     0.473305      0.935938      0.047478     Biso  1.000000 H
   H1566      1.0     0.491669      0.961419      0.310696     Biso  1.000000 H
   H1567      1.0     0.478185      0.935826      0.548039     Biso  1.000000 H
   H1568      1.0     0.494641      0.957603      0.807862     Biso  1.000000 H
   H1569      1.0     0.745816      0.204853      0.073099     Biso  1.000000 H
   H1570      1.0     0.711972      0.190822      0.304360     Biso  1.000000 H
   H1571      1.0     0.739953      0.204861      0.575339     Biso  1.000000 H
   H1572      1.0     0.717679      0.194551      0.806430     Biso  1.000000 H
   H1573      1.0     0.734476      0.438572      0.049379     Biso  1.000000 H
   H1574      1.0     0.738871      0.461643      0.308256     Biso  1.000000 H
   H1575      1.0     0.729829      0.433535      0.544529     Biso  1.000000 H
   H1576      1.0     0.749158      0.460426      0.807046     Biso  1.000000 H
   H1577      1.0     0.749605      0.703670      0.074754     Biso  1.000000 H
   H1578      1.0     0.725021      0.694001      0.306446     Biso  1.000000 H
   H1579      1.0     0.738042      0.702799      0.575570     Biso  1.000000 H
   H1580      1.0     0.717816      0.690092      0.803867     Biso  1.000000 H
   H1581      1.0     0.721598      0.936223      0.047301     Biso  1.000000 H
   H1582      1.0     0.742558      0.961400      0.309110     Biso  1.000000 H
   H1583      1.0     0.730576      0.935914      0.548255     Biso  1.000000 H
   H1584      1.0     0.737875      0.957160      0.806615     Biso  1.000000 H
   H1585      1.0     0.994650      0.204264      0.073653     Biso  1.000000 H
   H1586      1.0     0.964149      0.190507      0.304437     Biso  1.000000 H
   H1587      1.0     1.001418      0.206792      0.576694     Biso  1.000000 H
   H1588      1.0     0.968868      0.192909      0.804013     Biso  1.000000 H
   H1589      1.0     0.982204      0.439191      0.049949     Biso  1.000000 H
   H1590      1.0     0.984848      0.461176      0.307909     Biso  1.000000 H
   H1591      1.0     0.971981      0.433451      0.544775     Biso  1.000000 H
   H1592      1.0     0.999595      0.460255      0.806476     Biso  1.000000 H
   H1593      1.0     0.996403      0.705875      0.076510     Biso  1.000000 H
   H1594      1.0     0.965566      0.691605      0.305761     Biso  1.000000 H
   H1595      1.0     0.992709      0.703767      0.574692     Biso  1.000000 H
   H1596      1.0     0.971747      0.692185      0.805345     Biso  1.000000 H
   H1597      1.0     0.977813      0.935505      0.048132     Biso  1.000000 H
   H1598      1.0     0.999096      0.960952      0.308748     Biso  1.000000 H
   H1599      1.0     0.980941      0.936242      0.549217     Biso  1.000000 H
   H1600      1.0     0.988048      0.958366      0.807908     Biso  1.000000 H
   H1601      1.0     0.320006      0.163744      0.108405     Biso  1.000000 H
   H1602      1.0     0.306307      0.165629      0.355541     Biso  1.000000 H
   H1603      1.0     0.336584      0.164943      0.610922     Biso  1.000000 H
   H1604      1.0     0.296734      0.167052      0.854770     Biso  1.000000 H
   H1605      1.0     0.315363      0.400805      0.091437     Biso  1.000000 H
   H1606      1.0     0.312920      0.426167      0.345602     Biso  1.000000 H
   H1607      1.0     0.313001      0.396190      0.587326     Biso  1.000000 H
   H1608      1.0     0.335377      0.425020      0.845440     Biso  1.000000 H
   H1609      1.0     0.334621      0.665178      0.111415     Biso  1.000000 H
   H1610      1.0     0.308547      0.664484      0.353870     Biso  1.000000 H
   H1611      1.0     0.326085      0.660403      0.609783     Biso  1.000000 H
   H1612      1.0     0.308604      0.665163      0.853800     Biso  1.000000 H
   H1613      1.0     0.316837      0.899195      0.091145     Biso  1.000000 H
   H1614      1.0     0.322152      0.925717      0.346803     Biso  1.000000 H
   H1615      1.0     0.315786      0.897638      0.590136     Biso  1.000000 H
   H1616      1.0     0.322790      0.924310      0.847788     Biso  1.000000 H
   H1617      1.0     0.576605      0.163786      0.107743     Biso  1.000000 H
   H1618      1.0     0.556509      0.164437      0.353809     Biso  1.000000 H
   H1619      1.0     0.581563      0.163721      0.611984     Biso  1.000000 H
   H1620      1.0     0.561051      0.166914      0.853893     Biso  1.000000 H
   H1621      1.0     0.566583      0.400353      0.090852     Biso  1.000000 H
   H1622      1.0     0.570141      0.426696      0.346472     Biso  1.000000 H
   H1623      1.0     0.565644      0.396065      0.587741     Biso  1.000000 H
   H1624      1.0     0.582114      0.426250      0.846179     Biso  1.000000 H
   H1625      1.0     0.587635      0.663443      0.111092     Biso  1.000000 H
   H1626      1.0     0.558537      0.665872      0.352846     Biso  1.000000 H
   H1627      1.0     0.570868      0.660729      0.609929     Biso  1.000000 H
   H1628      1.0     0.554148      0.665073      0.854339     Biso  1.000000 H
   H1629      1.0     0.562944      0.900603      0.090560     Biso  1.000000 H
   H1630      1.0     0.573280      0.924820      0.346942     Biso  1.000000 H
   H1631      1.0     0.564329      0.897011      0.588935     Biso  1.000000 H
   H1632      1.0     0.567446      0.922690      0.847241     Biso  1.000000 H
   H1633      1.0     0.825420      0.163678      0.109221     Biso  1.000000 H
   H1634      1.0     0.809353      0.165799      0.353693     Biso  1.000000 H
   H1635      1.0     0.831058      0.163526      0.611022     Biso  1.000000 H
   H1636      1.0     0.812976      0.166968      0.853616     Biso  1.000000 H
   H1637      1.0     0.816792      0.400212      0.090452     Biso  1.000000 H
   H1638      1.0     0.818296      0.426396      0.345779     Biso  1.000000 H
   H1639      1.0     0.818378      0.396804      0.587233     Biso  1.000000 H
   H1640      1.0     0.832794      0.425062      0.845909     Biso  1.000000 H
   H1641      1.0     0.831038      0.663993      0.111392     Biso  1.000000 H
   H1642      1.0     0.806129      0.665351      0.354471     Biso  1.000000 H
   H1643      1.0     0.823218      0.660045      0.609667     Biso  1.000000 H
   H1644      1.0     0.804836      0.664986      0.852992     Biso  1.000000 H
   H1645      1.0     0.816908      0.900127      0.091330     Biso  1.000000 H
   H1646      1.0     0.828068      0.925145      0.346965     Biso  1.000000 H
   H1647      1.0     0.814565      0.898241      0.589835     Biso  1.000000 H
   H1648      1.0     0.821198      0.923297      0.846841     Biso  1.000000 H
   H1649      1.0     0.072429      0.164535      0.110268     Biso  1.000000 H
   H1650      1.0     0.058365      0.165245      0.354532     Biso  1.000000 H
   H1651      1.0     0.075607      0.164253      0.611515     Biso  1.000000 H
   H1652      1.0     0.060018      0.167998      0.853354     Biso  1.000000 H
   H1653      1.0     0.073954      0.400493      0.091052     Biso  1.000000 H
   H1654      1.0     0.069391      0.425887      0.345094     Biso  1.000000 H
   H1655      1.0     0.058706      0.397391      0.588527     Biso  1.000000 H
   H1656      1.0     0.081201      0.423885      0.845517     Biso  1.000000 H
   H1657      1.0     0.075911      0.663566      0.110884     Biso  1.000000 H
   H1658      1.0     0.056709      0.665501      0.355372     Biso  1.000000 H
   H1659      1.0     0.073060      0.659372      0.609575     Biso  1.000000 H
   H1660      1.0     0.056498      0.664484      0.853362     Biso  1.000000 H
   H1661      1.0     0.065659      0.899270      0.090321     Biso  1.000000 H
   H1662      1.0     0.074222      0.923829      0.347334     Biso  1.000000 H
   H1663      1.0     0.066426      0.897977      0.590467     Biso  1.000000 H
   H1664      1.0     0.069045      0.922060      0.846140     Biso  1.000000 H
   H1665      1.0     0.195156      0.242920      0.147961     Biso  1.000000 H
   H1666      1.0     0.177207      0.239638      0.380238     Biso  1.000000 H
   H1667      1.0     0.203471      0.242844      0.650139     Biso  1.000000 H
   H1668      1.0     0.172307      0.244142      0.882178     Biso  1.000000 H
   H1669      1.0     0.184532      0.476019      0.125935     Biso  1.000000 H
   H1670      1.0     0.194402      0.503382      0.387421     Biso  1.000000 H
   H1671      1.0     0.179785      0.471046      0.622401     Biso  1.000000 H
   H1672      1.0     0.204152      0.500708      0.885457     Biso  1.000000 H
   H1673      1.0     0.203162      0.742600      0.149208     Biso  1.000000 H
   H1674      1.0     0.168066      0.741647      0.382571     Biso  1.000000 H
   H1675      1.0     0.201149      0.738186      0.647991     Biso  1.000000 H
   H1676      1.0     0.172460      0.738731      0.878590     Biso  1.000000 H
   H1677      1.0     0.181515      0.972064      0.124218     Biso  1.000000 H
   H1678      1.0     0.202232      1.001044      0.388006     Biso  1.000000 H
   H1679      1.0     0.181687      0.972117      0.625804     Biso  1.000000 H
   H1680      1.0     0.197682      1.000666      0.887236     Biso  1.000000 H
   H1681      1.0     0.449916      0.243624      0.149208     Biso  1.000000 H
   H1682      1.0     0.424215      0.241810      0.381208     Biso  1.000000 H
   H1683      1.0     0.444770      0.244395      0.649508     Biso  1.000000 H
   H1684      1.0     0.424551      0.243499      0.882224     Biso  1.000000 H
   H1685      1.0     0.435959      0.475530      0.125797     Biso  1.000000 H
   H1686      1.0     0.442341      0.504477      0.387598     Biso  1.000000 H
   H1687      1.0     0.428605      0.470386      0.621746     Biso  1.000000 H
   H1688      1.0     0.449122      0.501895      0.886220     Biso  1.000000 H
   H1689      1.0     0.460743      0.742754      0.150209     Biso  1.000000 H
   H1690      1.0     0.424117      0.740277      0.381524     Biso  1.000000 H
   H1691      1.0     0.443364      0.741929      0.649331     Biso  1.000000 H
   H1692      1.0     0.425306      0.739369      0.879653     Biso  1.000000 H
   H1693      1.0     0.423399      0.974650      0.126151     Biso  1.000000 H
   H1694      1.0     0.445234      1.001916      0.388445     Biso  1.000000 H
   H1695      1.0     0.429272      0.971792      0.625526     Biso  1.000000 H
   H1696      1.0     0.444033      1.001077      0.887498     Biso  1.000000 H
   H1697      1.0     0.698440      0.242068      0.147977     Biso  1.000000 H
   H1698      1.0     0.670315      0.241148      0.380084     Biso  1.000000 H
   H1699      1.0     0.702803      0.242880      0.648838     Biso  1.000000 H
   H1700      1.0     0.674121      0.242574      0.880761     Biso  1.000000 H
   H1701      1.0     0.679930      0.473873      0.126336     Biso  1.000000 H
   H1702      1.0     0.695550      0.503893      0.387845     Biso  1.000000 H
   H1703      1.0     0.678578      0.469146      0.621947     Biso  1.000000 H
   H1704      1.0     0.699553      0.501541      0.885365     Biso  1.000000 H
   H1705      1.0     0.704700      0.742611      0.149416     Biso  1.000000 H
   H1706      1.0     0.670290      0.740789      0.380800     Biso  1.000000 H
   H1707      1.0     0.697232      0.739748      0.648022     Biso  1.000000 H
   H1708      1.0     0.670057      0.738860      0.878513     Biso  1.000000 H
   H1709      1.0     0.680163      0.973413      0.125358     Biso  1.000000 H
   H1710      1.0     0.699819      1.002647      0.387213     Biso  1.000000 H
   H1711      1.0     0.677093      0.971880      0.624995     Biso  1.000000 H
   H1712      1.0     0.690359      1.000735      0.886520     Biso  1.000000 H
   H1713      1.0     0.949423      0.242765      0.147876     Biso  1.000000 H
   H1714      1.0     0.923747      0.241305      0.380839     Biso  1.000000 H
   H1715      1.0     0.951219      0.242292      0.650024     Biso  1.000000 H
   H1716      1.0     0.929732      0.241489      0.881231     Biso  1.000000 H
   H1717      1.0     0.937781      0.474819      0.126135     Biso  1.000000 H
   H1718      1.0     0.943994      0.502321      0.385712     Biso  1.000000 H
   H1719      1.0     0.928518      0.470008      0.621631     Biso  1.000000 H
   H1720      1.0     0.948927      0.501505      0.886012     Biso  1.000000 H
   H1721      1.0     0.948354      0.743743      0.149455     Biso  1.000000 H
   H1722      1.0     0.931163      0.740752      0.382194     Biso  1.000000 H
   H1723      1.0     0.945319      0.739428      0.649169     Biso  1.000000 H
   H1724      1.0     0.919771      0.739786      0.879352     Biso  1.000000 H
   H1725      1.0     0.928016      0.972781      0.123733     Biso  1.000000 H
   H1726      1.0     0.945501      1.001353      0.386451     Biso  1.000000 H
   H1727      1.0     0.931669      0.971507      0.626304     Biso  1.000000 H
   H1728      1.0     0.945423      1.001102      0.887575     Biso  1.000000 H
   H1729      1.0     0.013993      0.156527      0.027915     Biso  1.000000 H
   H1730      1.0     0.993991      0.138272      0.266051     Biso  1.000000 H
   H1731      1.0     0.022834      0.158337      0.530386     Biso  1.000000 H
   H1732      1.0     0.995569      0.140391      0.767075     Biso  1.000000 H
   H1733      1.0     0.011215      0.391443      1.004610     Biso  1.000000 H
   H1734      1.0     0.017927      0.409231      0.269716     Biso  1.000000 H
   H1735      1.0     1.000804      0.386445      0.500284     Biso  1.000000 H
   H1736      1.0     0.028832      0.406797      0.768245     Biso  1.000000 H
   H1737      1.0     0.023751      0.657633      0.030641     Biso  1.000000 H
   H1738      1.0     0.999143      0.639299      0.267206     Biso  1.000000 H
   H1739      1.0     0.008584      0.656161      0.528307     Biso  1.000000 H
   H1740      1.0     0.993312      0.638804      0.767121     Biso  1.000000 H
   H1741      1.0     0.987102      0.887042      1.003070     Biso  1.000000 H
   H1742      1.0     0.019474      0.908800      0.268915     Biso  1.000000 H
   H1743      1.0     1.000081      0.887133      0.503441     Biso  1.000000 H
   H1744      1.0     0.015637      0.907529      0.769877     Biso  1.000000 H
   H1745      1.0     0.263115      0.157078      0.028216     Biso  1.000000 H
   H1746      1.0     0.244945      0.139706      0.266814     Biso  1.000000 H
   H1747      1.0     0.263796      0.157838      0.529308     Biso  1.000000 H
   H1748      1.0     0.246882      0.142336      0.768430     Biso  1.000000 H
   H1749      1.0     0.259600      0.392404      1.004826     Biso  1.000000 H
   H1750      1.0     0.268046      0.410280      0.270440     Biso  1.000000 H
   H1751      1.0     0.243631      0.386299      0.498952     Biso  1.000000 H
   H1752      1.0     0.274208      0.407768      0.766867     Biso  1.000000 H
   H1753      1.0     0.264790      0.657787      0.029709     Biso  1.000000 H
   H1754      1.0     0.250073      0.641355      0.267838     Biso  1.000000 H
   H1755      1.0     0.262052      0.656996      0.529285     Biso  1.000000 H
   H1756      1.0     0.244415      0.637866      0.766551     Biso  1.000000 H
   H1757      1.0     0.249113      0.887842      1.002616     Biso  1.000000 H
   H1758      1.0     0.266104      0.909278      0.269631     Biso  1.000000 H
   H1759      1.0     0.245456      0.888529      0.503887     Biso  1.000000 H
   H1760      1.0     0.271484      0.906651      0.769962     Biso  1.000000 H
   H1761      1.0     0.512887      0.157102      0.028785     Biso  1.000000 H
   H1762      1.0     0.487744      0.140075      0.265443     Biso  1.000000 H
   H1763      1.0     0.513854      0.158223      0.528931     Biso  1.000000 H
   H1764      1.0     0.489259      0.141590      0.767552     Biso  1.000000 H
   H1765      1.0     0.503411      0.389069      1.003063     Biso  1.000000 H
   H1766      1.0     0.526014      0.409950      0.271648     Biso  1.000000 H
   H1767      1.0     0.491520      0.386283      0.498960     Biso  1.000000 H
   H1768      1.0     0.523725      0.406720      0.768291     Biso  1.000000 H
   H1769      1.0     0.515669      0.656078      0.028770     Biso  1.000000 H
   H1770      1.0     0.501529      0.641760      0.267568     Biso  1.000000 H
   H1771      1.0     0.507654      0.655587      0.528053     Biso  1.000000 H
   H1772      1.0     0.496069      0.638233      0.767152     Biso  1.000000 H
   H1773      1.0     0.502467      0.887921      1.003548     Biso  1.000000 H
   H1774      1.0     0.516931      0.910743      0.269747     Biso  1.000000 H
   H1775      1.0     0.492732      0.886854      0.501870     Biso  1.000000 H
   H1776      1.0     0.518065      0.905949      0.768892     Biso  1.000000 H
   H1777      1.0     0.762877      0.156949      0.027838     Biso  1.000000 H
   H1778      1.0     0.743373      0.138843      0.265328     Biso  1.000000 H
   H1779      1.0     0.760779      0.157518      0.529709     Biso  1.000000 H
   H1780      1.0     0.744676      0.142366      0.768491     Biso  1.000000 H
   H1781      1.0     0.758379      0.389706      1.003324     Biso  1.000000 H
   H1782      1.0     0.771116      0.409794      0.270109     Biso  1.000000 H
   H1783      1.0     0.751498      0.386448      0.498529     Biso  1.000000 H
   H1784      1.0     0.778021      0.407939      0.768383     Biso  1.000000 H
   H1785      1.0     0.773731      0.656922      0.029432     Biso  1.000000 H
   H1786      1.0     0.748500      0.642012      0.267753     Biso  1.000000 H
   H1787      1.0     0.761480      0.656625      0.529023     Biso  1.000000 H
   H1788      1.0     0.750879      0.638230      0.767906     Biso  1.000000 H
   H1789      1.0     0.742564      0.886832      1.002770     Biso  1.000000 H
   H1790      1.0     0.765639      0.909933      0.268900     Biso  1.000000 H
   H1791      1.0     0.747146      0.888577      0.503849     Biso  1.000000 H
   H1792      1.0     0.769883      0.905911      0.769615     Biso  1.000000 H
   H1793      1.0     0.146634      0.166738      0.158139     Biso  1.000000 H
   H1794      1.0     0.137790      0.180394      0.405598     Biso  1.000000 H
   H1795      1.0     0.147982      0.165906      0.658592     Biso  1.000000 H
   H1796      1.0     0.133129      0.179629      0.905320     Biso  1.000000 H
   H1797      1.0     0.147623      0.414494      0.142703     Biso  1.000000 H
   H1798      1.0     0.138202      0.425096      0.391217     Biso  1.000000 H
   H1799      1.0     0.150296      0.412052      0.639831     Biso  1.000000 H
   H1800      1.0     0.146721      0.426990      0.893510     Biso  1.000000 H
   H1801      1.0     0.149948      0.666350      0.159009     Biso  1.000000 H
   H1802      1.0     0.138473      0.680904      0.406945     Biso  1.000000 H
   H1803      1.0     0.143122      0.660643      0.656914     Biso  1.000000 H
   H1804      1.0     0.140483      0.680408      0.905605     Biso  1.000000 H
   H1805      1.0     0.146379      0.914500      0.142803     Biso  1.000000 H
   H1806      1.0     0.138618      0.927035      0.395944     Biso  1.000000 H
   H1807      1.0     0.145545      0.910519      0.641732     Biso  1.000000 H
   H1808      1.0     0.138215      0.925071      0.894519     Biso  1.000000 H
   H1809      1.0     0.396746      0.165902      0.155999     Biso  1.000000 H
   H1810      1.0     0.384938      0.180165      0.406807     Biso  1.000000 H
   H1811      1.0     0.398603      0.167173      0.659739     Biso  1.000000 H
   H1812      1.0     0.382630      0.179944      0.906683     Biso  1.000000 H
   H1813      1.0     0.399525      0.414691      0.143111     Biso  1.000000 H
   H1814      1.0     0.387479      0.425948      0.393041     Biso  1.000000 H
   H1815      1.0     0.398604      0.411384      0.638961     Biso  1.000000 H
   H1816      1.0     0.399019      0.427454      0.893518     Biso  1.000000 H
   H1817      1.0     0.400397      0.666796      0.159209     Biso  1.000000 H
   H1818      1.0     0.389450      0.679741      0.406660     Biso  1.000000 H
   H1819      1.0     0.393200      0.662763      0.658354     Biso  1.000000 H
   H1820      1.0     0.390231      0.680760      0.906336     Biso  1.000000 H
   H1821      1.0     0.403410      0.913970      0.142010     Biso  1.000000 H
   H1822      1.0     0.388553      0.925294      0.393488     Biso  1.000000 H
   H1823      1.0     0.392853      0.910530      0.641955     Biso  1.000000 H
   H1824      1.0     0.390946      0.925631      0.896320     Biso  1.000000 H
   H1825      1.0     0.639956      0.164411      0.154936     Biso  1.000000 H
   H1826      1.0     0.639557      0.180399      0.406514     Biso  1.000000 H
   H1827      1.0     0.652207      0.166386      0.659940     Biso  1.000000 H
   H1828      1.0     0.629223      0.179404      0.905936     Biso  1.000000 H
   H1829      1.0     0.649111      0.413978      0.142272     Biso  1.000000 H
   H1830      1.0     0.636063      0.426035      0.393842     Biso  1.000000 H
   H1831      1.0     0.650099      0.412210      0.639854     Biso  1.000000 H
   H1832      1.0     0.643859      0.427344      0.894165     Biso  1.000000 H
   H1833      1.0     0.655642      0.666388      0.159340     Biso  1.000000 H
   H1834      1.0     0.643018      0.679842      0.405074     Biso  1.000000 H
   H1835      1.0     0.643810      0.662941      0.657630     Biso  1.000000 H
   H1836      1.0     0.636958      0.679790      0.905982     Biso  1.000000 H
   H1837      1.0     0.650073      0.914669      0.142942     Biso  1.000000 H
   H1838      1.0     0.636891      0.926136      0.394466     Biso  1.000000 H
   H1839      1.0     0.645170      0.911413      0.641601     Biso  1.000000 H
   H1840      1.0     0.640743      0.925461      0.895473     Biso  1.000000 H
   H1841      1.0     0.893172      0.166605      0.157831     Biso  1.000000 H
   H1842      1.0     0.882832      0.181033      0.406676     Biso  1.000000 H
   H1843      1.0     0.899943      0.167089      0.660224     Biso  1.000000 H
   H1844      1.0     0.888430      0.180192      0.906005     Biso  1.000000 H
   H1845      1.0     0.899865      0.414454      0.142703     Biso  1.000000 H
   H1846      1.0     0.889414      0.425839      0.393011     Biso  1.000000 H
   H1847      1.0     0.901544      0.413064      0.640454     Biso  1.000000 H
   H1848      1.0     0.896008      0.427046      0.893687     Biso  1.000000 H
   H1849      1.0     0.902782      0.667398      0.159625     Biso  1.000000 H
   H1850      1.0     0.884904      0.680369      0.406822     Biso  1.000000 H
   H1851      1.0     0.892817      0.661587      0.656668     Biso  1.000000 H
   H1852      1.0     0.892585      0.680307      0.906136     Biso  1.000000 H
   H1853      1.0     0.897583      0.915539      0.143827     Biso  1.000000 H
   H1854      1.0     0.890389      0.926125      0.394242     Biso  1.000000 H
   H1855      1.0     0.896870      0.911395      0.641378     Biso  1.000000 H
   H1856      1.0     0.885345      0.924495      0.894781     Biso  1.000000 H
   H1857      1.0     0.018640      0.282420      0.137468     Biso  1.000000 H
   H1858      1.0     0.984095      0.277445      0.364387     Biso  1.000000 H
   H1859      1.0     0.024011      0.281644      0.636820     Biso  1.000000 H
   H1860      1.0     0.996133      0.280309      0.867512     Biso  1.000000 H
   H1861      1.0     1.002433      0.520468      0.123633     Biso  1.000000 H
   H1862      1.0     0.016480      0.547502      0.382063     Biso  1.000000 H
   H1863      1.0     0.993234      0.515987      0.620684     Biso  1.000000 H
   H1864      1.0     0.018485      0.547741      0.883125     Biso  1.000000 H
   H1865      1.0     0.018934      0.782478      0.136498     Biso  1.000000 H
   H1866      1.0     0.993619      0.778781      0.368413     Biso  1.000000 H
   H1867      1.0     0.014338      0.779253      0.638206     Biso  1.000000 H
   H1868      1.0     0.990663      0.777939      0.865233     Biso  1.000000 H
   H1869      1.0     0.995708      0.019114      0.122479     Biso  1.000000 H
   H1870      1.0     0.016962      0.045981      0.383387     Biso  1.000000 H
   H1871      1.0     0.996599      0.017264      0.623671     Biso  1.000000 H
   H1872      1.0     1.009615      0.045552      0.880607     Biso  1.000000 H
   H1873      1.0     0.269757      0.283123      0.137660     Biso  1.000000 H
   H1874      1.0     0.238324      0.278411      0.366558     Biso  1.000000 H
   H1875      1.0     0.270383      0.280939      0.636690     Biso  1.000000 H
   H1876      1.0     0.249209      0.281497      0.868620     Biso  1.000000 H
   H1877      1.0     0.253081      0.519705      0.121601     Biso  1.000000 H
   H1878      1.0     0.265563      0.547083      0.382425     Biso  1.000000 H
   H1879      1.0     0.244862      0.516837      0.620384     Biso  1.000000 H
   H1880      1.0     0.271137      0.547018      0.884279     Biso  1.000000 H
   H1881      1.0     0.272806      0.782097      0.137229     Biso  1.000000 H
   H1882      1.0     0.237120      0.779669      0.369468     Biso  1.000000 H
   H1883      1.0     0.263922      0.778905      0.637444     Biso  1.000000 H
   H1884      1.0     0.238396      0.779229      0.866719     Biso  1.000000 H
   H1885      1.0     0.243406      0.018816      0.122856     Biso  1.000000 H
   H1886      1.0     0.265823      0.047051      0.385181     Biso  1.000000 H
   H1887      1.0     0.248172      0.017736      0.622347     Biso  1.000000 H
   H1888      1.0     0.261339      0.044306      0.881462     Biso  1.000000 H
   H1889      1.0     0.519166      0.283763      0.137514     Biso  1.000000 H
   H1890      1.0     0.483497      0.278543      0.365395     Biso  1.000000 H
   H1891      1.0     0.519414      0.282017      0.635619     Biso  1.000000 H
   H1892      1.0     0.495759      0.280967      0.867281     Biso  1.000000 H
   H1893      1.0     0.502948      0.519341      0.121501     Biso  1.000000 H
   H1894      1.0     0.514655      0.548007      0.382032     Biso  1.000000 H
   H1895      1.0     0.495717      0.516161      0.620592     Biso  1.000000 H
   H1896      1.0     0.517480      0.549101      0.884418     Biso  1.000000 H
   H1897      1.0     0.519628      0.781856      0.137560     Biso  1.000000 H
   H1898      1.0     0.487146      0.780008      0.368814     Biso  1.000000 H
   H1899      1.0     0.513758      0.779916      0.636212     Biso  1.000000 H
   H1900      1.0     0.487589      0.778272      0.865818     Biso  1.000000 H
   H1901      1.0     0.497910      0.017573      0.120423     Biso  1.000000 H
   H1902      1.0     0.514017      0.046846      0.384850     Biso  1.000000 H
   H1903      1.0     0.500541      0.018089      0.623694     Biso  1.000000 H
   H1904      1.0     0.511092      0.044960      0.882809     Biso  1.000000 H
   H1905      1.0     0.772708      0.281870      0.135928     Biso  1.000000 H
   H1906      1.0     0.734016      0.277485      0.364387     Biso  1.000000 H
   H1907      1.0     0.773121      0.280569      0.635897     Biso  1.000000 H
   H1908      1.0     0.745040      0.280210      0.865887     Biso  1.000000 H
   H1909      1.0     0.754803      0.518916      0.123064     Biso  1.000000 H
   H1910      1.0     0.767030      0.547687      0.382833     Biso  1.000000 H
   H1911      1.0     0.743635      0.517066      0.622016     Biso  1.000000 H
   H1912      1.0     0.762659      0.547109      0.882809     Biso  1.000000 H
   H1913      1.0     0.771989      0.783270      0.138723     Biso  1.000000 H
   H1914      1.0     0.737449      0.779842      0.367828     Biso  1.000000 H
   H1915      1.0     0.763423      0.779759      0.636859     Biso  1.000000 H
   H1916      1.0     0.741334      0.777469      0.865679     Biso  1.000000 H
   H1917      1.0     0.746067      0.017550      0.120923     Biso  1.000000 H
   H1918      1.0     0.762908      0.047656      0.383056     Biso  1.000000 H
   H1919      1.0     0.745331      0.018676      0.623602     Biso  1.000000 H
   H1920      1.0     0.764133      0.044160      0.880730     Biso  1.000000 H
   H1921      1.0     0.310235      0.189408      0.053421     Biso  1.000000 H
   H1922      1.0     0.286228      0.173065      0.286915     Biso  1.000000 H
   H1923      1.0     0.308792      0.189214      0.555137     Biso  1.000000 H
   H1924      1.0     0.291247      0.175915      0.788092     Biso  1.000000 H
   H1925      1.0     0.302174      0.424703      0.030879     Biso  1.000000 H
   H1926      1.0     0.315153      0.443894      0.290718     Biso  1.000000 H
   H1927      1.0     0.293567      0.418424      0.525467     Biso  1.000000 H
   H1928      1.0     0.316128      0.441400      0.789101     Biso  1.000000 H
   H1929      1.0     0.315097      0.689706      0.056439     Biso  1.000000 H
   H1930      1.0     0.289432      0.674769      0.288955     Biso  1.000000 H
   H1931      1.0     0.307711      0.688009      0.554922     Biso  1.000000 H
   H1932      1.0     0.285822      0.671794      0.787137     Biso  1.000000 H
   H1933      1.0     0.291824      0.920173      0.028947     Biso  1.000000 H
   H1934      1.0     0.311499      0.942095      0.290741     Biso  1.000000 H
   H1935      1.0     0.297353      0.920012      0.529970     Biso  1.000000 H
   H1936      1.0     0.309351      0.940785      0.790733     Biso  1.000000 H
   H1937      1.0     0.561249      0.188756      0.054091     Biso  1.000000 H
   H1938      1.0     0.534213      0.173390      0.287777     Biso  1.000000 H
   H1939      1.0     0.563773      0.189780      0.555284     Biso  1.000000 H
   H1940      1.0     0.533881      0.175283      0.788454     Biso  1.000000 H
   H1941      1.0     0.551552      0.420862      0.028477     Biso  1.000000 H
   H1942      1.0     0.565890      0.443627      0.292065     Biso  1.000000 H
   H1943      1.0     0.543159      0.417399      0.524843     Biso  1.000000 H
   H1944      1.0     0.565860      0.441407      0.789116     Biso  1.000000 H
   H1945      1.0     0.558568      0.688161      0.055107     Biso  1.000000 H
   H1946      1.0     0.538459      0.675009      0.288262     Biso  1.000000 H
   H1947      1.0     0.559350      0.687303      0.555538     Biso  1.000000 H
   H1948      1.0     0.543228      0.670408      0.787792     Biso  1.000000 H
   H1949      1.0     0.546063      0.920208      0.028924     Biso  1.000000 H
   H1950      1.0     0.559223      0.944032      0.291442     Biso  1.000000 H
   H1951      1.0     0.543008      0.918983      0.529085     Biso  1.000000 H
   H1952      1.0     0.564664      0.939639      0.791587     Biso  1.000000 H
   H1953      1.0     0.810334      0.188504      0.053614     Biso  1.000000 H
   H1954      1.0     0.786385      0.173228      0.287346     Biso  1.000000 H
   H1955      1.0     0.805521      0.189281      0.555045     Biso  1.000000 H
   H1956      1.0     0.786347      0.175896      0.788600     Biso  1.000000 H
   H1957      1.0     0.803660      0.422054      0.029648     Biso  1.000000 H
   H1958      1.0     0.812733      0.443557      0.291057     Biso  1.000000 H
   H1959      1.0     0.800171      0.417861      0.525366     Biso  1.000000 H
   H1960      1.0     0.819710      0.441980      0.789501     Biso  1.000000 H
   H1961      1.0     0.816374      0.688295      0.055469     Biso  1.000000 H
   H1962      1.0     0.793262      0.675819      0.289309     Biso  1.000000 H
   H1963      1.0     0.803541      0.688411      0.555900     Biso  1.000000 H
   H1964      1.0     0.788715      0.672384      0.787438     Biso  1.000000 H
   H1965      1.0     0.788077      0.918916      0.028154     Biso  1.000000 H
   H1966      1.0     0.811187      0.943525      0.291280     Biso  1.000000 H
   H1967      1.0     0.794245      0.919602      0.528831     Biso  1.000000 H
   H1968      1.0     0.810672      0.939542      0.790740     Biso  1.000000 H
   H1969      1.0     0.061985      0.188563      0.053052     Biso  1.000000 H
   H1970      1.0     0.033869      0.172410      0.287138     Biso  1.000000 H
   H1971      1.0     0.070778      0.190606      0.555815     Biso  1.000000 H
   H1972      1.0     0.039429      0.174546      0.788100     Biso  1.000000 H
   H1973      1.0     0.053270      0.423845      0.030656     Biso  1.000000 H
   H1974      1.0     0.057356      0.443051      0.290980     Biso  1.000000 H
   H1975      1.0     0.045856      0.417728      0.525928     Biso  1.000000 H
   H1976      1.0     0.068836      0.441454      0.788862     Biso  1.000000 H
   H1977      1.0     0.067203      0.690064      0.056301     Biso  1.000000 H
   H1978      1.0     0.035528      0.673324      0.288039     Biso  1.000000 H
   H1979      1.0     0.058569      0.687754      0.555053     Biso  1.000000 H
   H1980      1.0     0.036454      0.673148      0.786991     Biso  1.000000 H
   H1981      1.0     0.038821      0.918905      0.028932     Biso  1.000000 H
   H1982      1.0     0.063088      0.942474      0.291018     Biso  1.000000 H
   H1983      1.0     0.046750      0.918986      0.528638     Biso  1.000000 H
   H1984      1.0     0.061127      0.940611      0.791464     Biso  1.000000 H
   H1985      1.0     0.160047      0.161048      0.125766     Biso  1.000000 H
   H1986      1.0     0.149124      0.167344      0.373186     Biso  1.000000 H
   H1987      1.0     0.163318      0.161398      0.626889     Biso  1.000000 H
   H1988      1.0     0.143140      0.167936      0.871769     Biso  1.000000 H
   H1989      1.0     0.161530      0.402333      0.109537     Biso  1.000000 H
   H1990      1.0     0.155462      0.420736      0.360091     Biso  1.000000 H
   H1991      1.0     0.152877      0.398442      0.606434     Biso  1.000000 H
   H1992      1.0     0.161797      0.420709      0.861768     Biso  1.000000 H
   H1993      1.0     0.160018      0.660800      0.127036     Biso  1.000000 H
   H1994      1.0     0.147099      0.667428      0.373402     Biso  1.000000 H
   H1995      1.0     0.157745      0.656151      0.625257     Biso  1.000000 H
   H1996      1.0     0.146955      0.666504      0.871392     Biso  1.000000 H
   H1997      1.0     0.152631      0.900559      0.108290     Biso  1.000000 H
   H1998      1.0     0.152900      0.921356      0.364087     Biso  1.000000 H
   H1999      1.0     0.156356      0.898027      0.608397     Biso  1.000000 H
   H2000      1.0     0.155360      0.918727      0.862546     Biso  1.000000 H
   H2001      1.0     0.410516      0.160046      0.123987     Biso  1.000000 H
   H2002      1.0     0.393988      0.167157      0.373533     Biso  1.000000 H
   H2003      1.0     0.415857      0.161479      0.627905     Biso  1.000000 H
   H2004      1.0     0.386334      0.166495      0.871846     Biso  1.000000 H
   H2005      1.0     0.407414      0.401467      0.109753     Biso  1.000000 H
   H2006      1.0     0.397656      0.419941      0.360168     Biso  1.000000 H
   H2007      1.0     0.405596      0.397763      0.605048     Biso  1.000000 H
   H2008      1.0     0.415656      0.421453      0.862123     Biso  1.000000 H
   H2009      1.0     0.416364      0.661386      0.127529     Biso  1.000000 H
   H2010      1.0     0.394729      0.665699      0.372186     Biso  1.000000 H
   H2011      1.0     0.411040      0.656880      0.626142     Biso  1.000000 H
   H2012      1.0     0.398349      0.667567      0.872639     Biso  1.000000 H
   H2013      1.0     0.407798      0.900585      0.108875     Biso  1.000000 H
   H2014      1.0     0.401852      0.919808      0.362362     Biso  1.000000 H
   H2015      1.0     0.402434      0.898126      0.607796     Biso  1.000000 H
   H2016      1.0     0.407484      0.920065      0.864409     Biso  1.000000 H
   H2017      1.0     0.658296      0.159539      0.123587     Biso  1.000000 H
   H2018      1.0     0.645799      0.166116      0.372424     Biso  1.000000 H
   H2019      1.0     0.669576      0.161775      0.628390     Biso  1.000000 H
   H2020      1.0     0.643075      0.167936      0.872808     Biso  1.000000 H
   H2021      1.0     0.653993      0.400795      0.108421     Biso  1.000000 H
   H2022      1.0     0.651315      0.421466      0.361939     Biso  1.000000 H
   H2023      1.0     0.658263      0.398175      0.606126     Biso  1.000000 H
   H2024      1.0     0.663161      0.421471      0.862492     Biso  1.000000 H
   H2025      1.0     0.671307      0.660584      0.127352     Biso  1.000000 H
   H2026      1.0     0.647425      0.666514      0.371601     Biso  1.000000 H
   H2027      1.0     0.656857      0.657060      0.626235     Biso  1.000000 H
   H2028      1.0     0.643088      0.666316      0.871977     Biso  1.000000 H
   H2029      1.0     0.654033      0.900968      0.108921     Biso  1.000000 H
   H2030      1.0     0.651711      0.920094      0.362601     Biso  1.000000 H
   H2031      1.0     0.653583      0.898374      0.607866     Biso  1.000000 H
   H2032      1.0     0.650680      0.918535      0.863455     Biso  1.000000 H
   H2033      1.0     0.906834      0.160111      0.126012     Biso  1.000000 H
   H2034      1.0     0.896504      0.167471      0.373402     Biso  1.000000 H
   H2035      1.0     0.912800      0.160883      0.627220     Biso  1.000000 H
   H2036      1.0     0.897377      0.167031      0.871892     Biso  1.000000 H
   H2037      1.0     0.909204      0.401754      0.108659     Biso  1.000000 H
   H2038      1.0     0.899987      0.420895      0.361076     Biso  1.000000 H
   H2039      1.0     0.907156      0.398269      0.606180     Biso  1.000000 H
   H2040      1.0     0.912484      0.421867      0.862777     Biso  1.000000 H
   H2041      1.0     0.916537      0.660842      0.127028     Biso  1.000000 H
   H2042      1.0     0.893505      0.666839      0.372917     Biso  1.000000 H
   H2043      1.0     0.904995      0.655536      0.625588     Biso  1.000000 H
   H2044      1.0     0.894965      0.665485      0.870861     Biso  1.000000 H
   H2045      1.0     0.908698      0.902128      0.109868     Biso  1.000000 H
   H2046      1.0     0.909757      0.921207      0.363055     Biso  1.000000 H
   H2047      1.0     0.905117      0.897931      0.607111     Biso  1.000000 H
   H2048      1.0     0.899790      0.918828      0.862962     Biso  1.000000 H
   H2049      1.0     0.288236      0.261550      0.149216     Biso  1.000000 H
   H2050      1.0     0.258369      0.258569      0.379723     Biso  1.000000 H
   H2051      1.0     0.292001      0.259690      0.649000     Biso  1.000000 H
   H2052      1.0     0.265028      0.259979      0.880846     Biso  1.000000 H
   H2053      1.0     0.273277      0.493929      0.128337     Biso  1.000000 H
   H2054      1.0     0.282040      0.521440      0.389200     Biso  1.000000 H
   H2055      1.0     0.266983      0.490621      0.626266     Biso  1.000000 H
   H2056      1.0     0.291409      0.520633      0.889492     Biso  1.000000 H
   H2057      1.0     0.293773      0.760520      0.149670     Biso  1.000000 H
   H2058      1.0     0.256187      0.757972      0.382163     Biso  1.000000 H
   H2059      1.0     0.285067      0.757992      0.649546     Biso  1.000000 H
   H2060      1.0     0.260721      0.757453      0.879029     Biso  1.000000 H
   H2061      1.0     0.266461      0.991826      0.127059     Biso  1.000000 H
   H2062      1.0     0.288853      0.021006      0.390978     Biso  1.000000 H
   H2063      1.0     0.266520      0.992627      0.629353     Biso  1.000000 H
   H2064      1.0     0.282966      0.019591      0.889053     Biso  1.000000 H
   H2065      1.0     0.537404      0.261964      0.149231     Biso  1.000000 H
   H2066      1.0     0.506950      0.257638      0.378606     Biso  1.000000 H
   H2067      1.0     0.535484      0.260008      0.647529     Biso  1.000000 H
   H2068      1.0     0.515109      0.260438      0.881031     Biso  1.000000 H
   H2069      1.0     0.522319      0.495223      0.129446     Biso  1.000000 H
   H2070      1.0     0.530447      0.522974      0.389361     Biso  1.000000 H
   H2071      1.0     0.515176      0.489607      0.626065     Biso  1.000000 H
   H2072      1.0     0.538271      0.522310      0.890392     Biso  1.000000 H
   H2073      1.0     0.543438      0.760791      0.149439     Biso  1.000000 H
   H2074      1.0     0.511620      0.756997      0.380400     Biso  1.000000 H
   H2075      1.0     0.533490      0.758422      0.648045     Biso  1.000000 H
   H2076      1.0     0.510261      0.756406      0.877482     Biso  1.000000 H
   H2077      1.0     0.514641      0.992773      0.128460     Biso  1.000000 H
   H2078      1.0     0.533156      0.021200      0.391248     Biso  1.000000 H
   H2079      1.0     0.517319      0.992068      0.630169     Biso  1.000000 H
   H2080      1.0     0.531827      0.018922      0.888421     Biso  1.000000 H
   H2081      1.0     0.787811      0.260489      0.148746     Biso  1.000000 H
   H2082      1.0     0.755173      0.257602      0.377521     Biso  1.000000 H
   H2083      1.0     0.795367      0.260003      0.649454     Biso  1.000000 H
   H2084      1.0     0.764526      0.259563      0.879722     Biso  1.000000 H
   H2085      1.0     0.770252      0.493199      0.130585     Biso  1.000000 H
   H2086      1.0     0.786866      0.521699      0.389238     Biso  1.000000 H
   H2087      1.0     0.765204      0.489745      0.626181     Biso  1.000000 H
   H2088      1.0     0.785219      0.521580      0.889237     Biso  1.000000 H
   H2089      1.0     0.790658      0.759843      0.149116     Biso  1.000000 H
   H2090      1.0     0.755420      0.758750      0.380492     Biso  1.000000 H
   H2091      1.0     0.786317      0.758154      0.648830     Biso  1.000000 H
   H2092      1.0     0.761610      0.755860      0.877497     Biso  1.000000 H
   H2093      1.0     0.764831      0.993657      0.129454     Biso  1.000000 H
   H2094      1.0     0.786142      0.021822      0.388930     Biso  1.000000 H
   H2095      1.0     0.768272      0.991716      0.628437     Biso  1.000000 H
   H2096      1.0     0.780603      0.019506      0.888976     Biso  1.000000 H
   H2097      1.0     0.037253      0.261290      0.149216     Biso  1.000000 H
   H2098      1.0     1.008987      0.257868      0.378214     Biso  1.000000 H
   H2099      1.0     0.040901      0.260574      0.649862     Biso  1.000000 H
   H2100      1.0     0.014804      0.258962      0.880107     Biso  1.000000 H
   H2101      1.0     0.026030      0.494343      0.129338     Biso  1.000000 H
   H2102      1.0     0.033252      0.521349      0.388792     Biso  1.000000 H
   H2103      1.0     0.015765      0.490208      0.626373     Biso  1.000000 H
   H2104      1.0     0.038788      0.521417      0.889045     Biso  1.000000 H
   H2105      1.0     0.039295      0.760311      0.148346     Biso  1.000000 H
   H2106      1.0     0.014342      0.758038      0.382202     Biso  1.000000 H
   H2107      1.0     0.034320      0.757610      0.649716     Biso  1.000000 H
   H2108      1.0     1.006623      0.756912      0.878413     Biso  1.000000 H
   H2109      1.0     0.014507      0.992823      0.127998     Biso  1.000000 H
   H2110      1.0     0.032714      0.020867      0.390901     Biso  1.000000 H
   H2111      1.0     0.018266      0.991259      0.629722     Biso  1.000000 H
   H2112      1.0     0.028718      0.020001      0.888714     Biso  1.000000 H
   H2113      1.0     0.165667      0.169826      0.052074     Biso  1.000000 H
   H2114      1.0     0.143453      0.155548      0.289232     Biso  1.000000 H
   H2115      1.0     0.165421      0.169802      0.552905     Biso  1.000000 H
   H2116      1.0     0.147239      0.158789      0.791071     Biso  1.000000 H
   H2117      1.0     0.157868      0.403407      0.027546     Biso  1.000000 H
   H2118      1.0     0.169628      0.426463      0.292273     Biso  1.000000 H
   H2119      1.0     0.147143      0.398331      0.523657     Biso  1.000000 H
   H2120      1.0     0.174514      0.422677      0.790448     Biso  1.000000 H
   H2121      1.0     0.170981      0.669204      0.053798     Biso  1.000000 H
   H2122      1.0     0.147033      0.655953      0.290010     Biso  1.000000 H
   H2123      1.0     0.158929      0.667679      0.551627     Biso  1.000000 H
   H2124      1.0     0.144519      0.654384      0.789362     Biso  1.000000 H
   H2125      1.0     0.150031      0.899318      0.026922     Biso  1.000000 H
   H2126      1.0     0.169370      0.924920      0.293236     Biso  1.000000 H
   H2127      1.0     0.149494      0.900839      0.528015     Biso  1.000000 H
   H2128      1.0     0.170355      0.922115      0.792411     Biso  1.000000 H
   H2129      1.0     0.412641      0.169760      0.051797     Biso  1.000000 H
   H2130      1.0     0.391747      0.156044      0.289971     Biso  1.000000 H
   H2131      1.0     0.419552      0.169654      0.553182     Biso  1.000000 H
   H2132      1.0     0.392303      0.158228      0.791056     Biso  1.000000 H
   H2133      1.0     0.404791      0.402352      0.027315     Biso  1.000000 H
   H2134      1.0     0.420644      0.425332      0.292866     Biso  1.000000 H
   H2135      1.0     0.395076      0.398415      0.523026     Biso  1.000000 H
   H2136      1.0     0.425537      0.423042      0.791364     Biso  1.000000 H
   H2137      1.0     0.409672      0.667873      0.052097     Biso  1.000000 H
   H2138      1.0     0.397512      0.656959      0.290195     Biso  1.000000 H
   H2139      1.0     0.411730      0.667587      0.552497     Biso  1.000000 H
   H2140      1.0     0.393181      0.654257      0.788816     Biso  1.000000 H
   H2141      1.0     0.403774      0.900105      0.027777     Biso  1.000000 H
   H2142      1.0     0.419453      0.924988      0.292466     Biso  1.000000 H
   H2143      1.0     0.396169      0.900323      0.527384     Biso  1.000000 H
   H2144      1.0     0.418804      0.921828      0.792157     Biso  1.000000 H
   H2145      1.0     0.667029      0.168948      0.052066     Biso  1.000000 H
   H2146      1.0     0.643333      0.155061      0.289124     Biso  1.000000 H
   H2147      1.0     0.660815      0.169368      0.552705     Biso  1.000000 H
   H2148      1.0     0.643786      0.158865      0.790864     Biso  1.000000 H
   H2149      1.0     0.657111      0.402281      0.027361     Biso  1.000000 H
   H2150      1.0     0.671852      0.425720      0.293428     Biso  1.000000 H
   H2151      1.0     0.651135      0.398415      0.522772     Biso  1.000000 H
   H2152      1.0     0.680295      0.424116      0.791672     Biso  1.000000 H
   H2153      1.0     0.675625      0.667942      0.053221     Biso  1.000000 H
   H2154      1.0     0.648488      0.658156      0.290587     Biso  1.000000 H
   H2155      1.0     0.659713      0.667358      0.552104     Biso  1.000000 H
   H2156      1.0     0.649727      0.654233      0.790194     Biso  1.000000 H
   H2157      1.0     0.644374      0.899669      0.027438     Biso  1.000000 H
   H2158      1.0     0.667704      0.924700      0.291942     Biso  1.000000 H
   H2159      1.0     0.648682      0.900414      0.527299     Biso  1.000000 H
   H2160      1.0     0.670448      0.921430      0.792480     Biso  1.000000 H
   H2161      1.0     0.911727      0.169128      0.050973     Biso  1.000000 H
   H2162      1.0     0.892639      0.154550      0.289702     Biso  1.000000 H
   H2163      1.0     0.923090      0.171061      0.553182     Biso  1.000000 H
   H2164      1.0     0.895455      0.157789      0.790817     Biso  1.000000 H
   H2165      1.0     0.911599      0.402744      0.027900     Biso  1.000000 H
   H2166      1.0     0.914892      0.424316      0.291981     Biso  1.000000 H
   H2167      1.0     0.900618      0.398337      0.523457     Biso  1.000000 H
   H2168      1.0     0.927534      0.423477      0.791433     Biso  1.000000 H
   H2169      1.0     0.922900      0.669294      0.053352     Biso  1.000000 H
   H2170      1.0     0.896097      0.655250      0.290710     Biso  1.000000 H
   H2171      1.0     0.910736      0.668192      0.552666     Biso  1.000000 H
   H2172      1.0     0.893711      0.655966      0.790086     Biso  1.000000 H
   H2173      1.0     0.891601      0.900010      0.027307     Biso  1.000000 H
   H2174      1.0     0.919448      0.924866      0.292235     Biso  1.000000 H
   H2175      1.0     0.898114      0.900180      0.527083     Biso  1.000000 H
   H2176      1.0     0.916315      0.922465      0.792657     Biso  1.000000 H
   H2177      1.0     0.032495      0.178198      0.145213     Biso  1.000000 H
   H2178      1.0     0.022669      0.187413      0.390270     Biso  1.000000 H
   H2179      1.0     0.036343      0.178395      0.647137     Biso  1.000000 H
   H2180      1.0     0.019425      0.188249      0.890154     Biso  1.000000 H
   H2181      1.0     0.030050      0.420594      0.126058     Biso  1.000000 H
   H2182      1.0     0.028799      0.438218      0.380362     Biso  1.000000 H
   H2183      1.0     0.032411      0.419215      0.624764     Biso  1.000000 H
   H2184      1.0     0.037684      0.438725      0.881454     Biso  1.000000 H
   H2185      1.0     0.034020      0.677387      0.147091     Biso  1.000000 H
   H2186      1.0     0.022250      0.688045      0.391263     Biso  1.000000 H
   H2187      1.0     0.029724      0.673002      0.645027     Biso  1.000000 H
   H2188      1.0     0.021739      0.686450      0.889137     Biso  1.000000 H
   H2189      1.0     0.031154      0.920343      0.126643     Biso  1.000000 H
   H2190      1.0     0.026550      0.938983      0.383033     Biso  1.000000 H
   H2191      1.0     0.033328      0.918496      0.626935     Biso  1.000000 H
   H2192      1.0     0.027888      0.936220      0.881785     Biso  1.000000 H
   H2193      1.0     0.284487      0.177336      0.143581     Biso  1.000000 H
   H2194      1.0     0.272618      0.188250      0.391132     Biso  1.000000 H
   H2195      1.0     0.286624      0.178640      0.647360     Biso  1.000000 H
   H2196      1.0     0.266598      0.188010      0.890662     Biso  1.000000 H
   H2197      1.0     0.284668      0.421564      0.127052     Biso  1.000000 H
   H2198      1.0     0.275790      0.438155      0.381262     Biso  1.000000 H
   H2199      1.0     0.284273      0.417943      0.623594     Biso  1.000000 H
   H2200      1.0     0.286900      0.438571      0.880946     Biso  1.000000 H
   H2201      1.0     0.290062      0.678656      0.147430     Biso  1.000000 H
   H2202      1.0     0.273264      0.686873      0.389639     Biso  1.000000 H
   H2203      1.0     0.280168      0.673064      0.644696     Biso  1.000000 H
   H2204      1.0     0.272626      0.687191      0.889938     Biso  1.000000 H
   H2205      1.0     0.281818      0.920093      0.126851     Biso  1.000000 H
   H2206      1.0     0.281470      0.938545      0.383210     Biso  1.000000 H
   H2207      1.0     0.276693      0.917145      0.625981     Biso  1.000000 H
   H2208      1.0     0.277269      0.937040      0.883625     Biso  1.000000 H
   H2209      1.0     0.534480      0.177616      0.144235     Biso  1.000000 H
   H2210      1.0     0.521355      0.186638      0.389600     Biso  1.000000 H
   H2211      1.0     0.542443      0.178626      0.647960     Biso  1.000000 H
   H2212      1.0     0.512625      0.185909      0.889515     Biso  1.000000 H
   H2213      1.0     0.531735      0.421492      0.127067     Biso  1.000000 H
   H2214      1.0     0.523504      0.438144      0.381401     Biso  1.000000 H
   H2215      1.0     0.530234      0.417480      0.622855     Biso  1.000000 H
   H2216      1.0     0.535538      0.439006      0.881562     Biso  1.000000 H
   H2217      1.0     0.542473      0.676994      0.146306     Biso  1.000000 H
   H2218      1.0     0.521605      0.685687      0.389053     Biso  1.000000 H
   H2219      1.0     0.532568      0.675572      0.646459     Biso  1.000000 H
   H2220      1.0     0.520456      0.686920      0.890131     Biso  1.000000 H
   H2221      1.0     0.530642      0.921220      0.127798     Biso  1.000000 H
   H2222      1.0     0.528340      0.938248      0.382510     Biso  1.000000 H
   H2223      1.0     0.526550      0.917675      0.625519     Biso  1.000000 H
   H2224      1.0     0.527054      0.936620      0.882878     Biso  1.000000 H
   H2225      1.0     0.778922      0.177836      0.145582     Biso  1.000000 H
   H2226      1.0     0.765834      0.186610      0.389731     Biso  1.000000 H
   H2227      1.0     0.789285      0.178544      0.647183     Biso  1.000000 H
   H2228      1.0     0.771058      0.186959      0.889761     Biso  1.000000 H
   H2229      1.0     0.784287      0.420920      0.126751     Biso  1.000000 H
   H2230      1.0     0.778120      0.438679      0.381924     Biso  1.000000 H
   H2231      1.0     0.780467      0.418514      0.624056     Biso  1.000000 H
   H2232      1.0     0.785515      0.439618      0.881839     Biso  1.000000 H
   H2233      1.0     0.787894      0.677856      0.146976     Biso  1.000000 H
   H2234      1.0     0.768167      0.686684      0.390501     Biso  1.000000 H
   H2235      1.0     0.778420      0.673374      0.644758     Biso  1.000000 H
   H2236      1.0     0.774033      0.686760      0.889622     Biso  1.000000 H
   H2237      1.0     0.783215      0.921986      0.127783     Biso  1.000000 H
   H2238      1.0     0.780837      0.938244      0.382356     Biso  1.000000 H
   H2239      1.0     0.779910      0.917837      0.625149     Biso  1.000000 H
   H2240      1.0     0.771823      0.935933      0.882532     Biso  1.000000 H
   H2241      1.0     0.147105      0.260345      0.129122     Biso  1.000000 H
   H2242      1.0     0.117057      0.255176      0.359013     Biso  1.000000 H
   H2243      1.0     0.147789      0.259054      0.630138     Biso  1.000000 H
   H2244      1.0     0.125839      0.258643      0.860544     Biso  1.000000 H
   H2245      1.0     0.129042      0.496544      0.111215     Biso  1.000000 H
   H2246      1.0     0.142279      0.523444      0.371231     Biso  1.000000 H
   H2247      1.0     0.125046      0.492643      0.608012     Biso  1.000000 H
   H2248      1.0     0.149655      0.522895      0.871785     Biso  1.000000 H
   H2249      1.0     0.149415      0.759050      0.129392     Biso  1.000000 H
   H2250      1.0     0.114628      0.755762      0.361538     Biso  1.000000 H
   H2251      1.0     0.140638      0.756191      0.629607     Biso  1.000000 H
   H2252      1.0     0.114387      0.755243      0.858712     Biso  1.000000 H
   H2253      1.0     0.121304      0.993823      0.110315     Biso  1.000000 H
   H2254      1.0     0.144399      0.023118      0.374026     Biso  1.000000 H
   H2255      1.0     0.121967      0.994321      0.611615     Biso  1.000000 H
   H2256      1.0     0.137589      0.020169      0.871138     Biso  1.000000 H
   H2257      1.0     0.396109      0.260308      0.128861     Biso  1.000000 H
   H2258      1.0     0.361598      0.255339      0.358805     Biso  1.000000 H
   H2259      1.0     0.392474      0.258545      0.627667     Biso  1.000000 H
   H2260      1.0     0.372003      0.258038      0.861360     Biso  1.000000 H
   H2261      1.0     0.381229      0.496227      0.110422     Biso  1.000000 H
   H2262      1.0     0.389852      0.524584      0.370577     Biso  1.000000 H
   H2263      1.0     0.377261      0.491877      0.607080     Biso  1.000000 H
   H2264      1.0     0.395446      0.524461      0.872662     Biso  1.000000 H
   H2265      1.0     0.398082      0.759212      0.130824     Biso  1.000000 H
   H2266      1.0     0.367691      0.755207      0.360522     Biso  1.000000 H
   H2267      1.0     0.386884      0.756831      0.628752     Biso  1.000000 H
   H2268      1.0     0.363916      0.754297      0.857819     Biso  1.000000 H
   H2269      1.0     0.371657      0.994642      0.110299     Biso  1.000000 H
   H2270      1.0     0.389085      0.022956      0.372902     Biso  1.000000 H
   H2271      1.0     0.375146      0.994699      0.612385     Biso  1.000000 H
   H2272      1.0     0.388343      0.020948      0.871269     Biso  1.000000 H
   H2273      1.0     0.646020      0.259873      0.129192     Biso  1.000000 H
   H2274      1.0     0.607905      0.255223      0.358559     Biso  1.000000 H
   H2275      1.0     0.649967      0.258351      0.629199     Biso  1.000000 H
   H2276      1.0     0.620110      0.257215      0.860367     Biso  1.000000 H
   H2277      1.0     0.632728      0.495141      0.110877     Biso  1.000000 H
   H2278      1.0     0.641962      0.523523      0.371416     Biso  1.000000 H
   H2279      1.0     0.622234      0.491631      0.607935     Biso  1.000000 H
   H2280      1.0     0.642149      0.523749      0.871638     Biso  1.000000 H
   H2281      1.0     0.645736      0.760037      0.130393     Biso  1.000000 H
   H2282      1.0     0.615134      0.756454      0.359922     Biso  1.000000 H
   H2283      1.0     0.640375      0.756429      0.629122     Biso  1.000000 H
   H2284      1.0     0.615716      0.754340      0.857958     Biso  1.000000 H
   H2285      1.0     0.624080      0.994631      0.110037     Biso  1.000000 H
   H2286      1.0     0.640288      0.022825      0.371493     Biso  1.000000 H
   H2287      1.0     0.621795      0.994494      0.611815     Biso  1.000000 H
   H2288      1.0     0.640375      0.020381      0.869575     Biso  1.000000 H
   H2289      1.0     0.897217      0.259784      0.128399     Biso  1.000000 H
   H2290      1.0     0.862857      0.253751      0.357843     Biso  1.000000 H
   H2291      1.0     0.898852      0.259317      0.629930     Biso  1.000000 H
   H2292      1.0     0.872288      0.257624      0.860398     Biso  1.000000 H
   H2293      1.0     0.883136      0.496290      0.111600     Biso  1.000000 H
   H2294      1.0     0.891058      0.523236      0.370561     Biso  1.000000 H
   H2295      1.0     0.869864      0.492284      0.609067     Biso  1.000000 H
   H2296      1.0     0.893681      0.523570      0.871400     Biso  1.000000 H
   H2297      1.0     0.895529      0.759000      0.128599     Biso  1.000000 H
   H2298      1.0     0.872860      0.757051      0.362277     Biso  1.000000 H
   H2299      1.0     0.889675      0.756436      0.630176     Biso  1.000000 H
   H2300      1.0     0.866377      0.754554      0.858027     Biso  1.000000 H
   H2301      1.0     0.871366      0.994740      0.110322     Biso  1.000000 H
   H2302      1.0     0.898137      0.022185      0.371185     Biso  1.000000 H
   H2303      1.0     0.872242      0.993630      0.612754     Biso  1.000000 H
   H2304      1.0     0.884250      0.021194      0.870614     Biso  1.000000 H
   H2305      1.0     0.299093      0.055398      0.161780     Biso  1.000000 H
   H2306      1.0     0.318531      0.082732      0.423289     Biso  1.000000 H
   H2307      1.0     0.300930      0.054159      0.661780     Biso  1.000000 H
   H2308      1.0     0.310912      0.081199      0.921341     Biso  1.000000 H
   H2309      1.0     0.323002      0.321954      0.173028     Biso  1.000000 H
   H2310      1.0     0.289528      0.316447      0.400055     Biso  1.000000 H
   H2311      1.0     0.330454      0.319700      0.671357     Biso  1.000000 H
   H2312      1.0     0.300978      0.318862      0.904750     Biso  1.000000 H
   H2313      1.0     0.310585      0.555543      0.161557     Biso  1.000000 H
   H2314      1.0     0.316021      0.583257      0.423374     Biso  1.000000 H
   H2315      1.0     0.299756      0.551811      0.660733     Biso  1.000000 H
   H2316      1.0     0.322591      0.583682      0.924420     Biso  1.000000 H
   H2317      1.0     0.325969      0.821993      0.172967     Biso  1.000000 H
   H2318      1.0     0.297638      0.817609      0.404867     Biso  1.000000 H
   H2319      1.0     0.320608      0.819117      0.673666     Biso  1.000000 H
   H2320      1.0     0.292698      0.816452      0.901763     Biso  1.000000 H
   H2321      1.0     0.551105      0.054117      0.160964     Biso  1.000000 H
   H2322      1.0     0.573079      0.082845      0.424475     Biso  1.000000 H
   H2323      1.0     0.551629      0.054311      0.663604     Biso  1.000000 H
   H2324      1.0     0.566874      0.080665      0.921888     Biso  1.000000 H
   H2325      1.0     0.575267      0.321467      0.171973     Biso  1.000000 H
   H2326      1.0     0.543290      0.316671      0.401756     Biso  1.000000 H
   H2327      1.0     0.579476      0.320305      0.671634     Biso  1.000000 H
   H2328      1.0     0.556398      0.318744      0.902541     Biso  1.000000 H
   H2329      1.0     0.555960      0.556722      0.162781     Biso  1.000000 H
   H2330      1.0     0.570208      0.582893      0.421565     Biso  1.000000 H
   H2331      1.0     0.547065      0.551933      0.660509     Biso  1.000000 H
   H2332      1.0     0.569801      0.584602      0.926022     Biso  1.000000 H
   H2333      1.0     0.572713      0.822940      0.174914     Biso  1.000000 H
   H2334      1.0     0.545875      0.817405      0.403766     Biso  1.000000 H
   H2335      1.0     0.569710      0.818203      0.671318     Biso  1.000000 H
   H2336      1.0     0.543918      0.816250      0.901040     Biso  1.000000 H
   H2337      1.0     0.796978      0.055011      0.161526     Biso  1.000000 H
   H2338      1.0     0.820477      0.082372      0.423544     Biso  1.000000 H
   H2339      1.0     0.804480      0.054411      0.662857     Biso  1.000000 H
   H2340      1.0     0.814888      0.081663      0.921603     Biso  1.000000 H
   H2341      1.0     0.824381      0.321690      0.172913     Biso  1.000000 H
   H2342      1.0     0.794671      0.315950      0.399008     Biso  1.000000 H
   H2343      1.0     0.825610      0.319726      0.670756     Biso  1.000000 H
   H2344      1.0     0.800119      0.318743      0.901671     Biso  1.000000 H
   H2345      1.0     0.801244      0.556156      0.162997     Biso  1.000000 H
   H2346      1.0     0.817314      0.583150      0.421373     Biso  1.000000 H
   H2347      1.0     0.800687      0.552279      0.661549     Biso  1.000000 H
   H2348      1.0     0.817075      0.584282      0.924220     Biso  1.000000 H
   H2349      1.0     0.822545      0.822180      0.173074     Biso  1.000000 H
   H2350      1.0     0.796312      0.817047      0.402595     Biso  1.000000 H
   H2351      1.0     0.820696      0.818712      0.672204     Biso  1.000000 H
   H2352      1.0     0.791405      0.816226      0.902633     Biso  1.000000 H
   H2353      1.0     0.051288      0.054688      0.160841     Biso  1.000000 H
   H2354      1.0     0.067080      0.083651      0.424275     Biso  1.000000 H
   H2355      1.0     0.054274      0.054084      0.663058     Biso  1.000000 H
   H2356      1.0     0.061526      0.081325      0.921580     Biso  1.000000 H
   H2357      1.0     0.074562      0.322062      0.173151     Biso  1.000000 H
   H2358      1.0     0.042046      0.316283      0.399901     Biso  1.000000 H
   H2359      1.0     0.075660      0.320411      0.671180     Biso  1.000000 H
   H2360      1.0     0.049825      0.318081      0.902387     Biso  1.000000 H
   H2361      1.0     0.056839      0.554733      0.162404     Biso  1.000000 H
   H2362      1.0     0.070913      0.583243      0.423266     Biso  1.000000 H
   H2363      1.0     0.051440      0.551119      0.660348     Biso  1.000000 H
   H2364      1.0     0.068728      0.583187      0.922565     Biso  1.000000 H
   H2365      1.0     0.080857      0.820792      0.172458     Biso  1.000000 H
   H2366      1.0     0.042911      0.817163      0.402788     Biso  1.000000 H
   H2367      1.0     0.066214      0.818883      0.673412     Biso  1.000000 H
   H2368      1.0     0.045490      0.815619      0.902217     Biso  1.000000 H
   H2369      1.0     0.261792      0.137438      0.227827     Biso  1.000000 H
   H2370      1.0     0.285470      0.161224      0.493070     Biso  1.000000 H
   H2371      1.0     0.267375      0.137249      0.728035     Biso  1.000000 H
   H2372      1.0     0.282137      0.158950      0.990614     Biso  1.000000 H
   H2373      1.0     0.287291      0.404700      0.230645     Biso  1.000000 H
   H2374      1.0     0.262668      0.390625      0.463808     Biso  1.000000 H
   H2375      1.0     0.288050      0.403592      0.727881     Biso  1.000000 H
   H2376      1.0     0.270076      0.395557      0.966748     Biso  1.000000 H
   H2377      1.0     0.266080      0.638207      0.229067     Biso  1.000000 H
   H2378      1.0     0.275344      0.661042      0.492994     Biso  1.000000 H
   H2379      1.0     0.258890      0.632687      0.727919     Biso  1.000000 H
   H2380      1.0     0.287322      0.661494      0.993616     Biso  1.000000 H
   H2381      1.0     0.286314      0.905469      0.229791     Biso  1.000000 H
   H2382      1.0     0.265321      0.892946      0.467257     Biso  1.000000 H
   H2383      1.0     0.284019      0.902920      0.730344     Biso  1.000000 H
   H2384      1.0     0.259437      0.891592      0.968880     Biso  1.000000 H
   H2385      1.0     0.508070      0.136322      0.227142     Biso  1.000000 H
   H2386      1.0     0.529145      0.162597      0.492709     Biso  1.000000 H
   H2387      1.0     0.511388      0.137082      0.728674     Biso  1.000000 H
   H2388      1.0     0.525710      0.160185      0.990190     Biso  1.000000 H
   H2389      1.0     0.537180      0.403472      0.230576     Biso  1.000000 H
   H2390      1.0     0.511563      0.392006      0.463369     Biso  1.000000 H
   H2391      1.0     0.542363      0.403159      0.727988     Biso  1.000000 H
   H2392      1.0     0.524631      0.395157      0.967456     Biso  1.000000 H
   H2393      1.0     0.516466      0.638505      0.229783     Biso  1.000000 H
   H2394      1.0     0.529301      0.661726      0.493255     Biso  1.000000 H
   H2395      1.0     0.513837      0.633259      0.727958     Biso  1.000000 H
   H2396      1.0     0.534311      0.661894      0.993709     Biso  1.000000 H
   H2397      1.0     0.532228      0.905304      0.229513     Biso  1.000000 H
   H2398      1.0     0.513636      0.892654      0.467834     Biso  1.000000 H
   H2399      1.0     0.538793      0.901544      0.730113     Biso  1.000000 H
   H2400      1.0     0.518042      0.892587      0.967456     Biso  1.000000 H
   H2401      1.0     0.760988      0.136773      0.227712     Biso  1.000000 H
   H2402      1.0     0.783043      0.161414      0.492970     Biso  1.000000 H
   H2403      1.0     0.760461      0.137778      0.729466     Biso  1.000000 H
   H2404      1.0     0.773285      0.160217      0.990760     Biso  1.000000 H
   H2405      1.0     0.787092      0.405489      0.231384     Biso  1.000000 H
   H2406      1.0     0.767454      0.389734      0.463746     Biso  1.000000 H
   H2407      1.0     0.789763      0.402621      0.728258     Biso  1.000000 H
   H2408      1.0     0.774633      0.393561      0.966863     Biso  1.000000 H
   H2409      1.0     0.769289      0.638912      0.229544     Biso  1.000000 H
   H2410      1.0     0.777660      0.660361      0.493579     Biso  1.000000 H
   H2411      1.0     0.765030      0.632976      0.727457     Biso  1.000000 H
   H2412      1.0     0.783978      0.660959      0.994240     Biso  1.000000 H
   H2413      1.0     0.786853      0.906285      0.230968     Biso  1.000000 H
   H2414      1.0     0.761289      0.892492      0.467149     Biso  1.000000 H
   H2415      1.0     0.783934      0.901886      0.729544     Biso  1.000000 H
   H2416      1.0     0.768636      0.891255      0.967179     Biso  1.000000 H
   H2417      1.0     0.014559      0.136202      0.227596     Biso  1.000000 H
   H2418      1.0     0.027019      0.161280      0.493463     Biso  1.000000 H
   H2419      1.0     0.010366      0.137535      0.729474     Biso  1.000000 H
   H2420      1.0     0.026374      0.160148      0.991476     Biso  1.000000 H
   H2421      1.0     0.042944      0.405717      0.230945     Biso  1.000000 H
   H2422      1.0     0.019411      0.390553      0.463477     Biso  1.000000 H
   H2423      1.0     0.042001      0.402430      0.728396     Biso  1.000000 H
   H2424      1.0     0.021641      0.394414      0.967010     Biso  1.000000 H
   H2425      1.0     0.018843      0.637108      0.229136     Biso  1.000000 H
   H2426      1.0     0.031166      0.661775      0.493194     Biso  1.000000 H
   H2427      1.0     0.010205      0.634113      0.727211     Biso  1.000000 H
   H2428      1.0     0.036268      0.662036      0.993047     Biso  1.000000 H
   H2429      1.0     0.037373      0.905859      0.230345     Biso  1.000000 H
   H2430      1.0     0.012697      0.892876      0.466756     Biso  1.000000 H
   H2431      1.0     0.031032      0.902418      0.729274     Biso  1.000000 H
   H2432      1.0     0.011526      0.890600      0.967110     Biso  1.000000 H
   H2433      1.0     0.157871      0.126595      0.152526     Biso  1.000000 H
   H2434      1.0     0.160316      0.148351      0.412242     Biso  1.000000 H
   H2435      1.0     0.157915      0.124966      0.654389     Biso  1.000000 H
   H2436      1.0     0.160834      0.145476      0.909716     Biso  1.000000 H
   H2437      1.0     0.169578      0.379544      0.147014     Biso  1.000000 H
   H2438      1.0     0.149270      0.384396      0.385866     Biso  1.000000 H
   H2439      1.0     0.170168      0.377074      0.645204     Biso  1.000000 H
   H2440      1.0     0.159453      0.386250      0.889145     Biso  1.000000 H
   H2441      1.0     0.163259      0.626551      0.154913     Biso  1.000000 H
   H2442      1.0     0.161505      0.646184      0.410956     Biso  1.000000 H
   H2443      1.0     0.155912      0.620872      0.651194     Biso  1.000000 H
   H2444      1.0     0.163103      0.645832      0.910009     Biso  1.000000 H
   H2445      1.0     0.163852      0.879997      0.147314     Biso  1.000000 H
   H2446      1.0     0.155257      0.885890      0.390354     Biso  1.000000 H
   H2447      1.0     0.165196      0.876459      0.646636     Biso  1.000000 H
   H2448      1.0     0.149641      0.885117      0.891208     Biso  1.000000 H
   H2449      1.0     0.405155      0.124170      0.151172     Biso  1.000000 H
   H2450      1.0     0.406867      0.143836      0.409039     Biso  1.000000 H
   H2451      1.0     0.410979      0.124956      0.652941     Biso  1.000000 H
   H2452      1.0     0.407530      0.143587      0.908045     Biso  1.000000 H
   H2453      1.0     0.419076      0.379532      0.148469     Biso  1.000000 H
   H2454      1.0     0.403665      0.384918      0.386736     Biso  1.000000 H
   H2455      1.0     0.420741      0.376431      0.644173     Biso  1.000000 H
   H2456      1.0     0.409528      0.386407      0.889499     Biso  1.000000 H
   H2457      1.0     0.419776      0.627381      0.155013     Biso  1.000000 H
   H2458      1.0     0.411835      0.645918      0.410263     Biso  1.000000 H
   H2459      1.0     0.409594      0.621507      0.652464     Biso  1.000000 H
   H2460      1.0     0.412503      0.645608      0.909908     Biso  1.000000 H
   H2461      1.0     0.418292      0.878808      0.146883     Biso  1.000000 H
   H2462      1.0     0.397105      0.885383      0.389754     Biso  1.000000 H
   H2463      1.0     0.414171      0.876669      0.646936     Biso  1.000000 H
   H2464      1.0     0.403481      0.885673      0.891239     Biso  1.000000 H
   H2465      1.0     0.653488      0.123410      0.151372     Biso  1.000000 H
   H2466      1.0     0.658818      0.145996      0.410225     Biso  1.000000 H
   H2467      1.0     0.659329      0.125861      0.654458     Biso  1.000000 H
   H2468      1.0     0.653921      0.144622      0.908369     Biso  1.000000 H
   H2469      1.0     0.668563      0.379641      0.147515     Biso  1.000000 H
   H2470      1.0     0.652707      0.385040      0.386767     Biso  1.000000 H
   H2471      1.0     0.670800      0.377299      0.644442     Biso  1.000000 H
   H2472      1.0     0.660282      0.387160      0.889992     Biso  1.000000 H
   H2473      1.0     0.661144      0.626788      0.154374     Biso  1.000000 H
   H2474      1.0     0.663521      0.645865      0.410371     Biso  1.000000 H
   H2475      1.0     0.658337      0.622244      0.652764     Biso  1.000000 H
   H2476      1.0     0.666515      0.648010      0.911325     Biso  1.000000 H
   H2477      1.0     0.673178      0.880035      0.147430     Biso  1.000000 H
   H2478      1.0     0.657470      0.886946      0.390801     Biso  1.000000 H
   H2479      1.0     0.663572      0.875942      0.645882     Biso  1.000000 H
   H2480      1.0     0.652804      0.885022      0.890431     Biso  1.000000 H
   H2481      1.0     0.905363      0.125224      0.151880     Biso  1.000000 H
   H2482      1.0     0.909359      0.145802      0.409771     Biso  1.000000 H
   H2483      1.0     0.913800      0.125537      0.654943     Biso  1.000000 H
   H2484      1.0     0.908049      0.145109      0.908569     Biso  1.000000 H
   H2485      1.0     0.916763      0.379118      0.147522     Biso  1.000000 H
   H2486      1.0     0.902731      0.385486      0.387352     Biso  1.000000 H
   H2487      1.0     0.922559      0.377706      0.644989     Biso  1.000000 H
   H2488      1.0     0.906685      0.387052      0.889468     Biso  1.000000 H
   H2489      1.0     0.917228      0.626260      0.154613     Biso  1.000000 H
   H2490      1.0     0.915558      0.646732      0.410864     Biso  1.000000 H
   H2491      1.0     0.901701      0.621717      0.652110     Biso  1.000000 H
   H2492      1.0     0.909904      0.646417      0.910578     Biso  1.000000 H
   H2493      1.0     0.921098      0.879328      0.147322     Biso  1.000000 H
   H2494      1.0     0.903019      0.886510      0.390462     Biso  1.000000 H
   H2495      1.0     0.917510      0.876853      0.646197     Biso  1.000000 H
   H2496      1.0     0.900591      0.884272      0.890184     Biso  1.000000 H
   H2497      1.0     0.106247      0.068585      0.168778     Biso  1.000000 H
   H2498      1.0     0.123264      0.097115      0.432574     Biso  1.000000 H
   H2499      1.0     0.110490      0.068664      0.671241     Biso  1.000000 H
   H2500      1.0     0.116827      0.095171      0.930164     Biso  1.000000 H
   H2501      1.0     0.130270      0.335823      0.180257     Biso  1.000000 H
   H2502      1.0     0.100708      0.330023      0.406753     Biso  1.000000 H
   H2503      1.0     0.134039      0.334185      0.676792     Biso  1.000000 H
   H2504      1.0     0.107671      0.331979      0.910062     Biso  1.000000 H
   H2505      1.0     0.114768      0.568584      0.170611     Biso  1.000000 H
   H2506      1.0     0.126173      0.597855      0.432874     Biso  1.000000 H
   H2507      1.0     0.106944      0.565068      0.668778     Biso  1.000000 H
   H2508      1.0     0.124955      0.597450      0.931888     Biso  1.000000 H
   H2509      1.0     0.136370      0.835140      0.178379     Biso  1.000000 H
   H2510      1.0     0.099763      0.830368      0.409570     Biso  1.000000 H
   H2511      1.0     0.124278      0.833224      0.679517     Biso  1.000000 H
   H2512      1.0     0.102837      0.830307      0.909939     Biso  1.000000 H
   H2513      1.0     0.356692      0.069470      0.169202     Biso  1.000000 H
   H2514      1.0     0.373440      0.097120      0.432944     Biso  1.000000 H
   H2515      1.0     0.358332      0.068029      0.669586     Biso  1.000000 H
   H2516      1.0     0.365280      0.094508      0.929625     Biso  1.000000 H
   H2517      1.0     0.380023      0.335644      0.178833     Biso  1.000000 H
   H2518      1.0     0.347270      0.330029      0.407392     Biso  1.000000 H
   H2519      1.0     0.388082      0.333838      0.677339     Biso  1.000000 H
   H2520      1.0     0.356622      0.332791      0.911379     Biso  1.000000 H
   H2521      1.0     0.369458      0.568922      0.169194     Biso  1.000000 H
   H2522      1.0     0.371607      0.596423      0.432051     Biso  1.000000 H
   H2523      1.0     0.356533      0.565055      0.668485     Biso  1.000000 H
   H2524      1.0     0.378380      0.597271      0.932958     Biso  1.000000 H
   H2525      1.0     0.377776      0.835224      0.178533     Biso  1.000000 H
   H2526      1.0     0.354689      0.830896      0.411280     Biso  1.000000 H
   H2527      1.0     0.379234      0.833229      0.679248     Biso  1.000000 H
   H2528      1.0     0.351844      0.830147      0.909246     Biso  1.000000 H
   H2529      1.0     0.608620      0.068055      0.169387     Biso  1.000000 H
   H2530      1.0     0.627990      0.097488      0.432867     Biso  1.000000 H
   H2531      1.0     0.608160      0.068245      0.671711     Biso  1.000000 H
   H2532      1.0     0.621905      0.095383      0.931134     Biso  1.000000 H
   H2533      1.0     0.636429      0.335610      0.178217     Biso  1.000000 H
   H2534      1.0     0.600240      0.329691      0.408462     Biso  1.000000 H
   H2535      1.0     0.633310      0.334002      0.677439     Biso  1.000000 H
   H2536      1.0     0.611454      0.332462      0.909600     Biso  1.000000 H
   H2537      1.0     0.610666      0.570585      0.171773     Biso  1.000000 H
   H2538      1.0     0.627073      0.597439      0.430988     Biso  1.000000 H
   H2539      1.0     0.607219      0.565790      0.668901     Biso  1.000000 H
   H2540      1.0     0.624537      0.598681      0.934552     Biso  1.000000 H
   H2541      1.0     0.628057      0.836844      0.181320     Biso  1.000000 H
   H2542      1.0     0.603743      0.831154      0.410648     Biso  1.000000 H
   H2543      1.0     0.625412      0.831975      0.677154     Biso  1.000000 H
   H2544      1.0     0.604662      0.829942      0.907914     Biso  1.000000 H
   H2545      1.0     0.855022      0.068940      0.169556     Biso  1.000000 H
   H2546      1.0     0.874689      0.096265      0.433128     Biso  1.000000 H
   H2547      1.0     0.858966      0.068145      0.670964     Biso  1.000000 H
   H2548      1.0     0.869258      0.095549      0.929879     Biso  1.000000 H
   H2549      1.0     0.881349      0.335074      0.178971     Biso  1.000000 H
   H2550      1.0     0.852518      0.330023      0.405952     Biso  1.000000 H
   H2551      1.0     0.884720      0.333360      0.676276     Biso  1.000000 H
   H2552      1.0     0.858404      0.332515      0.908908     Biso  1.000000 H
   H2553      1.0     0.857326      0.569514      0.171766     Biso  1.000000 H
   H2554      1.0     0.874448      0.596692      0.430934     Biso  1.000000 H
   H2555      1.0     0.857764      0.565847      0.669109     Biso  1.000000 H
   H2556      1.0     0.875205      0.598106      0.932281     Biso  1.000000 H
   H2557      1.0     0.876813      0.835897      0.179518     Biso  1.000000 H
   H2558      1.0     0.855275      0.830815      0.408770     Biso  1.000000 H
   H2559      1.0     0.874383      0.833408      0.679487     Biso  1.000000 H
   H2560      1.0     0.850102      0.829502      0.909608     Biso  1.000000 H
   H2561      1.0     0.057536      0.129322      0.214008     Biso  1.000000 H
   H2562      1.0     0.070676      0.156597      0.479428     Biso  1.000000 H
   H2563      1.0     0.056988      0.129965      0.715386     Biso  1.000000 H
   H2564      1.0     0.071174      0.154888      0.977926     Biso  1.000000 H
   H2565      1.0     0.084439      0.397899      0.216895     Biso  1.000000 H
   H2566      1.0     0.060804      0.385738      0.450166     Biso  1.000000 H
   H2567      1.0     0.083853      0.395193      0.715201     Biso  1.000000 H
   H2568      1.0     0.060159      0.389467      0.953221     Biso  1.000000 H
   H2569      1.0     0.062568      0.629853      0.215517     Biso  1.000000 H
   H2570      1.0     0.073248      0.656555      0.479698     Biso  1.000000 H
   H2571      1.0     0.055095      0.626913      0.713623     Biso  1.000000 H
   H2572      1.0     0.078880      0.656765      0.978981     Biso  1.000000 H
   H2573      1.0     0.079945      0.897636      0.216857     Biso  1.000000 H
   H2574      1.0     0.055724      0.887802      0.453314     Biso  1.000000 H
   H2575      1.0     0.074241      0.894808      0.715439     Biso  1.000000 H
   H2576      1.0     0.054594      0.885284      0.953475     Biso  1.000000 H
   H2577      1.0     0.305147      0.129697      0.213785     Biso  1.000000 H
   H2578      1.0     0.326528      0.155580      0.479221     Biso  1.000000 H
   H2579      1.0     0.308960      0.129913      0.714454     Biso  1.000000 H
   H2580      1.0     0.323761      0.153759      0.977149     Biso  1.000000 H
   H2581      1.0     0.327988      0.397133      0.216710     Biso  1.000000 H
   H2582      1.0     0.304153      0.385676      0.449226     Biso  1.000000 H
   H2583      1.0     0.331183      0.396089      0.714154     Biso  1.000000 H
   H2584      1.0     0.311295      0.390337      0.953306     Biso  1.000000 H
   H2585      1.0     0.311727      0.630807      0.215078     Biso  1.000000 H
   H2586      1.0     0.320657      0.656231      0.479890     Biso  1.000000 H
   H2587      1.0     0.302837      0.626252      0.714500     Biso  1.000000 H
   H2588      1.0     0.327929      0.656494      0.979428     Biso  1.000000 H
   H2589      1.0     0.331559      0.897509      0.215802     Biso  1.000000 H
   H2590      1.0     0.306831      0.887711      0.453145     Biso  1.000000 H
   H2591      1.0     0.326797      0.894329      0.716055     Biso  1.000000 H
   H2592      1.0     0.306280      0.886612      0.954453     Biso  1.000000 H
   H2593      1.0     0.551054      0.129338      0.213454     Biso  1.000000 H
   H2594      1.0     0.570498      0.156709      0.477758     Biso  1.000000 H
   H2595      1.0     0.554077      0.130132      0.714947     Biso  1.000000 H
   H2596      1.0     0.568059      0.154551      0.976240     Biso  1.000000 H
   H2597      1.0     0.579261      0.396406      0.217349     Biso  1.000000 H
   H2598      1.0     0.555204      0.386958      0.449311     Biso  1.000000 H
   H2599      1.0     0.584174      0.395703      0.714662     Biso  1.000000 H
   H2600      1.0     0.563263      0.388792      0.952844     Biso  1.000000 H
   H2601      1.0     0.561338      0.631616      0.216056     Biso  1.000000 H
   H2602      1.0     0.574404      0.655649      0.479313     Biso  1.000000 H
   H2603      1.0     0.555916      0.626302      0.714054     Biso  1.000000 H
   H2604      1.0     0.575147      0.657433      0.979797     Biso  1.000000 H
   H2605      1.0     0.576777      0.897840      0.216718     Biso  1.000000 H
   H2606      1.0     0.554898      0.888223      0.453622     Biso  1.000000 H
   H2607      1.0     0.577432      0.893926      0.716102     Biso  1.000000 H
   H2608      1.0     0.558524      0.887396      0.953860     Biso  1.000000 H
   H2609      1.0     0.804476      0.130254      0.214432     Biso  1.000000 H
   H2610      1.0     0.826682      0.156437      0.479174     Biso  1.000000 H
   H2611      1.0     0.804013      0.129858      0.715532     Biso  1.000000 H
   H2612      1.0     0.816612      0.155134      0.977126     Biso  1.000000 H
   H2613      1.0     0.831836      0.397927      0.217711     Biso  1.000000 H
   H2614      1.0     0.805760      0.385437      0.449896     Biso  1.000000 H
   H2615      1.0     0.830888      0.395755      0.714485     Biso  1.000000 H
   H2616      1.0     0.816454      0.388449      0.952798     Biso  1.000000 H
   H2617      1.0     0.815996      0.631222      0.215948     Biso  1.000000 H
   H2618      1.0     0.823644      0.655985      0.479852     Biso  1.000000 H
   H2619      1.0     0.810261      0.626438      0.714593     Biso  1.000000 H
   H2620      1.0     0.828266      0.655486      0.980344     Biso  1.000000 H
   H2621      1.0     0.829384      0.898881      0.217773     Biso  1.000000 H
   H2622      1.0     0.806038      0.888350      0.453676     Biso  1.000000 H
   H2623      1.0     0.824252      0.894516      0.715709     Biso  1.000000 H
   H2624      1.0     0.808083      0.886749      0.953660     Biso  1.000000 H
   H2625      1.0     0.205157      0.116798      0.156884     Biso  1.000000 H
   H2626      1.0     0.211535      0.140869      0.418255     Biso  1.000000 H
   H2627      1.0     0.202265      0.115344      0.658562     Biso  1.000000 H
   H2628      1.0     0.210932      0.139113      0.916460     Biso  1.000000 H
   H2629      1.0     0.219371      0.373415      0.154613     Biso  1.000000 H
   H2630      1.0     0.196734      0.374676      0.390016     Biso  1.000000 H
   H2631      1.0     0.221085      0.371274      0.652995     Biso  1.000000 H
   H2632      1.0     0.204214      0.377041      0.893718     Biso  1.000000 H
   H2633      1.0     0.211235      0.617000      0.159455     Biso  1.000000 H
   H2634      1.0     0.212199      0.640358      0.418201     Biso  1.000000 H
   H2635      1.0     0.202744      0.612319      0.656852     Biso  1.000000 H
   H2636      1.0     0.213503      0.639567      0.917469     Biso  1.000000 H
   H2637      1.0     0.216840      0.873455      0.155005     Biso  1.000000 H
   H2638      1.0     0.201981      0.876608      0.394835     Biso  1.000000 H
   H2639      1.0     0.214693      0.869481      0.653950     Biso  1.000000 H
   H2640      1.0     0.197505      0.876753      0.896243     Biso  1.000000 H
   H2641      1.0     0.451915      0.114654      0.156222     Biso  1.000000 H
   H2642      1.0     0.458099      0.138337      0.416938     Biso  1.000000 H
   H2643      1.0     0.459677      0.115728      0.657915     Biso  1.000000 H
   H2644      1.0     0.457997      0.137280      0.915528     Biso  1.000000 H
   H2645      1.0     0.468453      0.373709      0.155721     Biso  1.000000 H
   H2646      1.0     0.450346      0.375648      0.391748     Biso  1.000000 H
   H2647      1.0     0.470940      0.371307      0.652687     Biso  1.000000 H
   H2648      1.0     0.458039      0.378291      0.895150     Biso  1.000000 H
   H2649      1.0     0.465267      0.617923      0.160048     Biso  1.000000 H
   H2650      1.0     0.462985      0.639361      0.417392     Biso  1.000000 H
   H2651      1.0     0.456625      0.612759      0.657692     Biso  1.000000 H
   H2652      1.0     0.464132      0.640362      0.917646     Biso  1.000000 H
   H2653      1.0     0.468617      0.872777      0.154890     Biso  1.000000 H
   H2654      1.0     0.446697      0.876898      0.394589     Biso  1.000000 H
   H2655      1.0     0.466114      0.870715      0.654658     Biso  1.000000 H
   H2656      1.0     0.451571      0.876708      0.896220     Biso  1.000000 H
   H2657      1.0     0.699836      0.114675      0.156291     Biso  1.000000 H
   H2658      1.0     0.713919      0.140190      0.417924     Biso  1.000000 H
   H2659      1.0     0.705156      0.115730      0.658947     Biso  1.000000 H
   H2660      1.0     0.708388      0.137625      0.915990     Biso  1.000000 H
   H2661      1.0     0.718606      0.373347      0.155144     Biso  1.000000 H
   H2662      1.0     0.699778      0.375877      0.391632     Biso  1.000000 H
   H2663      1.0     0.720424      0.370921      0.652557     Biso  1.000000 H
   H2664      1.0     0.705975      0.378880      0.895035     Biso  1.000000 H
   H2665      1.0     0.710456      0.617246      0.159294     Biso  1.000000 H
   H2666      1.0     0.714852      0.639773      0.417816     Biso  1.000000 H
   H2667      1.0     0.704837      0.612669      0.657299     Biso  1.000000 H
   H2668      1.0     0.717029      0.640966      0.918000     Biso  1.000000 H
   H2669      1.0     0.723138      0.873431      0.155452     Biso  1.000000 H
   H2670      1.0     0.704898      0.878575      0.396421     Biso  1.000000 H
   H2671      1.0     0.716638      0.869680      0.653642     Biso  1.000000 H
   H2672      1.0     0.700660      0.875564      0.895412     Biso  1.000000 H
   H2673      1.0     0.951982      0.116265      0.156391     Biso  1.000000 H
   H2674      1.0     0.960064      0.139292      0.417061     Biso  1.000000 H
   H2675      1.0     0.956533      0.116104      0.659254     Biso  1.000000 H
   H2676      1.0     0.960047      0.138118      0.915244     Biso  1.000000 H
   H2677      1.0     0.968596      0.372974      0.155544     Biso  1.000000 H
   H2678      1.0     0.950269      0.376814      0.392372     Biso  1.000000 H
   H2679      1.0     0.971027      0.371636      0.652626     Biso  1.000000 H
   H2680      1.0     0.954003      0.378577      0.894403     Biso  1.000000 H
   H2681      1.0     0.963036      0.616359      0.159040     Biso  1.000000 H
   H2682      1.0     0.966337      0.639754      0.418285     Biso  1.000000 H
   H2683      1.0     0.948420      0.612301      0.656483     Biso  1.000000 H
   H2684      1.0     0.961745      0.640120      0.918215     Biso  1.000000 H
   H2685      1.0     0.971235      0.872935      0.155567     Biso  1.000000 H
   H2686      1.0     0.950782      0.878031      0.395867     Biso  1.000000 H
   H2687      1.0     0.965771      0.870390      0.654381     Biso  1.000000 H
   H2688      1.0     0.947576      0.875185      0.894935     Biso  1.000000 H
   H2689      1.0     0.200529      0.074803      0.158331     Biso  1.000000 H
   H2690      1.0     0.215634      0.102842      0.421704     Biso  1.000000 H
   H2691      1.0     0.197025      0.073023      0.659809     Biso  1.000000 H
   H2692      1.0     0.207107      0.100857      0.919786     Biso  1.000000 H
   H2693      1.0     0.220001      0.338690      0.166507     Biso  1.000000 H
   H2694      1.0     0.195550      0.335207      0.393996     Biso  1.000000 H
   H2695      1.0     0.228945      0.336306      0.663804     Biso  1.000000 H
   H2696      1.0     0.202346      0.337047      0.898260     Biso  1.000000 H
   H2697      1.0     0.211145      0.575544      0.160341     Biso  1.000000 H
   H2698      1.0     0.217394      0.602952      0.421357     Biso  1.000000 H
   H2699      1.0     0.200676      0.571742      0.658215     Biso  1.000000 H
   H2700      1.0     0.224104      0.603662      0.922095     Biso  1.000000 H
   H2701      1.0     0.220893      0.837825      0.165145     Biso  1.000000 H
   H2702      1.0     0.196785      0.835674      0.398885     Biso  1.000000 H
   H2703      1.0     0.217707      0.836493      0.667600     Biso  1.000000 H
   H2704      1.0     0.194302      0.835507      0.897829     Biso  1.000000 H
   H2705      1.0     0.449883      0.073023      0.158185     Biso  1.000000 H
   H2706      1.0     0.470907      0.102053      0.422527     Biso  1.000000 H
   H2707      1.0     0.452738      0.074006      0.659763     Biso  1.000000 H
   H2708      1.0     0.464994      0.099919      0.919216     Biso  1.000000 H
   H2709      1.0     0.476636      0.339094      0.165368     Biso  1.000000 H
   H2710      1.0     0.446959      0.334360      0.394835     Biso  1.000000 H
   H2711      1.0     0.476979      0.336158      0.663827     Biso  1.000000 H
   H2712      1.0     0.451645      0.337020      0.899007     Biso  1.000000 H
   H2713      1.0     0.459976      0.576855      0.160110     Biso  1.000000 H
   H2714      1.0     0.465879      0.602954      0.421149     Biso  1.000000 H
   H2715      1.0     0.451373      0.571828      0.657961     Biso  1.000000 H
   H2716      1.0     0.468913      0.604050      0.922711     Biso  1.000000 H
   H2717      1.0     0.472543      0.838212      0.165491     Biso  1.000000 H
   H2718      1.0     0.448072      0.835717      0.397784     Biso  1.000000 H
   H2719      1.0     0.466471      0.835118      0.665236     Biso  1.000000 H
   H2720      1.0     0.446922      0.835244      0.897075     Biso  1.000000 H
   H2721      1.0     0.699177      0.074650      0.158385     Biso  1.000000 H
   H2722      1.0     0.716525      0.101835      0.421958     Biso  1.000000 H
   H2723      1.0     0.700426      0.073251      0.660679     Biso  1.000000 H
   H2724      1.0     0.709942      0.100584      0.919532     Biso  1.000000 H
   H2725      1.0     0.724610      0.339287      0.166554     Biso  1.000000 H
   H2726      1.0     0.692574      0.334144      0.393804     Biso  1.000000 H
   H2727      1.0     0.726080      0.336651      0.664120     Biso  1.000000 H
   H2728      1.0     0.698876      0.337109      0.897452     Biso  1.000000 H
   H2729      1.0     0.706338      0.576017      0.159740     Biso  1.000000 H
   H2730      1.0     0.720549      0.603799      0.420626     Biso  1.000000 H
   H2731      1.0     0.701809      0.571224      0.658046     Biso  1.000000 H
   H2732      1.0     0.716439      0.604591      0.923073     Biso  1.000000 H
   H2733      1.0     0.719512      0.838515      0.166630     Biso  1.000000 H
   H2734      1.0     0.694574      0.835478      0.398146     Biso  1.000000 H
   H2735      1.0     0.720189      0.835125      0.664543     Biso  1.000000 H
   H2736      1.0     0.695525      0.834648      0.896590     Biso  1.000000 H
   H2737      1.0     0.948824      0.074120      0.158339     Biso  1.000000 H
   H2738      1.0     0.969848      0.103887      0.421834     Biso  1.000000 H
   H2739      1.0     0.950794      0.073535      0.660794     Biso  1.000000 H
   H2740      1.0     0.961210      0.101449      0.919463     Biso  1.000000 H
   H2741      1.0     0.972425      0.338580      0.166461     Biso  1.000000 H
   H2742      1.0     0.943444      0.334394      0.394142     Biso  1.000000 H
   H2743      1.0     0.974616      0.337807      0.664605     Biso  1.000000 H
   H2744      1.0     0.953992      0.336520      0.897367     Biso  1.000000 H
   H2745      1.0     0.954917      0.574468      0.161149     Biso  1.000000 H
   H2746      1.0     0.969445      0.602827      0.421642     Biso  1.000000 H
   H2747      1.0     0.949801      0.570975      0.659054     Biso  1.000000 H
   H2748      1.0     0.967874      0.603384      0.921087     Biso  1.000000 H
   H2749      1.0     0.974768      0.838250      0.167554     Biso  1.000000 H
   H2750      1.0     0.945868      0.835593      0.397668     Biso  1.000000 H
   H2751      1.0     0.967158      0.835447      0.665667     Biso  1.000000 H
   H2752      1.0     0.947488      0.833910      0.897221     Biso  1.000000 H
   H2753      1.0     0.141269      0.113895      0.209597     Biso  1.000000 H
   H2754      1.0     0.160927      0.140191      0.473831     Biso  1.000000 H
   H2755      1.0     0.149883      0.113434      0.711275     Biso  1.000000 H
   H2756      1.0     0.158056      0.138112      0.971698     Biso  1.000000 H
   H2757      1.0     0.166635      0.381491      0.213924     Biso  1.000000 H
   H2758      1.0     0.142401      0.369621      0.444161     Biso  1.000000 H
   H2759      1.0     0.174046      0.378808      0.711767     Biso  1.000000 H
   H2760      1.0     0.147789      0.373568      0.947624     Biso  1.000000 H
   H2761      1.0     0.150607      0.613431      0.212037     Biso  1.000000 H
   H2762      1.0     0.159417      0.638898      0.473400     Biso  1.000000 H
   H2763      1.0     0.140357      0.609280      0.709920     Biso  1.000000 H
   H2764      1.0     0.166263      0.640226      0.974054     Biso  1.000000 H
   H2765      1.0     0.170358      0.881073      0.213600     Biso  1.000000 H
   H2766      1.0     0.143864      0.871841      0.447995     Biso  1.000000 H
   H2767      1.0     0.165321      0.879653      0.713838     Biso  1.000000 H
   H2768      1.0     0.142161      0.870675      0.948194     Biso  1.000000 H
   H2769      1.0     0.391959      0.112612      0.209112     Biso  1.000000 H
   H2770      1.0     0.412613      0.139985      0.473192     Biso  1.000000 H
   H2771      1.0     0.393663      0.113400      0.711405     Biso  1.000000 H
   H2772      1.0     0.408683      0.136777      0.970736     Biso  1.000000 H
   H2773      1.0     0.418550      0.380021      0.213223     Biso  1.000000 H
   H2774      1.0     0.393155      0.370204      0.443699     Biso  1.000000 H
   H2775      1.0     0.422471      0.379764      0.711321     Biso  1.000000 H
   H2776      1.0     0.400192      0.373485      0.947486     Biso  1.000000 H
   H2777      1.0     0.402972      0.614354      0.211337     Biso  1.000000 H
   H2778      1.0     0.408769      0.639760      0.473870     Biso  1.000000 H
   H2779      1.0     0.396677      0.609880      0.710320     Biso  1.000000 H
   H2780      1.0     0.413246      0.640106      0.973746     Biso  1.000000 H
   H2781      1.0     0.416690      0.880557      0.213716     Biso  1.000000 H
   H2782      1.0     0.395541      0.871223      0.447625     Biso  1.000000 H
   H2783      1.0     0.416140      0.878063      0.713607     Biso  1.000000 H
   H2784      1.0     0.396595      0.870737      0.947732     Biso  1.000000 H
   H2785      1.0     0.644973      0.112488      0.209543     Biso  1.000000 H
   H2786      1.0     0.663076      0.140331      0.473085     Biso  1.000000 H
   H2787      1.0     0.642488      0.113712      0.711482     Biso  1.000000 H
   H2788      1.0     0.655510      0.138210      0.971213     Biso  1.000000 H
   H2789      1.0     0.671255      0.381517      0.214909     Biso  1.000000 H
   H2790      1.0     0.643774      0.369937      0.443445     Biso  1.000000 H
   H2791      1.0     0.670137      0.379329      0.711290     Biso  1.000000 H
   H2792      1.0     0.649490      0.372943      0.947055     Biso  1.000000 H
   H2793      1.0     0.653542      0.615613      0.211321     Biso  1.000000 H
   H2794      1.0     0.660432      0.638539      0.473162     Biso  1.000000 H
   H2795      1.0     0.647851      0.609464      0.709781     Biso  1.000000 H
   H2796      1.0     0.664046      0.640130      0.974208     Biso  1.000000 H
   H2797      1.0     0.668506      0.882374      0.213816     Biso  1.000000 H
   H2798      1.0     0.644175      0.871045      0.446817     Biso  1.000000 H
   H2799      1.0     0.663679      0.878537      0.713515     Biso  1.000000 H
   H2800      1.0     0.645292      0.869856      0.947370     Biso  1.000000 H
   H2801      1.0     0.894885      0.112847      0.208742     Biso  1.000000 H
   H2802      1.0     0.909781      0.138799      0.472661     Biso  1.000000 H
   H2803      1.0     0.893628      0.114647      0.712753     Biso  1.000000 H
   H2804      1.0     0.906035      0.138272      0.971244     Biso  1.000000 H
   H2805      1.0     0.927032      0.381714      0.214609     Biso  1.000000 H
   H2806      1.0     0.894989      0.369424      0.443807     Biso  1.000000 H
   H2807      1.0     0.921609      0.379314      0.711713     Biso  1.000000 H
   H2808      1.0     0.898552      0.372915      0.947186     Biso  1.000000 H
   H2809      1.0     0.901735      0.613537      0.211622     Biso  1.000000 H
   H2810      1.0     0.911723      0.639968      0.473500     Biso  1.000000 H
   H2811      1.0     0.894797      0.609682      0.710258     Biso  1.000000 H
   H2812      1.0     0.918793      0.639791      0.973530     Biso  1.000000 H
   H2813      1.0     0.916347      0.882245      0.213677     Biso  1.000000 H
   H2814      1.0     0.893915      0.871192      0.447617     Biso  1.000000 H
   H2815      1.0     0.914854      0.878538      0.712676     Biso  1.000000 H
   H2816      1.0     0.889022      0.869104      0.947278     Biso  1.000000 H
   H2817      1.0     0.308581      0.127060      0.173836     Biso  1.000000 H
   H2818      1.0     0.317080      0.152569      0.434430     Biso  1.000000 H
   H2819      1.0     0.308183      0.125284      0.673027     Biso  1.000000 H
   H2820      1.0     0.314873      0.150133      0.932327     Biso  1.000000 H
   H2821      1.0     0.324167      0.386705      0.172073     Biso  1.000000 H
   H2822      1.0     0.303292      0.386174      0.408600     Biso  1.000000 H
   H2823      1.0     0.325025      0.384308      0.668424     Biso  1.000000 H
   H2824      1.0     0.308424      0.388009      0.910801     Biso  1.000000 H
   H2825      1.0     0.315231      0.626955      0.175207     Biso  1.000000 H
   H2826      1.0     0.319226      0.652461      0.434807     Biso  1.000000 H
   H2827      1.0     0.310250      0.622134      0.673389     Biso  1.000000 H
   H2828      1.0     0.320411      0.652522      0.934206     Biso  1.000000 H
   H2829      1.0     0.323797      0.886581      0.171273     Biso  1.000000 H
   H2830      1.0     0.302351      0.887474      0.411942     Biso  1.000000 H
   H2831      1.0     0.319509      0.882579      0.669640     Biso  1.000000 H
   H2832      1.0     0.303719      0.886600      0.912272     Biso  1.000000 H
   H2833      1.0     0.553766      0.126088      0.173251     Biso  1.000000 H
   H2834      1.0     0.564004      0.151362      0.433228     Biso  1.000000 H
   H2835      1.0     0.556080      0.125859      0.674606     Biso  1.000000 H
   H2836      1.0     0.563005      0.150386      0.932473     Biso  1.000000 H
   H2837      1.0     0.575143      0.387070      0.171496     Biso  1.000000 H
   H2838      1.0     0.553756      0.386803      0.408777     Biso  1.000000 H
   H2839      1.0     0.574569      0.383933      0.667792     Biso  1.000000 H
   H2840      1.0     0.559594      0.389092      0.911340     Biso  1.000000 H
   H2841      1.0     0.564376      0.628084      0.176238     Biso  1.000000 H
   H2842      1.0     0.568441      0.651752      0.434175     Biso  1.000000 H
   H2843      1.0     0.560051      0.623662      0.674459     Biso  1.000000 H
   H2844      1.0     0.570717      0.652275      0.934660     Biso  1.000000 H
   H2845      1.0     0.574822      0.886090      0.170464     Biso  1.000000 H
   H2846      1.0     0.552462      0.887371      0.411203     Biso  1.000000 H
   H2847      1.0     0.570439      0.882189      0.669340     Biso  1.000000 H
   H2848      1.0     0.555780      0.886649      0.912303     Biso  1.000000 H
   H2849      1.0     0.804753      0.126240      0.173036     Biso  1.000000 H
   H2850      1.0     0.815022      0.150812      0.433021     Biso  1.000000 H
   H2851      1.0     0.806496      0.125518      0.674590     Biso  1.000000 H
   H2852      1.0     0.817998      0.150713      0.932674     Biso  1.000000 H
   H2853      1.0     0.825267      0.387184      0.172497     Biso  1.000000 H
   H2854      1.0     0.801061      0.385921      0.408308     Biso  1.000000 H
   H2855      1.0     0.826537      0.384997      0.669001     Biso  1.000000 H
   H2856      1.0     0.808358      0.388773      0.911410     Biso  1.000000 H
   H2857      1.0     0.816909      0.626961      0.175738     Biso  1.000000 H
   H2858      1.0     0.819233      0.652550      0.434291     Biso  1.000000 H
   H2859      1.0     0.808122      0.623794      0.674991     Biso  1.000000 H
   H2860      1.0     0.819751      0.653387      0.935029     Biso  1.000000 H
   H2861      1.0     0.825205      0.885913      0.170749     Biso  1.000000 H
   H2862      1.0     0.802464      0.887219      0.411418     Biso  1.000000 H
   H2863      1.0     0.820406      0.883142      0.669578     Biso  1.000000 H
   H2864      1.0     0.803033      0.886512      0.912056     Biso  1.000000 H
   H2865      1.0     0.054480      0.126215      0.172505     Biso  1.000000 H
   H2866      1.0     0.066835      0.152457      0.435084     Biso  1.000000 H
   H2867      1.0     0.058014      0.126608      0.675291     Biso  1.000000 H
   H2868      1.0     0.063579      0.150720      0.932889     Biso  1.000000 H
   H2869      1.0     0.076165      0.386619      0.171034     Biso  1.000000 H
   H2870      1.0     0.056069      0.386582      0.408670     Biso  1.000000 H
   H2871      1.0     0.077068      0.385077      0.669255     Biso  1.000000 H
   H2872      1.0     0.060425      0.388308      0.911186     Biso  1.000000 H
   H2873      1.0     0.061375      0.626211      0.175199     Biso  1.000000 H
   H2874      1.0     0.069364      0.652898      0.435415     Biso  1.000000 H
   H2875      1.0     0.055427      0.623009      0.673074     Biso  1.000000 H
   H2876      1.0     0.065829      0.651241      0.933297     Biso  1.000000 H
   H2877      1.0     0.071507      0.886601      0.171819     Biso  1.000000 H
   H2878      1.0     0.057789      0.887374      0.411795     Biso  1.000000 H
   H2879      1.0     0.069269      0.882541      0.669671     Biso  1.000000 H
   H2880      1.0     0.048572      0.886429      0.912795     Biso  1.000000 H
   H2881      1.0     0.186365      0.233115      0.131455     Biso  1.000000 H
   H2882      1.0     0.160094      0.228803      0.363301     Biso  1.000000 H
   H2883      1.0     0.186649      0.231969      0.633456     Biso  1.000000 H
   H2884      1.0     0.162017      0.231989      0.865218     Biso  1.000000 H
   H2885      1.0     0.170535      0.466594      0.108936     Biso  1.000000 H
   H2886      1.0     0.177157      0.494013      0.370415     Biso  1.000000 H
   H2887      1.0     0.165101      0.461954      0.605548     Biso  1.000000 H
   H2888      1.0     0.192219      0.492725      0.868851     Biso  1.000000 H
   H2889      1.0     0.190281      0.731785      0.133311     Biso  1.000000 H
   H2890      1.0     0.156946      0.729564      0.366258     Biso  1.000000 H
   H2891      1.0     0.183571      0.729018      0.632348     Biso  1.000000 H
   H2892      1.0     0.158642      0.729128      0.862769     Biso  1.000000 H
   H2893      1.0     0.163638      0.963844      0.107497     Biso  1.000000 H
   H2894      1.0     0.183905      0.993153      0.371716     Biso  1.000000 H
   H2895      1.0     0.164785      0.965025      0.609937     Biso  1.000000 H
   H2896      1.0     0.180262      0.991454      0.869983     Biso  1.000000 H
   H2897      1.0     0.437373      0.233361      0.132895     Biso  1.000000 H
   H2898      1.0     0.401925      0.229463      0.364633     Biso  1.000000 H
   H2899      1.0     0.431302      0.232097      0.632617     Biso  1.000000 H
   H2900      1.0     0.411495      0.231397      0.865726     Biso  1.000000 H
   H2901      1.0     0.426319      0.466693      0.108867     Biso  1.000000 H
   H2902      1.0     0.426837      0.495565      0.370638     Biso  1.000000 H
   H2903      1.0     0.416913      0.461654      0.604601     Biso  1.000000 H
   H2904      1.0     0.438099      0.494355      0.869937     Biso  1.000000 H
   H2905      1.0     0.439073      0.731651      0.133057     Biso  1.000000 H
   H2906      1.0     0.406711      0.728628      0.365064     Biso  1.000000 H
   H2907      1.0     0.429413      0.729955      0.632209     Biso  1.000000 H
   H2908      1.0     0.408328      0.728445      0.863670     Biso  1.000000 H
   H2909      1.0     0.411670      0.965103      0.108921     Biso  1.000000 H
   H2910      1.0     0.432756      0.993730      0.371831     Biso  1.000000 H
   H2911      1.0     0.415006      0.963654      0.608890     Biso  1.000000 H
   H2912      1.0     0.427579      0.991360      0.870676     Biso  1.000000 H
   H2913      1.0     0.684834      0.232786      0.132371     Biso  1.000000 H
   H2914      1.0     0.656132      0.228978      0.363571     Biso  1.000000 H
   H2915      1.0     0.691790      0.231769      0.633456     Biso  1.000000 H
   H2916      1.0     0.660657      0.231431      0.865541     Biso  1.000000 H
   H2917      1.0     0.672283      0.466040      0.109229     Biso  1.000000 H
   H2918      1.0     0.680019      0.494227      0.370430     Biso  1.000000 H
   H2919      1.0     0.665641      0.461326      0.605133     Biso  1.000000 H
   H2920      1.0     0.686569      0.493384      0.869421     Biso  1.000000 H
   H2921      1.0     0.686757      0.732785      0.133311     Biso  1.000000 H
   H2922      1.0     0.655363      0.730312      0.364926     Biso  1.000000 H
   H2923      1.0     0.685101      0.728755      0.632355     Biso  1.000000 H
   H2924      1.0     0.654937      0.728343      0.862985     Biso  1.000000 H
   H2925      1.0     0.663788      0.964670      0.108482     Biso  1.000000 H
   H2926      1.0     0.682439      0.993232      0.370061     Biso  1.000000 H
   H2927      1.0     0.662751      0.964316      0.608905     Biso  1.000000 H
   H2928      1.0     0.680346      0.991269      0.869413     Biso  1.000000 H
   H2929      1.0     0.935531      0.232560      0.131532     Biso  1.000000 H
   H2930      1.0     0.907272      0.228149      0.363340     Biso  1.000000 H
   H2931      1.0     0.935195      0.232107      0.633864     Biso  1.000000 H
   H2932      1.0     0.913472      0.231372      0.864956     Biso  1.000000 H
   H2933      1.0     0.925082      0.466731      0.109984     Biso  1.000000 H
   H2934      1.0     0.931443      0.493925      0.369306     Biso  1.000000 H
   H2935      1.0     0.914136      0.462582      0.605618     Biso  1.000000 H
   H2936      1.0     0.935553      0.494180      0.869614     Biso  1.000000 H
   H2937      1.0     0.935265      0.732919      0.132818     Biso  1.000000 H
   H2938      1.0     0.913557      0.729786      0.366127     Biso  1.000000 H
   H2939      1.0     0.929950      0.728882      0.633356     Biso  1.000000 H
   H2940      1.0     0.906775      0.728821      0.862916     Biso  1.000000 H
   H2941      1.0     0.913066      0.965207      0.108036     Biso  1.000000 H
   H2942      1.0     0.934885      0.993466      0.370076     Biso  1.000000 H
   H2943      1.0     0.917011      0.963434      0.609636     Biso  1.000000 H
   H2944      1.0     0.928385      0.992167      0.870768     Biso  1.000000 H
   H2945      1.0     0.236471      0.197551      0.081991     Biso  1.000000 H
   H2946      1.0     0.210609      0.186030      0.315662     Biso  1.000000 H
   H2947      1.0     0.234928      0.196017      0.582375     Biso  1.000000 H
   H2948      1.0     0.218494      0.190283      0.817817     Biso  1.000000 H
   H2949      1.0     0.225568      0.431769      0.057763     Biso  1.000000 H
   H2950      1.0     0.237784      0.456738      0.319503     Biso  1.000000 H
   H2951      1.0     0.219555      0.426195      0.553759     Biso  1.000000 H
   H2952      1.0     0.243581      0.453132      0.816916     Biso  1.000000 H
   H2953      1.0     0.240708      0.696712      0.084455     Biso  1.000000 H
   H2954      1.0     0.211049      0.687584      0.316909     Biso  1.000000 H
   H2955      1.0     0.232548      0.693338      0.582799     Biso  1.000000 H
   H2956      1.0     0.209807      0.685808      0.814968     Biso  1.000000 H
   H2957      1.0     0.217434      0.927667      0.056354     Biso  1.000000 H
   H2958      1.0     0.237399      0.954588      0.319557     Biso  1.000000 H
   H2959      1.0     0.221336      0.929133      0.557963     Biso  1.000000 H
   H2960      1.0     0.234790      0.952405      0.819457     Biso  1.000000 H
   H2961      1.0     0.487725      0.196825      0.082006     Biso  1.000000 H
   H2962      1.0     0.459076      0.186970      0.315700     Biso  1.000000 H
   H2963      1.0     0.489258      0.196985      0.582937     Biso  1.000000 H
   H2964      1.0     0.463324      0.189063      0.817178     Biso  1.000000 H
   H2965      1.0     0.477341      0.429392      0.056863     Biso  1.000000 H
   H2966      1.0     0.484878      0.456137      0.319342     Biso  1.000000 H
   H2967      1.0     0.471037      0.425287      0.552743     Biso  1.000000 H
   H2968      1.0     0.490809      0.454144      0.818032     Biso  1.000000 H
   H2969      1.0     0.485333      0.694718      0.082160     Biso  1.000000 H
   H2970      1.0     0.460189      0.688404      0.316655     Biso  1.000000 H
   H2971      1.0     0.487465      0.694418      0.582799     Biso  1.000000 H
   H2972      1.0     0.459293      0.685886      0.815284     Biso  1.000000 H
   H2973      1.0     0.469809      0.928074      0.056993     Biso  1.000000 H
   H2974      1.0     0.484640      0.955281      0.319904     Biso  1.000000 H
   H2975      1.0     0.464579      0.928591      0.556839     Biso  1.000000 H
   H2976      1.0     0.484240      0.952361      0.818995     Biso  1.000000 H
   H2977      1.0     0.738313      0.196416      0.081575     Biso  1.000000 H
   H2978      1.0     0.711934      0.185920      0.315562     Biso  1.000000 H
   H2979      1.0     0.735610      0.195413      0.582260     Biso  1.000000 H
   H2980      1.0     0.714117      0.189774      0.817493     Biso  1.000000 H
   H2981      1.0     0.728570      0.430388      0.057894     Biso  1.000000 H
   H2982      1.0     0.737679      0.456582      0.319111     Biso  1.000000 H
   H2983      1.0     0.721400      0.425734      0.552905     Biso  1.000000 H
   H2984      1.0     0.743991      0.454951      0.817593     Biso  1.000000 H
   H2985      1.0     0.739273      0.696007      0.083231     Biso  1.000000 H
   H2986      1.0     0.716182      0.689456      0.318187     Biso  1.000000 H
   H2987      1.0     0.736169      0.693801      0.582645     Biso  1.000000 H
   H2988      1.0     0.714850      0.685941      0.815461     Biso  1.000000 H
   H2989      1.0     0.715031      0.927997      0.056639     Biso  1.000000 H
   H2990      1.0     0.739174      0.955071      0.319457     Biso  1.000000 H
   H2991      1.0     0.721361      0.928225      0.557147     Biso  1.000000 H
   H2992      1.0     0.736539      0.952380      0.818887     Biso  1.000000 H
   H2993      1.0     0.986461      0.195767      0.081437     Biso  1.000000 H
   H2994      1.0     0.960014      0.186135      0.315924     Biso  1.000000 H
   H2995      1.0     0.993091      0.198105      0.583230     Biso  1.000000 H
   H2996      1.0     0.963778      0.188640      0.815730     Biso  1.000000 H
   H2997      1.0     0.973547      0.430709      0.057856     Biso  1.000000 H
   H2998      1.0     0.980631      0.455538      0.318610     Biso  1.000000 H
   H2999      1.0     0.971421      0.425545      0.554113     Biso  1.000000 H
   H3000      1.0     0.994344      0.453959      0.817024     Biso  1.000000 H
   H3001      1.0     0.991983      0.697140      0.083831     Biso  1.000000 H
   H3002      1.0     0.959256      0.687204      0.317017     Biso  1.000000 H
   H3003      1.0     0.985519      0.694470      0.583076     Biso  1.000000 H
   H3004      1.0     0.963419      0.687058      0.815522     Biso  1.000000 H
   H3005      1.0     0.966412      0.926698      0.056270     Biso  1.000000 H
   H3006      1.0     0.988357      0.955028      0.319411     Biso  1.000000 H
   H3007      1.0     0.973799      0.927194      0.556939     Biso  1.000000 H
   H3008      1.0     0.985847      0.952833      0.819179     Biso  1.000000 H
   H3009      1.0     0.077664      0.181445      0.118098     Biso  1.000000 H
   H3010      1.0     0.058247      0.181658      0.358582     Biso  1.000000 H
   H3011      1.0     0.078641      0.181102      0.619398     Biso  1.000000 H
   H3012      1.0     0.059057      0.184100      0.859290     Biso  1.000000 H
   H3013      1.0     0.070190      0.417056      0.095803     Biso  1.000000 H
   H3014      1.0     0.074242      0.442185      0.354155     Biso  1.000000 H
   H3015      1.0     0.062707      0.413232      0.593300     Biso  1.000000 H
   H3016      1.0     0.080816      0.440361      0.853184     Biso  1.000000 H
   H3017      1.0     0.076176      0.680190      0.119384     Biso  1.000000 H
   H3018      1.0     0.056200      0.681272      0.359537     Biso  1.000000 H
   H3019      1.0     0.076846      0.676834      0.618482     Biso  1.000000 H
   H3020      1.0     0.057404      0.680176      0.857450     Biso  1.000000 H
   H3021      1.0     0.062380      0.915632      0.095749     Biso  1.000000 H
   H3022      1.0     0.073923      0.941468      0.355903     Biso  1.000000 H
   H3023      1.0     0.068144      0.914283      0.595756     Biso  1.000000 H
   H3024      1.0     0.071312      0.938984      0.854185     Biso  1.000000 H
   H3025      1.0     0.328492      0.180075      0.116212     Biso  1.000000 H
   H3026      1.0     0.308855      0.181869      0.359845     Biso  1.000000 H
   H3027      1.0     0.329686      0.180697      0.619468     Biso  1.000000 H
   H3028      1.0     0.307933      0.183183      0.859736     Biso  1.000000 H
   H3029      1.0     0.319841      0.418204      0.096565     Biso  1.000000 H
   H3030      1.0     0.323137      0.442524      0.355433     Biso  1.000000 H
   H3031      1.0     0.317987      0.413106      0.592807     Biso  1.000000 H
   H3032      1.0     0.331824      0.441817      0.853978     Biso  1.000000 H
   H3033      1.0     0.332078      0.680629      0.120461     Biso  1.000000 H
   H3034      1.0     0.308569      0.680747      0.358274     Biso  1.000000 H
   H3035      1.0     0.327471      0.677241      0.618698     Biso  1.000000 H
   H3036      1.0     0.307666      0.680791      0.857919     Biso  1.000000 H
   H3037      1.0     0.315529      0.915839      0.096149     Biso  1.000000 H
   H3038      1.0     0.323759      0.940720      0.355980     Biso  1.000000 H
   H3039      1.0     0.314904      0.914320      0.595509     Biso  1.000000 H
   H3040      1.0     0.325677      0.940323      0.857411     Biso  1.000000 H
   H3041      1.0     0.577862      0.180147      0.116289     Biso  1.000000 H
   H3042      1.0     0.558019      0.181062      0.358590     Biso  1.000000 H
   H3043      1.0     0.580593      0.180610      0.619468     Biso  1.000000 H
   H3044      1.0     0.558112      0.182962      0.859775     Biso  1.000000 H
   H3045      1.0     0.571366      0.417196      0.096457     Biso  1.000000 H
   H3046      1.0     0.571610      0.442509      0.355656     Biso  1.000000 H
   H3047      1.0     0.565212      0.412505      0.591698     Biso  1.000000 H
   H3048      1.0     0.585167      0.442311      0.854686     Biso  1.000000 H
   H3049      1.0     0.583646      0.679750      0.118783     Biso  1.000000 H
   H3050      1.0     0.559381      0.681757      0.358574     Biso  1.000000 H
   H3051      1.0     0.575809      0.677428      0.618644     Biso  1.000000 H
   H3052      1.0     0.556405      0.681163      0.858797     Biso  1.000000 H
   H3053      1.0     0.562381      0.916475      0.096595     Biso  1.000000 H
   H3054      1.0     0.575699      0.941240      0.356180     Biso  1.000000 H
   H3055      1.0     0.561597      0.913553      0.594508     Biso  1.000000 H
   H3056      1.0     0.571710      0.939256      0.855810     Biso  1.000000 H
   H3057      1.0     0.823522      0.180411      0.117952     Biso  1.000000 H
   H3058      1.0     0.806538      0.181228      0.358774     Biso  1.000000 H
   H3059      1.0     0.833412      0.180451      0.618882     Biso  1.000000 H
   H3060      1.0     0.809536      0.182972      0.859128     Biso  1.000000 H
   H3061      1.0     0.819458      0.417201      0.096280     Biso  1.000000 H
   H3062      1.0     0.821292      0.441812      0.354756     Biso  1.000000 H
   H3063      1.0     0.816182      0.413544      0.592230     Biso  1.000000 H
   H3064      1.0     0.833826      0.442154      0.854385     Biso  1.000000 H
   H3065      1.0     0.830338      0.680211      0.119253     Biso  1.000000 H
   H3066      1.0     0.805497      0.682263      0.359706     Biso  1.000000 H
   H3067      1.0     0.824880      0.676974      0.617989     Biso  1.000000 H
   H3068      1.0     0.809075      0.681333      0.858550     Biso  1.000000 H
   H3069      1.0     0.813722      0.916353      0.096164     Biso  1.000000 H
   H3070      1.0     0.827072      0.941162      0.355464     Biso  1.000000 H
   H3071      1.0     0.813420      0.914337      0.594424     Biso  1.000000 H
   H3072      1.0     0.818606      0.939875      0.855848     Biso  1.000000 H
   H3073      1.0     0.280335      0.236606      0.119515     Biso  1.000000 H
   H3074      1.0     0.248664      0.230936      0.349536     Biso  1.000000 H
   H3075      1.0     0.275923      0.235594      0.618675     Biso  1.000000 H
   H3076      1.0     0.254358      0.235572      0.853138     Biso  1.000000 H
   H3077      1.0     0.266111      0.472357      0.099205     Biso  1.000000 H
   H3078      1.0     0.272279      0.500727      0.359013     Biso  1.000000 H
   H3079      1.0     0.261449      0.468443      0.594308     Biso  1.000000 H
   H3080      1.0     0.280209      0.500228      0.859305     Biso  1.000000 H
   H3081      1.0     0.280361      0.736816      0.122409     Biso  1.000000 H
   H3082      1.0     0.249108      0.732744      0.352454     Biso  1.000000 H
   H3083      1.0     0.272262      0.734060      0.619760     Biso  1.000000 H
   H3084      1.0     0.250613      0.731138      0.850451     Biso  1.000000 H
   H3085      1.0     0.255704      0.970244      0.096372     Biso  1.000000 H
   H3086      1.0     0.276879      0.998984      0.359668     Biso  1.000000 H
   H3087      1.0     0.258563      0.970475      0.599274     Biso  1.000000 H
   H3088      1.0     0.273118      0.996388      0.858581     Biso  1.000000 H
   H3089      1.0     0.527851      0.237218      0.120338     Biso  1.000000 H
   H3090      1.0     0.496418      0.232148      0.351053     Biso  1.000000 H
   H3091      1.0     0.535097      0.236063      0.620199     Biso  1.000000 H
   H3092      1.0     0.503307      0.233857      0.852468     Biso  1.000000 H
   H3093      1.0     0.517481      0.472178      0.098020     Biso  1.000000 H
   H3094      1.0     0.524638      0.500759      0.360876     Biso  1.000000 H
   H3095      1.0     0.510180      0.467721      0.594570     Biso  1.000000 H
   H3096      1.0     0.530189      0.499049      0.858227     Biso  1.000000 H
   H3097      1.0     0.532480      0.736685      0.120546     Biso  1.000000 H
   H3098      1.0     0.497172      0.733078      0.350960     Biso  1.000000 H
   H3099      1.0     0.527053      0.733369      0.620245     Biso  1.000000 H
   H3100      1.0     0.498045      0.731446      0.850082     Biso  1.000000 H
   H3101      1.0     0.506103      0.971195      0.098728     Biso  1.000000 H
   H3102      1.0     0.523914      0.999654      0.361207     Biso  1.000000 H
   H3103      1.0     0.505948      0.969924      0.598158     Biso  1.000000 H
   H3104      1.0     0.522283      0.996920      0.858697     Biso  1.000000 H
   H3105      1.0     0.778892      0.237338      0.119191     Biso  1.000000 H
   H3106      1.0     0.749493      0.231417      0.350699     Biso  1.000000 H
   H3107      1.0     0.780047      0.236374      0.620422     Biso  1.000000 H
   H3108      1.0     0.753077      0.234844      0.852522     Biso  1.000000 H
   H3109      1.0     0.764764      0.472570      0.099698     Biso  1.000000 H
   H3110      1.0     0.771788      0.499795      0.358774     Biso  1.000000 H
   H3111      1.0     0.758363      0.468547      0.596102     Biso  1.000000 H
   H3112      1.0     0.778946      0.499634      0.858158     Biso  1.000000 H
   H3113      1.0     0.779365      0.736610      0.120569     Biso  1.000000 H
   H3114      1.0     0.755206      0.733888      0.354047     Biso  1.000000 H
   H3115      1.0     0.775649      0.734186      0.621254     Biso  1.000000 H
   H3116      1.0     0.749346      0.732113      0.850536     Biso  1.000000 H
   H3117      1.0     0.756762      0.971811      0.097827     Biso  1.000000 H
   H3118      1.0     0.778176      0.999344      0.359575     Biso  1.000000 H
   H3119      1.0     0.757258      0.969645      0.599813     Biso  1.000000 H
   H3120      1.0     0.772805      0.997272      0.858427     Biso  1.000000 H
   H3121      1.0     0.028929      0.237875      0.119838     Biso  1.000000 H
   H3122      1.0     1.001272      0.232649      0.351722     Biso  1.000000 H
   H3123      1.0     0.032846      0.237146      0.621885     Biso  1.000000 H
   H3124      1.0     1.005953      0.235233      0.851114     Biso  1.000000 H
   H3125      1.0     0.013390      0.473104      0.098605     Biso  1.000000 H
   H3126      1.0     0.024511      0.500049      0.358043     Biso  1.000000 H
   H3127      1.0     0.010880      0.467717      0.594470     Biso  1.000000 H
   H3128      1.0     0.034734      0.499646      0.858527     Biso  1.000000 H
   H3129      1.0     0.032657      0.737018      0.122332     Biso  1.000000 H
   H3130      1.0     1.001164      0.732149      0.351876     Biso  1.000000 H
   H3131      1.0     0.025060      0.732814      0.620083     Biso  1.000000 H
   H3132      1.0     0.999779      0.732918      0.851345     Biso  1.000000 H
   H3133      1.0     1.006227      0.969393      0.096857     Biso  1.000000 H
   H3134      1.0     0.028697      0.999532      0.360591     Biso  1.000000 H
   H3135      1.0     0.006830      0.970250      0.598850     Biso  1.000000 H
   H3136      1.0     0.022406      0.997099      0.859682     Biso  1.000000 H
   H3137      1.0     0.322026      0.180793      0.076171     Biso  1.000000 H
   H3138      1.0     0.300371      0.170452      0.312575     Biso  1.000000 H
   H3139      1.0     0.328422      0.179886      0.576663     Biso  1.000000 H
   H3140      1.0     0.300628      0.173696      0.814606     Biso  1.000000 H
   H3141      1.0     0.309766      0.415206      0.051412     Biso  1.000000 H
   H3142      1.0     0.322434      0.440235      0.315154     Biso  1.000000 H
   H3143      1.0     0.304549      0.408634      0.546907     Biso  1.000000 H
   H3144      1.0     0.330280      0.437245      0.813852     Biso  1.000000 H
   H3145      1.0     0.323856      0.678572      0.077018     Biso  1.000000 H
   H3146      1.0     0.301978      0.671586      0.312983     Biso  1.000000 H
   H3147      1.0     0.324352      0.678424      0.576986     Biso  1.000000 H
   H3148      1.0     0.302058      0.669192      0.811781     Biso  1.000000 H
   H3149      1.0     0.307712      0.911837      0.051389     Biso  1.000000 H
   H3150      1.0     0.324603      0.938168      0.315200     Biso  1.000000 H
   H3151      1.0     0.307367      0.910382      0.551319     Biso  1.000000 H
   H3152      1.0     0.321980      0.936075      0.814853     Biso  1.000000 H
   H3153      1.0     0.575628      0.179986      0.075824     Biso  1.000000 H
   H3154      1.0     0.549770      0.169813      0.312097     Biso  1.000000 H
   H3155      1.0     0.571026      0.179709      0.576255     Biso  1.000000 H
   H3156      1.0     0.553454      0.173097      0.813582     Biso  1.000000 H
   H3157      1.0     0.567220      0.413110      0.051235     Biso  1.000000 H
   H3158      1.0     0.574222      0.440018      0.315400     Biso  1.000000 H
   H3159      1.0     0.558609      0.409155      0.546415     Biso  1.000000 H
   H3160      1.0     0.583807      0.438069      0.814006     Biso  1.000000 H
   H3161      1.0     0.575249      0.678463      0.076733     Biso  1.000000 H
   H3162      1.0     0.556087      0.672198      0.313221     Biso  1.000000 H
   H3163      1.0     0.571864      0.676651      0.576694     Biso  1.000000 H
   H3164      1.0     0.557242      0.669199      0.813675     Biso  1.000000 H
   H3165      1.0     0.553537      0.911547      0.050850     Biso  1.000000 H
   H3166      1.0     0.576220      0.939511      0.315500     Biso  1.000000 H
   H3167      1.0     0.559685      0.911430      0.551480     Biso  1.000000 H
   H3168      1.0     0.574096      0.935998      0.814953     Biso  1.000000 H
   H3169      1.0     0.822365      0.179640      0.075439     Biso  1.000000 H
   H3170      1.0     0.799673      0.170532      0.313614     Biso  1.000000 H
   H3171      1.0     0.830896      0.180627      0.576878     Biso  1.000000 H
   H3172      1.0     0.801273      0.173693      0.813775     Biso  1.000000 H
   H3173      1.0     0.816281      0.412791      0.051543     Biso  1.000000 H
   H3174      1.0     0.816486      0.439107      0.314230     Biso  1.000000 H
   H3175      1.0     0.808309      0.409438      0.547516     Biso  1.000000 H
   H3176      1.0     0.828923      0.439166      0.813505     Biso  1.000000 H
   H3177      1.0     0.830904      0.679221      0.076956     Biso  1.000000 H
   H3178      1.0     0.801592      0.670116      0.313829     Biso  1.000000 H
   H3179      1.0     0.822803      0.677786      0.576470     Biso  1.000000 H
   H3180      1.0     0.801960      0.670853      0.812181     Biso  1.000000 H
   H3181      1.0     0.801453      0.911621      0.051412     Biso  1.000000 H
   H3182      1.0     0.825493      0.938992      0.314969     Biso  1.000000 H
   H3183      1.0     0.807965      0.911769      0.551319     Biso  1.000000 H
   H3184      1.0     0.821550      0.936406      0.815114     Biso  1.000000 H
   H3185      1.0     0.077051      0.180208      0.076256     Biso  1.000000 H
   H3186      1.0     0.052773      0.169740      0.312498     Biso  1.000000 H
   H3187      1.0     0.073576      0.179377      0.576085     Biso  1.000000 H
   H3188      1.0     0.056222      0.174060      0.813575     Biso  1.000000 H
   H3189      1.0     0.064630      0.413742      0.051658     Biso  1.000000 H
   H3190      1.0     0.076233      0.440004      0.314384     Biso  1.000000 H
   H3191      1.0     0.057292      0.409941      0.548001     Biso  1.000000 H
   H3192      1.0     0.080725      0.437560      0.813721     Biso  1.000000 H
   H3193      1.0     0.077421      0.679642      0.077718     Biso  1.000000 H
   H3194      1.0     0.049647      0.671009      0.313776     Biso  1.000000 H
   H3195      1.0     0.070281      0.676532      0.575216     Biso  1.000000 H
   H3196      1.0     0.052027      0.670048      0.813251     Biso  1.000000 H
   H3197      1.0     0.058115      0.910067      0.050850     Biso  1.000000 H
   H3198      1.0     0.077745      0.938020      0.315931     Biso  1.000000 H
   H3199      1.0     0.061753      0.910942      0.552012     Biso  1.000000 H
   H3200      1.0     0.073567      0.935551      0.814791     Biso  1.000000 H
   H3201      1.0     0.184385      0.190706      0.133341     Biso  1.000000 H
   H3202      1.0     0.164402      0.195679      0.375996     Biso  1.000000 H
   H3203      1.0     0.186025      0.191172      0.636659     Biso  1.000000 H
   H3204      1.0     0.160239      0.196232      0.875141     Biso  1.000000 H
   H3205      1.0     0.174774      0.430128      0.112493     Biso  1.000000 H
   H3206      1.0     0.174399      0.452494      0.371162     Biso  1.000000 H
   H3207      1.0     0.170391      0.424554      0.608651     Biso  1.000000 H
   H3208      1.0     0.181443      0.450770      0.869844     Biso  1.000000 H
   H3209      1.0     0.181869      0.690214      0.136113     Biso  1.000000 H
   H3210      1.0     0.161224      0.693681      0.374303     Biso  1.000000 H
   H3211      1.0     0.174193      0.684995      0.633287     Biso  1.000000 H
   H3212      1.0     0.163011      0.694350      0.874263     Biso  1.000000 H
   H3213      1.0     0.168025      0.928066      0.111831     Biso  1.000000 H
   H3214      1.0     0.180894      0.952558      0.373125     Biso  1.000000 H
   H3215      1.0     0.171141      0.926786      0.612870     Biso  1.000000 H
   H3216      1.0     0.174995      0.949732      0.872123     Biso  1.000000 H
   H3217      1.0     0.433427      0.190486      0.133942     Biso  1.000000 H
   H3218      1.0     0.413977      0.194572      0.374503     Biso  1.000000 H
   H3219      1.0     0.438483      0.191543      0.636574     Biso  1.000000 H
   H3220      1.0     0.412054      0.195673      0.874464     Biso  1.000000 H
   H3221      1.0     0.424338      0.429071      0.112155     Biso  1.000000 H
   H3222      1.0     0.421342      0.452025      0.370969     Biso  1.000000 H
   H3223      1.0     0.422490      0.426516      0.608574     Biso  1.000000 H
   H3224      1.0     0.435453      0.451686      0.869929     Biso  1.000000 H
   H3225      1.0     0.438268      0.690485      0.136521     Biso  1.000000 H
   H3226      1.0     0.409967      0.693105      0.374002     Biso  1.000000 H
   H3227      1.0     0.427833      0.687719      0.634588     Biso  1.000000 H
   H3228      1.0     0.411041      0.694276      0.873863     Biso  1.000000 H
   H3229      1.0     0.417616      0.929379      0.112470     Biso  1.000000 H
   H3230      1.0     0.426234      0.951308      0.372170     Biso  1.000000 H
   H3231      1.0     0.415233      0.925759      0.611576     Biso  1.000000 H
   H3232      1.0     0.425546      0.950783      0.872932     Biso  1.000000 H
   H3233      1.0     0.676587      0.190786      0.134196     Biso  1.000000 H
   H3234      1.0     0.659658      0.194200      0.374280     Biso  1.000000 H
   H3235      1.0     0.687327      0.190880      0.635542     Biso  1.000000 H
   H3236      1.0     0.666197      0.195656      0.875549     Biso  1.000000 H
   H3237      1.0     0.670776      0.428624      0.112193     Biso  1.000000 H
   H3238      1.0     0.676689      0.452158      0.372224     Biso  1.000000 H
   H3239      1.0     0.671060      0.425199      0.608820     Biso  1.000000 H
   H3240      1.0     0.688546      0.452717      0.871246     Biso  1.000000 H
   H3241      1.0     0.686543      0.690847      0.136659     Biso  1.000000 H
   H3242      1.0     0.659704      0.694880      0.375527     Biso  1.000000 H
   H3243      1.0     0.675315      0.686820      0.634457     Biso  1.000000 H
   H3244      1.0     0.664800      0.694733      0.874310     Biso  1.000000 H
   H3245      1.0     0.669861      0.929351      0.112693     Biso  1.000000 H
   H3246      1.0     0.681593      0.951622      0.371932     Biso  1.000000 H
   H3247      1.0     0.669788      0.926049      0.611369     Biso  1.000000 H
   H3248      1.0     0.669542      0.950304      0.872146     Biso  1.000000 H
   H3249      1.0     0.928564      0.190827      0.133865     Biso  1.000000 H
   H3250      1.0     0.910669      0.194197      0.374180     Biso  1.000000 H
   H3251      1.0     0.932594      0.191377      0.636443     Biso  1.000000 H
   H3252      1.0     0.914800      0.197636      0.875642     Biso  1.000000 H
   H3253      1.0     0.920539      0.427473      0.110984     Biso  1.000000 H
   H3254      1.0     0.925003      0.450577      0.370261     Biso  1.000000 H
   H3255      1.0     0.918756      0.426227      0.609783     Biso  1.000000 H
   H3256      1.0     0.937883      0.453369      0.870976     Biso  1.000000 H
   H3257      1.0     0.932761      0.690796      0.136636     Biso  1.000000 H
   H3258      1.0     0.912540      0.695316      0.375411     Biso  1.000000 H
   H3259      1.0     0.928015      0.686651      0.634865     Biso  1.000000 H
   H3260      1.0     0.913883      0.694464      0.873732     Biso  1.000000 H
   H3261      1.0     0.921340      0.928631      0.112948     Biso  1.000000 H
   H3262      1.0     0.927133      0.951587      0.372062     Biso  1.000000 H
   H3263      1.0     0.923271      0.926580      0.613031     Biso  1.000000 H
   H3264      1.0     0.929509      0.950221      0.872154     Biso  1.000000 H
   H3265      1.0     0.087371      0.251316      0.126651     Biso  1.000000 H
   H3266      1.0     0.057484      0.245773      0.357635     Biso  1.000000 H
   H3267      1.0     0.091090      0.250255      0.628421     Biso  1.000000 H
   H3268      1.0     0.065798      0.249405      0.858350     Biso  1.000000 H
   H3269      1.0     0.071776      0.486849      0.107081     Biso  1.000000 H
   H3270      1.0     0.081692      0.513906      0.367436     Biso  1.000000 H
   H3271      1.0     0.065640      0.482126      0.603647     Biso  1.000000 H
   H3272      1.0     0.089971      0.513268      0.867812     Biso  1.000000 H
   H3273      1.0     0.090658      0.750186      0.128853     Biso  1.000000 H
   H3274      1.0     0.057735      0.745935      0.358567     Biso  1.000000 H
   H3275      1.0     0.082463      0.747019      0.626997     Biso  1.000000 H
   H3276      1.0     0.054803      0.746338      0.857704     Biso  1.000000 H
   H3277      1.0     0.060135      0.983636      0.106396     Biso  1.000000 H
   H3278      1.0     0.086233      1.013124      0.369653     Biso  1.000000 H
   H3279      1.0     0.061741      0.984304      0.607943     Biso  1.000000 H
   H3280      1.0     0.077201      1.010619      0.867827     Biso  1.000000 H
   H3281      1.0     0.338121      0.250363      0.125573     Biso  1.000000 H
   H3282      1.0     0.304500      0.245470      0.356149     Biso  1.000000 H
   H3283      1.0     0.331596      0.249487      0.625765     Biso  1.000000 H
   H3284      1.0     0.311526      0.249195      0.859236     Biso  1.000000 H
   H3285      1.0     0.322288      0.486256      0.107389     Biso  1.000000 H
   H3286      1.0     0.328166      0.514681      0.366812     Biso  1.000000 H
   H3287      1.0     0.320103      0.481993      0.603354     Biso  1.000000 H
   H3288      1.0     0.337345      0.514334      0.868197     Biso  1.000000 H
   H3289      1.0     0.336210      0.750005      0.128491     Biso  1.000000 H
   H3290      1.0     0.307196      0.746127      0.358351     Biso  1.000000 H
   H3291      1.0     0.330352      0.747405      0.626489     Biso  1.000000 H
   H3292      1.0     0.306989      0.744983      0.856033     Biso  1.000000 H
   H3293      1.0     0.311659      0.984441      0.106273     Biso  1.000000 H
   H3294      1.0     0.331468      1.012884      0.369052     Biso  1.000000 H
   H3295      1.0     0.317462      0.984712      0.608720     Biso  1.000000 H
   H3296      1.0     0.329178      1.010732      0.866973     Biso  1.000000 H
   H3297      1.0     0.583744      0.251185      0.128029     Biso  1.000000 H
   H3298      1.0     0.549117      0.245699      0.356673     Biso  1.000000 H
   H3299      1.0     0.592626      0.249349      0.627289     Biso  1.000000 H
   H3300      1.0     0.560601      0.247928      0.857942     Biso  1.000000 H
   H3301      1.0     0.571313      0.485639      0.106981     Biso  1.000000 H
   H3302      1.0     0.583075      0.513943      0.368044     Biso  1.000000 H
   H3303      1.0     0.564596      0.481349      0.603693     Biso  1.000000 H
   H3304      1.0     0.584798      0.512898      0.866711     Biso  1.000000 H
   H3305      1.0     0.585487      0.750177      0.127621     Biso  1.000000 H
   H3306      1.0     0.553708      0.746970      0.357889     Biso  1.000000 H
   H3307      1.0     0.583204      0.747335      0.627043     Biso  1.000000 H
   H3308      1.0     0.553590      0.745094      0.856349     Biso  1.000000 H
   H3309      1.0     0.567227      0.984857      0.107250     Biso  1.000000 H
   H3310      1.0     0.579556      1.013223      0.369091     Biso  1.000000 H
   H3311      1.0     0.562402      0.983732      0.606719     Biso  1.000000 H
   H3312      1.0     0.580992      1.010889      0.866927     Biso  1.000000 H
   H3313      1.0     0.835254      0.251111      0.126828     Biso  1.000000 H
   H3314      1.0     0.804617      0.244653      0.356088     Biso  1.000000 H
   H3315      1.0     0.837375      0.250119      0.627790     Biso  1.000000 H
   H3316      1.0     0.813312      0.248226      0.858258     Biso  1.000000 H
   H3317      1.0     0.823132      0.486554      0.108105     Biso  1.000000 H
   H3318      1.0     0.830948      0.513519      0.366835     Biso  1.000000 H
   H3319      1.0     0.811092      0.482347      0.605502     Biso  1.000000 H
   H3320      1.0     0.832449      0.513479      0.867527     Biso  1.000000 H
   H3321      1.0     0.836203      0.750533      0.127267     Biso  1.000000 H
   H3322      1.0     0.812545      0.747599      0.360468     Biso  1.000000 H
   H3323      1.0     0.833442      0.747213      0.627613     Biso  1.000000 H
   H3324      1.0     0.804047      0.745806      0.856533     Biso  1.000000 H
   H3325      1.0     0.813799      0.985116      0.106542     Biso  1.000000 H
   H3326      1.0     0.836546      1.013182      0.368583     Biso  1.000000 H
   H3327      1.0     0.815042      0.983411      0.608559     Biso  1.000000 H
   H3328      1.0     0.825561      1.010652      0.866080     Biso  1.000000 H
   H3329      1.0     0.118553      0.174830      0.062152     Biso  1.000000 H
   H3330      1.0     0.094407      0.162588      0.298886     Biso  1.000000 H
   H3331      1.0     0.116257      0.174909      0.562667     Biso  1.000000 H
   H3332      1.0     0.099110      0.166458      0.800210     Biso  1.000000 H
   H3333      1.0     0.109051      0.408743      0.038032     Biso  1.000000 H
   H3334      1.0     0.120157      0.433949      0.301527     Biso  1.000000 H
   H3335      1.0     0.098985      0.405058      0.533873     Biso  1.000000 H
   H3336      1.0     0.125218      0.429633      0.799532     Biso  1.000000 H
   H3337      1.0     0.120181      0.675104      0.063599     Biso  1.000000 H
   H3338      1.0     0.092952      0.663387      0.299572     Biso  1.000000 H
   H3339      1.0     0.111716      0.673241      0.561858     Biso  1.000000 H
   H3340      1.0     0.093043      0.661735      0.798678     Biso  1.000000 H
   H3341      1.0     0.099283      0.905484      0.036615     Biso  1.000000 H
   H3342      1.0     0.119565      0.931152      0.302382     Biso  1.000000 H
   H3343      1.0     0.104938      0.905841      0.538408     Biso  1.000000 H
   H3344      1.0     0.116987      0.928946      0.800487     Biso  1.000000 H
   H3345      1.0     0.366466      0.175571      0.062152     Biso  1.000000 H
   H3346      1.0     0.342977      0.162864      0.299117     Biso  1.000000 H
   H3347      1.0     0.368699      0.175220      0.562928     Biso  1.000000 H
   H3348      1.0     0.342248      0.165886      0.800371     Biso  1.000000 H
   H3349      1.0     0.352480      0.409413      0.036492     Biso  1.000000 H
   H3350      1.0     0.366780      0.432971      0.301650     Biso  1.000000 H
   H3351      1.0     0.349560      0.403815      0.533227     Biso  1.000000 H
   H3352      1.0     0.373173      0.430262      0.800672     Biso  1.000000 H
   H3353      1.0     0.365115      0.674252      0.062575     Biso  1.000000 H
   H3354      1.0     0.345734      0.664210      0.299017     Biso  1.000000 H
   H3355      1.0     0.365055      0.673865      0.563213     Biso  1.000000 H
   H3356      1.0     0.345014      0.661558      0.798431     Biso  1.000000 H
   H3357      1.0     0.350308      0.906047      0.037115     Biso  1.000000 H
   H3358      1.0     0.368886      0.931647      0.301997     Biso  1.000000 H
   H3359      1.0     0.348569      0.905318      0.537669     Biso  1.000000 H
   H3360      1.0     0.367370      0.928678      0.801311     Biso  1.000000 H
   H3361      1.0     0.618900      0.174946      0.062090     Biso  1.000000 H
   H3362      1.0     0.594477      0.161981      0.298471     Biso  1.000000 H
   H3363      1.0     0.610811      0.175393      0.563021     Biso  1.000000 H
   H3364      1.0     0.593772      0.165906      0.800133     Biso  1.000000 H
   H3365      1.0     0.610377      0.407756      0.037685     Biso  1.000000 H
   H3366      1.0     0.620706      0.433111      0.302251     Biso  1.000000 H
   H3367      1.0     0.600559      0.404586      0.532649     Biso  1.000000 H
   H3368      1.0     0.627184      0.430890      0.800033     Biso  1.000000 H
   H3369      1.0     0.621832      0.673954      0.062952     Biso  1.000000 H
   H3370      1.0     0.599456      0.664969      0.299949     Biso  1.000000 H
   H3371      1.0     0.613224      0.672527      0.562590     Biso  1.000000 H
   H3372      1.0     0.599307      0.661036      0.799694     Biso  1.000000 H
   H3373      1.0     0.594646      0.906482      0.037477     Biso  1.000000 H
   H3374      1.0     0.618743      0.932280      0.301542     Biso  1.000000 H
   H3375      1.0     0.598892      0.906488      0.537661     Biso  1.000000 H
   H3376      1.0     0.620223      0.928705      0.801657     Biso  1.000000 H
   H3377      1.0     0.864001      0.174447      0.061451     Biso  1.000000 H
   H3378      1.0     0.839882      0.162395      0.298979     Biso  1.000000 H
   H3379      1.0     0.874017      0.176209      0.562959     Biso  1.000000 H
   H3380      1.0     0.844528      0.165419      0.799170     Biso  1.000000 H
   H3381      1.0     0.861922      0.407829      0.037685     Biso  1.000000 H
   H3382      1.0     0.861642      0.431939      0.300080     Biso  1.000000 H
   H3383      1.0     0.850276      0.404344      0.533658     Biso  1.000000 H
   H3384      1.0     0.873271      0.431379      0.799517     Biso  1.000000 H
   H3385      1.0     0.875388      0.674442      0.063530     Biso  1.000000 H
   H3386      1.0     0.845743      0.662308      0.299933     Biso  1.000000 H
   H3387      1.0     0.861246      0.673882      0.562420     Biso  1.000000 H
   H3388      1.0     0.841957      0.663773      0.799101     Biso  1.000000 H
   H3389      1.0     0.840420      0.906483      0.037054     Biso  1.000000 H
   H3390      1.0     0.870161      0.932147      0.301358     Biso  1.000000 H
   H3391      1.0     0.851035      0.906582      0.537222     Biso  1.000000 H
   H3392      1.0     0.866814      0.929831      0.801603     Biso  1.000000 H
   H3393      1.0     0.229913      0.181819      0.138145     Biso  1.000000 H
   H3394      1.0     0.215778      0.190053      0.383788     Biso  1.000000 H
   H3395      1.0     0.232607      0.183005      0.641501     Biso  1.000000 H
   H3396      1.0     0.207906      0.189662      0.883071     Biso  1.000000 H
   H3397      1.0     0.226967      0.423557      0.120023     Biso  1.000000 H
   H3398      1.0     0.218591      0.442762      0.375635     Biso  1.000000 H
   H3399      1.0     0.222009      0.419095      0.616003     Biso  1.000000 H
   H3400      1.0     0.229759      0.441393      0.874695     Biso  1.000000 H
   H3401      1.0     0.231539      0.681075      0.141279     Biso  1.000000 H
   H3402      1.0     0.216886      0.688129      0.382456     Biso  1.000000 H
   H3403      1.0     0.223884      0.676589      0.638345     Biso  1.000000 H
   H3404      1.0     0.214654      0.689180      0.882755     Biso  1.000000 H
   H3405      1.0     0.221487      0.922273      0.120115     Biso  1.000000 H
   H3406      1.0     0.228192      0.943616      0.377790     Biso  1.000000 H
   H3407      1.0     0.221469      0.919805      0.619137     Biso  1.000000 H
   H3408      1.0     0.221148      0.941073      0.877381     Biso  1.000000 H
   H3409      1.0     0.480603      0.181638      0.138476     Biso  1.000000 H
   H3410      1.0     0.463661      0.188525      0.382587     Biso  1.000000 H
   H3411      1.0     0.488486      0.183270      0.642233     Biso  1.000000 H
   H3412      1.0     0.461063      0.188873      0.882239     Biso  1.000000 H
   H3413      1.0     0.474750      0.423081      0.119376     Biso  1.000000 H
   H3414      1.0     0.467344      0.442367      0.375750     Biso  1.000000 H
   H3415      1.0     0.475345      0.419948      0.616442     Biso  1.000000 H
   H3416      1.0     0.485006      0.442977      0.875541     Biso  1.000000 H
   H3417      1.0     0.487729      0.682209      0.141533     Biso  1.000000 H
   H3418      1.0     0.463777      0.687633      0.382356     Biso  1.000000 H
   H3419      1.0     0.476092      0.678580      0.639700     Biso  1.000000 H
   H3420      1.0     0.461915      0.688801      0.882663     Biso  1.000000 H
   H3421      1.0     0.474774      0.922921      0.120384     Biso  1.000000 H
   H3422      1.0     0.472208      0.942115      0.376736     Biso  1.000000 H
   H3423      1.0     0.467433      0.918513      0.618113     Biso  1.000000 H
   H3424      1.0     0.475094      0.941956      0.877974     Biso  1.000000 H
   H3425      1.0     0.725103      0.181995      0.139523     Biso  1.000000 H
   H3426      1.0     0.710823      0.188374      0.382071     Biso  1.000000 H
   H3427      1.0     0.735103      0.182685      0.641155     Biso  1.000000 H
   H3428      1.0     0.718060      0.190090      0.883086     Biso  1.000000 H
   H3429      1.0     0.724121      0.421387      0.119083     Biso  1.000000 H
   H3430      1.0     0.723234      0.443037      0.376558     Biso  1.000000 H
   H3431      1.0     0.721655      0.419604      0.616434     Biso  1.000000 H
   H3432      1.0     0.733638      0.444515      0.876165     Biso  1.000000 H
   H3433      1.0     0.734507      0.681959      0.141179     Biso  1.000000 H
   H3434      1.0     0.708676      0.688890      0.383056     Biso  1.000000 H
   H3435      1.0     0.723209      0.676707      0.638406     Biso  1.000000 H
   H3436      1.0     0.712803      0.687941      0.881916     Biso  1.000000 H
   H3437      1.0     0.724492      0.923273      0.120461     Biso  1.000000 H
   H3438      1.0     0.724986      0.942293      0.376251     Biso  1.000000 H
   H3439      1.0     0.725936      0.920489      0.618998     Biso  1.000000 H
   H3440      1.0     0.717006      0.940507      0.877050     Biso  1.000000 H
   H3441      1.0     0.976681      0.181926      0.139092     Biso  1.000000 H
   H3442      1.0     0.964162      0.188917      0.382717     Biso  1.000000 H
   H3443      1.0     0.980438      0.182951      0.641594     Biso  1.000000 H
   H3444      1.0     0.964406      0.191161      0.883348     Biso  1.000000 H
   H3445      1.0     0.969121      0.420590      0.117982     Biso  1.000000 H
   H3446      1.0     0.972328      0.441902      0.374742     Biso  1.000000 H
   H3447      1.0     0.969485      0.419955      0.617243     Biso  1.000000 H
   H3448      1.0     0.985152      0.444768      0.876111     Biso  1.000000 H
   H3449      1.0     0.981291      0.681582      0.141079     Biso  1.000000 H
   H3450      1.0     0.966264      0.689483      0.384203     Biso  1.000000 H
   H3451      1.0     0.977574      0.677574      0.639515     Biso  1.000000 H
   H3452      1.0     0.963066      0.688707      0.881901     Biso  1.000000 H
   H3453      1.0     0.974697      0.922129      0.119815     Biso  1.000000 H
   H3454      1.0     0.973286      0.943889      0.377482     Biso  1.000000 H
   H3455      1.0     0.974884      0.919492      0.619298     Biso  1.000000 H
   H3456      1.0     0.974548      0.940821      0.876758     Biso  1.000000 H
   H3457      1.0     0.211026      0.144003      0.237066     Biso  1.000000 H
   H3458      1.0     0.237002      0.166993      0.502956     Biso  1.000000 H
   H3459      1.0     0.217272      0.143995      0.737327     Biso  1.000000 H
   H3460      1.0     0.231013      0.165554      1.001076     Biso  1.000000 H
   H3461      1.0     0.235205      0.413244      0.239706     Biso  1.000000 H
   H3462      1.0     0.211907      0.397185      0.473408     Biso  1.000000 H
   H3463      1.0     0.243712      0.410352      0.737974     Biso  1.000000 H
   H3464      1.0     0.221784      0.401412      0.977087     Biso  1.000000 H
   H3465      1.0     0.212166      0.644899      0.238305     Biso  1.000000 H
   H3466      1.0     0.228690      0.667173      0.502909     Biso  1.000000 H
   H3467      1.0     0.207598      0.640135      0.736349     Biso  1.000000 H
   H3468      1.0     0.241423      0.667312      1.004025     Biso  1.000000 H
   H3469      1.0     0.235959      0.912824      0.239275     Biso  1.000000 H
   H3470      1.0     0.217030      0.898331      0.477842     Biso  1.000000 H
   H3471      1.0     0.236186      0.910000      0.739744     Biso  1.000000 H
   H3472      1.0     0.210147      0.896978      0.978427     Biso  1.000000 H
   H3473      1.0     0.459544      0.143615      0.236450     Biso  1.000000 H
   H3474      1.0     0.482672      0.168109      0.503348     Biso  1.000000 H
   H3475      1.0     0.458471      0.144499      0.736988     Biso  1.000000 H
   H3476      1.0     0.479843      0.165488      1.000984     Biso  1.000000 H
   H3477      1.0     0.486989      0.410752      0.239629     Biso  1.000000 H
   H3478      1.0     0.464375      0.397576      0.473670     Biso  1.000000 H
   H3479      1.0     0.494178      0.411119      0.737681     Biso  1.000000 H
   H3480      1.0     0.477577      0.400943      0.977950     Biso  1.000000 H
   H3481      1.0     0.466011      0.645607      0.238429     Biso  1.000000 H
   H3482      1.0     0.479302      0.667430      0.503009     Biso  1.000000 H
   H3483      1.0     0.463067      0.641023      0.737111     Biso  1.000000 H
   H3484      1.0     0.484793      0.667577      1.003609     Biso  1.000000 H
   H3485      1.0     0.480390      0.912484      0.239460     Biso  1.000000 H
   H3486      1.0     0.465257      0.898561      0.477742     Biso  1.000000 H
   H3487      1.0     0.487341      0.909078      0.739767     Biso  1.000000 H
   H3488      1.0     0.468449      0.898501      0.978019     Biso  1.000000 H
   H3489      1.0     0.710265      0.143723      0.236812     Biso  1.000000 H
   H3490      1.0     0.734210      0.167723      0.503110     Biso  1.000000 H
   H3491      1.0     0.707107      0.144751      0.738120     Biso  1.000000 H
   H3492      1.0     0.724883      0.166236      1.000599     Biso  1.000000 H
   H3493      1.0     0.734967      0.413346      0.240338     Biso  1.000000 H
   H3494      1.0     0.717740      0.395837      0.474540     Biso  1.000000 H
   H3495      1.0     0.740986      0.410227      0.738058     Biso  1.000000 H
   H3496      1.0     0.725993      0.399486      0.976741     Biso  1.000000 H
   H3497      1.0     0.720152      0.646411      0.238236     Biso  1.000000 H
   H3498      1.0     0.730452      0.666193      0.503217     Biso  1.000000 H
   H3499      1.0     0.715900      0.640080      0.736226     Biso  1.000000 H
   H3500      1.0     0.738439      0.666643      1.004649     Biso  1.000000 H
   H3501      1.0     0.734044      0.914237      0.239753     Biso  1.000000 H
   H3502      1.0     0.714033      0.898200      0.477327     Biso  1.000000 H
   H3503      1.0     0.735766      0.908932      0.739636     Biso  1.000000 H
   H3504      1.0     0.717767      0.897737      0.976972     Biso  1.000000 H
   H3505      1.0     0.965063      0.143093      0.237258     Biso  1.000000 H
   H3506      1.0     0.979993      0.167203      0.503348     Biso  1.000000 H
   H3507      1.0     0.960496      0.145416      0.738235     Biso  1.000000 H
   H3508      1.0     0.978043      0.166204      1.001161     Biso  1.000000 H
   H3509      1.0     0.989421      0.412740      0.240153     Biso  1.000000 H
   H3510      1.0     0.968754      0.396808      0.473362     Biso  1.000000 H
   H3511      1.0     0.994753      0.410155      0.737820     Biso  1.000000 H
   H3512      1.0     0.970718      0.400001      0.976972     Biso  1.000000 H
   H3513      1.0     0.970446      0.644066      0.238613     Biso  1.000000 H
   H3514      1.0     0.978702      0.667378      0.503133     Biso  1.000000 H
   H3515      1.0     0.959795      0.641405      0.736141     Biso  1.000000 H
   H3516      1.0     0.987179      0.667822      1.003486     Biso  1.000000 H
   H3517      1.0     0.987079      0.913040      0.239853     Biso  1.000000 H
   H3518      1.0     0.963879      0.898324      0.476788     Biso  1.000000 H
   H3519      1.0     0.983145      0.910080      0.739051     Biso  1.000000 H
   H3520      1.0     0.959353      0.896212      0.977149     Biso  1.000000 H
   H3521      1.0     0.354077      0.129564      0.146329     Biso  1.000000 H
   H3522      1.0     0.349745      0.146433      0.402511     Biso  1.000000 H
   H3523      1.0     0.357149      0.129665      0.647090     Biso  1.000000 H
   H3524      1.0     0.348884      0.145890      0.901409     Biso  1.000000 H
   H3525      1.0     0.361141      0.381419      0.140601     Biso  1.000000 H
   H3526      1.0     0.352626      0.389665      0.381309     Biso  1.000000 H
   H3527      1.0     0.361217      0.377815      0.636659     Biso  1.000000 H
   H3528      1.0     0.353001      0.390904      0.883571     Biso  1.000000 H
   H3529      1.0     0.362133      0.630694      0.148531     Biso  1.000000 H
   H3530      1.0     0.352251      0.647374      0.403281     Biso  1.000000 H
   H3531      1.0     0.355233      0.624992      0.646205     Biso  1.000000 H
   H3532      1.0     0.354860      0.647557      0.902764     Biso  1.000000 H
   H3533      1.0     0.359732      0.881385      0.140008     Biso  1.000000 H
   H3534      1.0     0.340555      0.889614      0.384134     Biso  1.000000 H
   H3535      1.0     0.353616      0.876607      0.638491     Biso  1.000000 H
   H3536      1.0     0.350158      0.890289      0.885350     Biso  1.000000 H
   H3537      1.0     0.599075      0.128326      0.145775     Biso  1.000000 H
   H3538      1.0     0.601225      0.146963      0.402865     Biso  1.000000 H
   H3539      1.0     0.605343      0.129627      0.648507     Biso  1.000000 H
   H3540      1.0     0.593537      0.145678      0.901132     Biso  1.000000 H
   H3541      1.0     0.610241      0.381290      0.139824     Biso  1.000000 H
   H3542      1.0     0.599362      0.390252      0.381563     Biso  1.000000 H
   H3543      1.0     0.610778      0.378826      0.636720     Biso  1.000000 H
   H3544      1.0     0.606382      0.391933      0.883748     Biso  1.000000 H
   H3545      1.0     0.607069      0.630458      0.148246     Biso  1.000000 H
   H3546      1.0     0.603308      0.646821      0.403535     Biso  1.000000 H
   H3547      1.0     0.603675      0.626263      0.646960     Biso  1.000000 H
   H3548      1.0     0.606950      0.648311      0.903418     Biso  1.000000 H
   H3549      1.0     0.615102      0.880991      0.139500     Biso  1.000000 H
   H3550      1.0     0.601061      0.889820      0.383934     Biso  1.000000 H
   H3551      1.0     0.605643      0.877104      0.638083     Biso  1.000000 H
   H3552      1.0     0.599766      0.889502      0.884988     Biso  1.000000 H
   H3553      1.0     0.851383      0.130017      0.146383     Biso  1.000000 H
   H3554      1.0     0.850399      0.147041      0.402672     Biso  1.000000 H
   H3555      1.0     0.859452      0.129462      0.648284     Biso  1.000000 H
   H3556      1.0     0.851886      0.148262      0.902287     Biso  1.000000 H
   H3557      1.0     0.860976      0.381588      0.140940     Biso  1.000000 H
   H3558      1.0     0.846296      0.390418      0.381948     Biso  1.000000 H
   H3559      1.0     0.867499      0.380170      0.638168     Biso  1.000000 H
   H3560      1.0     0.853226      0.391630      0.884210     Biso  1.000000 H
   H3561      1.0     0.862494      0.629490      0.148816     Biso  1.000000 H
   H3562      1.0     0.852084      0.646956      0.402511     Biso  1.000000 H
   H3563      1.0     0.847355      0.625771      0.646790     Biso  1.000000 H
   H3564      1.0     0.852670      0.647695      0.903334     Biso  1.000000 H
   H3565      1.0     0.863585      0.881544      0.140085     Biso  1.000000 H
   H3566      1.0     0.847600      0.890463      0.384765     Biso  1.000000 H
   H3567      1.0     0.858265      0.878388      0.638491     Biso  1.000000 H
   H3568      1.0     0.846127      0.888205      0.884287     Biso  1.000000 H
   H3569      1.0     0.101965      0.130200      0.146468     Biso  1.000000 H
   H3570      1.0     0.100989      0.148759      0.404736     Biso  1.000000 H
   H3571      1.0     0.108434      0.130327      0.648853     Biso  1.000000 H
   H3572      1.0     0.102429      0.146913      0.902094     Biso  1.000000 H
   H3573      1.0     0.111433      0.381536      0.139862     Biso  1.000000 H
   H3574      1.0     0.093870      0.389000      0.380138     Biso  1.000000 H
   H3575      1.0     0.110597      0.378886      0.637906     Biso  1.000000 H
   H3576      1.0     0.101063      0.389972      0.882547     Biso  1.000000 H
   H3577      1.0     0.107287      0.629885      0.148700     Biso  1.000000 H
   H3578      1.0     0.101562      0.647421      0.403427     Biso  1.000000 H
   H3579      1.0     0.100579      0.624727      0.645181     Biso  1.000000 H
   H3580      1.0     0.104943      0.647847      0.903010     Biso  1.000000 H
   H3581      1.0     0.108046      0.882046      0.139970     Biso  1.000000 H
   H3582      1.0     0.102961      0.890427      0.384881     Biso  1.000000 H
   H3583      1.0     0.109500      0.878372      0.638753     Biso  1.000000 H
   H3584      1.0     0.092875      0.888786      0.884811     Biso  1.000000 H
   H3585      1.0     0.239623      0.044928      0.157508     Biso  1.000000 H
   H3586      1.0     0.257088      0.073077      0.420249     Biso  1.000000 H
   H3587      1.0     0.240397      0.044269      0.658615     Biso  1.000000 H
   H3588      1.0     0.247743      0.071499      0.916984     Biso  1.000000 H
   H3589      1.0     0.264269      0.312384      0.170795     Biso  1.000000 H
   H3590      1.0     0.227257      0.308161      0.398392     Biso  1.000000 H
   H3591      1.0     0.269424      0.311208      0.670110     Biso  1.000000 H
   H3592      1.0     0.238868      0.309699      0.901532     Biso  1.000000 H
   H3593      1.0     0.250997      0.545617      0.158293     Biso  1.000000 H
   H3594      1.0     0.258420      0.572670      0.418201     Biso  1.000000 H
   H3595      1.0     0.239414      0.542121      0.656606     Biso  1.000000 H
   H3596      1.0     0.261870      0.573549      0.919570     Biso  1.000000 H
   H3597      1.0     0.268466      0.811718      0.169471     Biso  1.000000 H
   H3598      1.0     0.235891      0.809038      0.403635     Biso  1.000000 H
   H3599      1.0     0.261969      0.809817      0.671788     Biso  1.000000 H
   H3600      1.0     0.234600      0.807561      0.899785     Biso  1.000000 H
   H3601      1.0     0.491270      0.044322      0.156922     Biso  1.000000 H
   H3602      1.0     0.513389      0.072824      0.420541     Biso  1.000000 H
   H3603      1.0     0.492448      0.043834      0.658985     Biso  1.000000 H
   H3604      1.0     0.510074      0.069989      0.916337     Biso  1.000000 H
   H3605      1.0     0.514732      0.312704      0.171050     Biso  1.000000 H
   H3606      1.0     0.483008      0.307551      0.399493     Biso  1.000000 H
   H3607      1.0     0.521327      0.310276      0.668724     Biso  1.000000 H
   H3608      1.0     0.497303      0.309790      0.901394     Biso  1.000000 H
   H3609      1.0     0.494565      0.546574      0.158354     Biso  1.000000 H
   H3610      1.0     0.510130      0.573405      0.418270     Biso  1.000000 H
   H3611      1.0     0.490118      0.542224      0.655905     Biso  1.000000 H
   H3612      1.0     0.511595      0.573731      0.920402     Biso  1.000000 H
   H3613      1.0     0.514323      0.813489      0.172374     Biso  1.000000 H
   H3614      1.0     0.486652      0.807954      0.401371     Biso  1.000000 H
   H3615      1.0     0.509906      0.808998      0.669817     Biso  1.000000 H
   H3616      1.0     0.485123      0.806899      0.899407     Biso  1.000000 H
   H3617      1.0     0.738248      0.045858      0.158208     Biso  1.000000 H
   H3618      1.0     0.762332      0.072082      0.419671     Biso  1.000000 H
   H3619      1.0     0.745160      0.044440      0.659331     Biso  1.000000 H
   H3620      1.0     0.757969      0.071086      0.917276     Biso  1.000000 H
   H3621      1.0     0.764808      0.312771      0.171050     Biso  1.000000 H
   H3622      1.0     0.733882      0.307575      0.398045     Biso  1.000000 H
   H3623      1.0     0.766203      0.311285      0.669263     Biso  1.000000 H
   H3624      1.0     0.741098      0.309970      0.900793     Biso  1.000000 H
   H3625      1.0     0.746688      0.545945      0.158016     Biso  1.000000 H
   H3626      1.0     0.760050      0.572756      0.417492     Biso  1.000000 H
   H3627      1.0     0.742716      0.541523      0.656983     Biso  1.000000 H
   H3628      1.0     0.760941      0.573767      0.919540     Biso  1.000000 H
   H3629      1.0     0.765184      0.812180      0.170303     Biso  1.000000 H
   H3630      1.0     0.735207      0.808154      0.400732     Biso  1.000000 H
   H3631      1.0     0.758975      0.809178      0.669763     Biso  1.000000 H
   H3632      1.0     0.733231      0.805995      0.898838     Biso  1.000000 H
   H3633      1.0     0.991983      0.044785      0.156622     Biso  1.000000 H
   H3634      1.0     0.008034      0.073667      0.419802     Biso  1.000000 H
   H3635      1.0     0.991778      0.044134      0.659331     Biso  1.000000 H
   H3636      1.0     1.005992      0.071505      0.917261     Biso  1.000000 H
   H3637      1.0     0.013709      0.312398      0.170357     Biso  1.000000 H
   H3638      1.0     0.981815      0.307060      0.398122     Biso  1.000000 H
   H3639      1.0     0.014911      0.311418      0.669609     Biso  1.000000 H
   H3640      1.0     0.987581      0.309202      0.900724     Biso  1.000000 H
   H3641      1.0     0.996980      0.544968      0.159609     Biso  1.000000 H
   H3642      1.0     0.012176      0.573413      0.419140     Biso  1.000000 H
   H3643      1.0     0.988601      0.541464      0.656960     Biso  1.000000 H
   H3644      1.0     0.010414      0.573210      0.917746     Biso  1.000000 H
   H3645      1.0     0.021977      0.811630      0.170603     Biso  1.000000 H
   H3646      1.0     0.984598      0.808059      0.400702     Biso  1.000000 H
   H3647      1.0     1.009645      0.809284      0.671095     Biso  1.000000 H
   H3648      1.0     0.988150      0.806193      0.900062     Biso  1.000000 H
   H3649      1.0     0.066461      0.125481      0.238159     Biso  1.000000 H
   H3650      1.0     0.091324      0.148438      0.502463     Biso  1.000000 H
   H3651      1.0     0.077182      0.125599      0.739421     Biso  1.000000 H
   H3652      1.0     0.085189      0.146480      0.999306     Biso  1.000000 H
   H3653      1.0     0.094144      0.395791      0.242832     Biso  1.000000 H
   H3654      1.0     0.072738      0.377258      0.472546     Biso  1.000000 H
   H3655      1.0     0.102167      0.391976      0.740761     Biso  1.000000 H
   H3656      1.0     0.080552      0.382024      0.976556     Biso  1.000000 H
   H3657      1.0     0.074335      0.625864      0.239760     Biso  1.000000 H
   H3658      1.0     0.087229      0.646810      0.500962     Biso  1.000000 H
   H3659      1.0     0.066400      0.622367      0.738805     Biso  1.000000 H
   H3660      1.0     0.092795      0.648640      1.002247     Biso  1.000000 H
   H3661      1.0     0.095655      0.894930      0.241677     Biso  1.000000 H
   H3662      1.0     0.070109      0.878740      0.475810     Biso  1.000000 H
   H3663      1.0     0.095663      0.892349      0.742354     Biso  1.000000 H
   H3664      1.0     0.064984      0.877605      0.975378     Biso  1.000000 H
   H3665      1.0     0.318236      0.125876      0.238991     Biso  1.000000 H
   H3666      1.0     0.338171      0.148138      0.501131     Biso  1.000000 H
   H3667      1.0     0.319234      0.125969      0.739921     Biso  1.000000 H
   H3668      1.0     0.333906      0.146310      0.999644     Biso  1.000000 H
   H3669      1.0     0.342028      0.394249      0.241762     Biso  1.000000 H
   H3670      1.0     0.321055      0.377113      0.471068     Biso  1.000000 H
   H3671      1.0     0.351814      0.393361      0.740037     Biso  1.000000 H
   H3672      1.0     0.326346      0.382685      0.976210     Biso  1.000000 H
   H3673      1.0     0.322949      0.627156      0.239783     Biso  1.000000 H
   H3674      1.0     0.337225      0.647068      0.501424     Biso  1.000000 H
   H3675      1.0     0.320808      0.623069      0.738636     Biso  1.000000 H
   H3676      1.0     0.343083      0.647618      1.002069     Biso  1.000000 H
   H3677      1.0     0.341551      0.894331      0.242001     Biso  1.000000 H
   H3678      1.0     0.318907      0.879038      0.475140     Biso  1.000000 H
   H3679      1.0     0.344516      0.892515      0.742100     Biso  1.000000 H
   H3680      1.0     0.323889      0.878372      0.974993     Biso  1.000000 H
   H3681      1.0     0.566533      0.125339      0.238182     Biso  1.000000 H
   H3682      1.0     0.589145      0.148419      0.500746     Biso  1.000000 H
   H3683      1.0     0.562341      0.126745      0.738751     Biso  1.000000 H
   H3684      1.0     0.586086      0.146545      1.000530     Biso  1.000000 H
   H3685      1.0     0.598921      0.395063      0.243818     Biso  1.000000 H
   H3686      1.0     0.568113      0.376488      0.471499     Biso  1.000000 H
   H3687      1.0     0.596663      0.392591      0.740245     Biso  1.000000 H
   H3688      1.0     0.576487      0.380420      0.974801     Biso  1.000000 H
   H3689      1.0     0.578863      0.627253      0.238991     Biso  1.000000 H
   H3690      1.0     0.583308      0.646565      0.500538     Biso  1.000000 H
   H3691      1.0     0.571632      0.622796      0.738343     Biso  1.000000 H
   H3692      1.0     0.587657      0.647347      1.001500     Biso  1.000000 H
   H3693      1.0     0.593714      0.896453      0.242524     Biso  1.000000 H
   H3694      1.0     0.567887      0.879176      0.474855     Biso  1.000000 H
   H3695      1.0     0.592251      0.891066      0.741269     Biso  1.000000 H
   H3696      1.0     0.573063      0.877913      0.975447     Biso  1.000000 H
   H3697      1.0     0.818031      0.124989      0.237335     Biso  1.000000 H
   H3698      1.0     0.836173      0.147533      0.501454     Biso  1.000000 H
   H3699      1.0     0.819780      0.127453      0.740676     Biso  1.000000 H
   H3700      1.0     0.831524      0.147199      0.999437     Biso  1.000000 H
   H3701      1.0     0.851055      0.394358      0.241901     Biso  1.000000 H
   H3702      1.0     0.826186      0.376481      0.471245     Biso  1.000000 H
   H3703      1.0     0.847946      0.393571      0.740445     Biso  1.000000 H
   H3704      1.0     0.827098      0.380510      0.975740     Biso  1.000000 H
   H3705      1.0     0.823479      0.627302      0.240476     Biso  1.000000 H
   H3706      1.0     0.833753      0.647348      0.500276     Biso  1.000000 H
   H3707      1.0     0.824836      0.622959      0.739629     Biso  1.000000 H
   H3708      1.0     0.844420      0.647747      1.001207     Biso  1.000000 H
   H3709      1.0     0.844159      0.895546      0.241816     Biso  1.000000 H
   H3710      1.0     0.819949      0.878818      0.475633     Biso  1.000000 H
   H3711      1.0     0.843207      0.891597      0.741476     Biso  1.000000 H
   H3712      1.0     0.816385      0.876378      0.974885     Biso  1.000000 H
   H3713      1.0     0.226236      0.147008      0.166284     Biso  1.000000 H
   H3714      1.0     0.230580      0.167882      0.421234     Biso  1.000000 H
   H3715      1.0     0.233703      0.146906      0.667346     Biso  1.000000 H
   H3716      1.0     0.224097      0.166065      0.919678     Biso  1.000000 H
   H3717      1.0     0.235420      0.400998      0.157839     Biso  1.000000 H
   H3718      1.0     0.223411      0.406670      0.400186     Biso  1.000000 H
   H3719      1.0     0.237168      0.398896      0.654712     Biso  1.000000 H
   H3720      1.0     0.227501      0.408062      0.903234     Biso  1.000000 H
   H3721      1.0     0.233045      0.648510      0.168563     Biso  1.000000 H
   H3722      1.0     0.228672      0.667016      0.421403     Biso  1.000000 H
   H3723      1.0     0.226015      0.642182      0.665452     Biso  1.000000 H
   H3724      1.0     0.229437      0.667688      0.920479     Biso  1.000000 H
   H3725      1.0     0.239422      0.901935      0.158254     Biso  1.000000 H
   H3726      1.0     0.223237      0.908133      0.405267     Biso  1.000000 H
   H3727      1.0     0.228170      0.896172      0.655913     Biso  1.000000 H
   H3728      1.0     0.221948      0.907668      0.904573     Biso  1.000000 H
   H3729      1.0     0.475618      0.146560      0.165229     Biso  1.000000 H
   H3730      1.0     0.473994      0.166398      0.420787     Biso  1.000000 H
   H3731      1.0     0.478373      0.147362      0.668031     Biso  1.000000 H
   H3732      1.0     0.472760      0.165983      0.920102     Biso  1.000000 H
   H3733      1.0     0.484291      0.400956      0.157061     Biso  1.000000 H
   H3734      1.0     0.470492      0.407120      0.401525     Biso  1.000000 H
   H3735      1.0     0.490633      0.399297      0.654874     Biso  1.000000 H
   H3736      1.0     0.479199      0.408886      0.902949     Biso  1.000000 H
   H3737      1.0     0.486726      0.648799      0.169048     Biso  1.000000 H
   H3738      1.0     0.479087      0.666672      0.420941     Biso  1.000000 H
   H3739      1.0     0.481578      0.644698      0.667577     Biso  1.000000 H
   H3740      1.0     0.479165      0.667436      0.921641     Biso  1.000000 H
   H3741      1.0     0.488648      0.900659      0.156422     Biso  1.000000 H
   H3742      1.0     0.473632      0.907633      0.403319     Biso  1.000000 H
   H3743      1.0     0.482555      0.897494      0.656290     Biso  1.000000 H
   H3744      1.0     0.474890      0.907247      0.905305     Biso  1.000000 H
   H3745      1.0     0.719274      0.145737      0.164529     Biso  1.000000 H
   H3746      1.0     0.724490      0.166579      0.420949     Biso  1.000000 H
   H3747      1.0     0.736552      0.147792      0.668678     Biso  1.000000 H
   H3748      1.0     0.720218      0.165540      0.920001     Biso  1.000000 H
   H3749      1.0     0.733874      0.400633      0.157962     Biso  1.000000 H
   H3750      1.0     0.719756      0.407438      0.402041     Biso  1.000000 H
   H3751      1.0     0.735958      0.398524      0.654635     Biso  1.000000 H
   H3752      1.0     0.728845      0.409326      0.903842     Biso  1.000000 H
   H3753      1.0     0.734343      0.646872      0.167993     Biso  1.000000 H
   H3754      1.0     0.725451      0.666322      0.420202     Biso  1.000000 H
   H3755      1.0     0.725357      0.644069      0.666945     Biso  1.000000 H
   H3756      1.0     0.730433      0.668215      0.921772     Biso  1.000000 H
   H3757      1.0     0.739985      0.901322      0.157107     Biso  1.000000 H
   H3758      1.0     0.721880      0.907920      0.404466     Biso  1.000000 H
   H3759      1.0     0.731894      0.897885      0.655952     Biso  1.000000 H
   H3760      1.0     0.724238      0.907417      0.905551     Biso  1.000000 H
   H3761      1.0     0.973989      0.146706      0.166161     Biso  1.000000 H
   H3762      1.0     0.973679      0.167868      0.421727     Biso  1.000000 H
   H3763      1.0     0.983782      0.148436      0.669378     Biso  1.000000 H
   H3764      1.0     0.975106      0.166065      0.920132     Biso  1.000000 H
   H3765      1.0     0.988596      0.401584      0.156930     Biso  1.000000 H
   H3766      1.0     0.971005      0.406444      0.401187     Biso  1.000000 H
   H3767      1.0     0.988748      0.400142      0.655898     Biso  1.000000 H
   H3768      1.0     0.977980      0.408365      0.902880     Biso  1.000000 H
   H3769      1.0     0.980714      0.647705      0.168794     Biso  1.000000 H
   H3770      1.0     0.980313      0.667884      0.422366     Biso  1.000000 H
   H3771      1.0     0.978342      0.642951      0.666029     Biso  1.000000 H
   H3772      1.0     0.983731      0.668049      0.921426     Biso  1.000000 H
   H3773      1.0     0.981172      0.900909      0.157762     Biso  1.000000 H
   H3774      1.0     0.970975      0.906973      0.403027     Biso  1.000000 H
   H3775      1.0     0.984433      0.898512      0.657099     Biso  1.000000 H
   H3776      1.0     0.967159      0.906735      0.904481     Biso  1.000000 H
   H3777      1.0     0.097002      0.046764      0.139816     Biso  1.000000 H
   H3778      1.0     0.116010      0.074273      0.402195     Biso  1.000000 H
   H3779      1.0     0.095047      0.045186      0.641232     Biso  1.000000 H
   H3780      1.0     0.105455      0.073580      0.898499     Biso  1.000000 H
   H3781      1.0     0.116784      0.310223      0.151510     Biso  1.000000 H
   H3782      1.0     0.085860      0.306439      0.377890     Biso  1.000000 H
   H3783      1.0     0.125575      0.308549      0.649654     Biso  1.000000 H
   H3784      1.0     0.096219      0.308441      0.881785     Biso  1.000000 H
   H3785      1.0     0.107485      0.548084      0.141063     Biso  1.000000 H
   H3786      1.0     0.114181      0.575361      0.401217     Biso  1.000000 H
   H3787      1.0     0.095403      0.543992      0.638891     Biso  1.000000 H
   H3788      1.0     0.122044      0.575471      0.900809     Biso  1.000000 H
   H3789      1.0     0.123680      0.809917      0.149786     Biso  1.000000 H
   H3790      1.0     0.094158      0.807213      0.382540     Biso  1.000000 H
   H3791      1.0     0.116232      0.807859      0.652041     Biso  1.000000 H
   H3792      1.0     0.091647      0.807333      0.880777     Biso  1.000000 H
   H3793      1.0     0.347089      0.045583      0.139747     Biso  1.000000 H
   H3794      1.0     0.369986      0.074638      0.402272     Biso  1.000000 H
   H3795      1.0     0.350517      0.046304      0.641093     Biso  1.000000 H
   H3796      1.0     0.360515      0.072528      0.900170     Biso  1.000000 H
   H3797      1.0     0.374858      0.310997      0.150817     Biso  1.000000 H
   H3798      1.0     0.340529      0.306635      0.379815     Biso  1.000000 H
   H3799      1.0     0.375881      0.307808      0.648692     Biso  1.000000 H
   H3800      1.0     0.349598      0.309052      0.882940     Biso  1.000000 H
   H3801      1.0     0.358044      0.548185      0.139131     Biso  1.000000 H
   H3802      1.0     0.365087      0.575175      0.400979     Biso  1.000000 H
   H3803      1.0     0.347107      0.544523      0.638807     Biso  1.000000 H
   H3804      1.0     0.371096      0.575382      0.901871     Biso  1.000000 H
   H3805      1.0     0.373884      0.809756      0.150517     Biso  1.000000 H
   H3806      1.0     0.341099      0.806432      0.381978     Biso  1.000000 H
   H3807      1.0     0.361810      0.806865      0.650547     Biso  1.000000 H
   H3808      1.0     0.340178      0.806880      0.880938     Biso  1.000000 H
   H3809      1.0     0.597489      0.045971      0.139177     Biso  1.000000 H
   H3810      1.0     0.620734      0.074793      0.401995     Biso  1.000000 H
   H3811      1.0     0.600442      0.045739      0.642271     Biso  1.000000 H
   H3812      1.0     0.612127      0.072503      0.899346     Biso  1.000000 H
   H3813      1.0     0.623682      0.310815      0.150148     Biso  1.000000 H
   H3814      1.0     0.590480      0.306489      0.378629     Biso  1.000000 H
   H3815      1.0     0.623208      0.309258      0.648884     Biso  1.000000 H
   H3816      1.0     0.595738      0.308938      0.880938     Biso  1.000000 H
   H3817      1.0     0.599773      0.547652      0.140332     Biso  1.000000 H
   H3818      1.0     0.616610      0.575812      0.399893     Biso  1.000000 H
   H3819      1.0     0.601269      0.543005      0.638637     Biso  1.000000 H
   H3820      1.0     0.613929      0.575945      0.902772     Biso  1.000000 H
   H3821      1.0     0.615211      0.810543      0.151864     Biso  1.000000 H
   H3822      1.0     0.588725      0.806789      0.381932     Biso  1.000000 H
   H3823      1.0     0.614340      0.807284      0.649623     Biso  1.000000 H
   H3824      1.0     0.591489      0.806058      0.879653     Biso  1.000000 H
   H3825      1.0     0.847034      0.046271      0.138777     Biso  1.000000 H
   H3826      1.0     0.866706      0.075206      0.401541     Biso  1.000000 H
   H3827      1.0     0.850229      0.046345      0.641855     Biso  1.000000 H
   H3828      1.0     0.863440      0.072576      0.898745     Biso  1.000000 H
   H3829      1.0     0.867488      0.310502      0.150748     Biso  1.000000 H
   H3830      1.0     0.837585      0.305436      0.378391     Biso  1.000000 H
   H3831      1.0     0.871271      0.309143      0.648961     Biso  1.000000 H
   H3832      1.0     0.849867      0.308766      0.880222     Biso  1.000000 H
   H3833      1.0     0.854507      0.546519      0.141533     Biso  1.000000 H
   H3834      1.0     0.871684      0.575189      0.400394     Biso  1.000000 H
   H3835      1.0     0.848589      0.543953      0.639199     Biso  1.000000 H
   H3836      1.0     0.867404      0.575492      0.900331     Biso  1.000000 H
   H3837      1.0     0.874143      0.809695      0.152049     Biso  1.000000 H
   H3838      1.0     0.843150      0.807672      0.381070     Biso  1.000000 H
   H3839      1.0     0.865438      0.807445      0.650747     Biso  1.000000 H
   H3840      1.0     0.845569      0.805673      0.880576     Biso  1.000000 H
   H3841      1.0     0.358327      0.159014      0.259369     Biso  1.000000 H
   H3842      1.0     0.384765      0.180634      0.527707     Biso  1.000000 H
   H3843      1.0     0.357934      0.160123      0.759291     Biso  1.000000 H
   H3844      1.0     0.379548      0.178750      0.024620     Biso  1.000000 H
   H3845      1.0     0.389289      0.428173      0.262541     Biso  1.000000 H
   H3846      1.0     0.365429      0.408582      0.497259     Biso  1.000000 H
   H3847      1.0     0.394582      0.427017      0.761585     Biso  1.000000 H
   H3848      1.0     0.378860      0.414104      1.002339     Biso  1.000000 H
   H3849      1.0     0.365813      0.660897      0.261317     Biso  1.000000 H
   H3850      1.0     0.380644      0.679167      0.527314     Biso  1.000000 H
   H3851      1.0     0.360094      0.656281      0.758829     Biso  1.000000 H
   H3852      1.0     0.388491      0.680333      0.028755     Biso  1.000000 H
   H3853      1.0     0.382012      0.928478      0.262957     Biso  1.000000 H
   H3854      1.0     0.366129      0.909970      0.501270     Biso  1.000000 H
   H3855      1.0     0.387591      0.925816      0.763033     Biso  1.000000 H
   H3856      1.0     0.368537      0.909637      1.000653     Biso  1.000000 H
   H3857      1.0     0.613873      0.158528      0.260277     Biso  1.000000 H
   H3858      1.0     0.638062      0.180094      0.527507     Biso  1.000000 H
   H3859      1.0     0.604978      0.160332      0.759630     Biso  1.000000 H
   H3860      1.0     0.634737      0.178696      0.025914     Biso  1.000000 H
   H3861      1.0     0.636408      0.428775      0.262718     Biso  1.000000 H
   H3862      1.0     0.613651      0.408084      0.496743     Biso  1.000000 H
   H3863      1.0     0.640806      0.426254      0.761393     Biso  1.000000 H
   H3864      1.0     0.622696      0.411942      1.000830     Biso  1.000000 H
   H3865      1.0     0.617187      0.660991      0.260770     Biso  1.000000 H
   H3866      1.0     0.628650      0.678393      0.526752     Biso  1.000000 H
   H3867      1.0     0.616829      0.655988      0.759484     Biso  1.000000 H
   H3868      1.0     0.635683      0.678976      0.027962     Biso  1.000000 H
   H3869      1.0     0.633827      0.930193      0.263041     Biso  1.000000 H
   H3870      1.0     0.617474      0.909536      0.501162     Biso  1.000000 H
   H3871      1.0     0.636736      0.925203      0.762540     Biso  1.000000 H
   H3872      1.0     0.617567      0.910123      1.000507     Biso  1.000000 H
   H3873      1.0     0.864267      0.158305      0.259738     Biso  1.000000 H
   H3874      1.0     0.877728      0.179560      0.526652     Biso  1.000000 H
   H3875      1.0     0.861319      0.161049      0.760877     Biso  1.000000 H
   H3876      1.0     0.880560      0.179201      0.025136     Biso  1.000000 H
   H3877      1.0     0.887407      0.428610      0.263080     Biso  1.000000 H
   H3878      1.0     0.871585      0.409192      0.497651     Biso  1.000000 H
   H3879      1.0     0.897491      0.427002      0.761863     Biso  1.000000 H
   H3880      1.0     0.875179      0.412030      1.000992     Biso  1.000000 H
   H3881      1.0     0.869840      0.661144      0.262064     Biso  1.000000 H
   H3882      1.0     0.881670      0.679062      0.527530     Biso  1.000000 H
   H3883      1.0     0.863395      0.656931      0.759422     Biso  1.000000 H
   H3884      1.0     0.891932      0.679471      0.027684     Biso  1.000000 H
   H3885      1.0     0.885384      0.929475      0.263418     Biso  1.000000 H
   H3886      1.0     0.866528      0.910826      0.501300     Biso  1.000000 H
   H3887      1.0     0.882620      0.925171      0.761701     Biso  1.000000 H
   H3888      1.0     0.859672      0.908558      1.000630     Biso  1.000000 H
   H3889      1.0     0.109550      0.158381      0.259423     Biso  1.000000 H
   H3890      1.0     0.140845      0.180314      0.527614     Biso  1.000000 H
   H3891      1.0     0.112547      0.159837      0.760400     Biso  1.000000 H
   H3892      1.0     0.132681      0.178640      0.025175     Biso  1.000000 H
   H3893      1.0     0.132330      0.429017      0.262787     Biso  1.000000 H
   H3894      1.0     0.118188      0.408764      0.497836     Biso  1.000000 H
   H3895      1.0     0.145442      0.425940      0.761193     Biso  1.000000 H
   H3896      1.0     0.128397      0.413426      1.001877     Biso  1.000000 H
   H3897      1.0     0.111075      0.659604      0.260277     Biso  1.000000 H
   H3898      1.0     0.128797      0.679356      0.527253     Biso  1.000000 H
   H3899      1.0     0.108358      0.656941      0.758976     Biso  1.000000 H
   H3900      1.0     0.141744      0.679731      0.028031     Biso  1.000000 H
   H3901      1.0     0.133971      0.929105      0.262772     Biso  1.000000 H
   H3902      1.0     0.114951      0.910684      0.501724     Biso  1.000000 H
   H3903      1.0     0.139403      0.926451      0.763741     Biso  1.000000 H
   H3904      1.0     0.111970      0.908816      1.001292     Biso  1.000000 H
   H3905      1.0     0.241884      0.142081      0.135505     Biso  1.000000 H
   H3906      1.0     0.234971      0.153394      0.387067     Biso  1.000000 H
   H3907      1.0     0.247950      0.142354      0.635943     Biso  1.000000 H
   H3908      1.0     0.229332      0.153358      0.885873     Biso  1.000000 H
   H3909      1.0     0.248535      0.388661      0.123880     Biso  1.000000 H
   H3910      1.0     0.237723      0.401787      0.368413     Biso  1.000000 H
   H3911      1.0     0.238738      0.384631      0.620445     Biso  1.000000 H
   H3912      1.0     0.242676      0.401994      0.870453     Biso  1.000000 H
   H3913      1.0     0.248617      0.642932      0.136174     Biso  1.000000 H
   H3914      1.0     0.234962      0.654008      0.387876     Biso  1.000000 H
   H3915      1.0     0.240972      0.637184      0.633410     Biso  1.000000 H
   H3916      1.0     0.240144      0.654715      0.886966     Biso  1.000000 H
   H3917      1.0     0.245969      0.888876      0.124103     Biso  1.000000 H
   H3918      1.0     0.235391      0.903077      0.372894     Biso  1.000000 H
   H3919      1.0     0.237633      0.883528      0.622193     Biso  1.000000 H
   H3920      1.0     0.239972      0.901452      0.872362     Biso  1.000000 H
   H3921      1.0     0.493276      0.141830      0.133896     Biso  1.000000 H
   H3922      1.0     0.485653      0.154475      0.387575     Biso  1.000000 H
   H3923      1.0     0.495929      0.142980      0.637275     Biso  1.000000 H
   H3924      1.0     0.471936      0.152034      0.886612     Biso  1.000000 H
   H3925      1.0     0.493706      0.387649      0.123857     Biso  1.000000 H
   H3926      1.0     0.485365      0.401940      0.369745     Biso  1.000000 H
   H3927      1.0     0.491586      0.384405      0.620353     Biso  1.000000 H
   H3928      1.0     0.492400      0.402099      0.871022     Biso  1.000000 H
   H3929      1.0     0.498430      0.642522      0.136967     Biso  1.000000 H
   H3930      1.0     0.481512      0.652807      0.387660     Biso  1.000000 H
   H3931      1.0     0.491356      0.638466      0.634826     Biso  1.000000 H
   H3932      1.0     0.485933      0.654555      0.887875     Biso  1.000000 H
   H3933      1.0     0.497775      0.887317      0.122933     Biso  1.000000 H
   H3934      1.0     0.488295      0.901513      0.371500     Biso  1.000000 H
   H3935      1.0     0.489916      0.884619      0.622763     Biso  1.000000 H
   H3936      1.0     0.486384      0.901285      0.873163     Biso  1.000000 H
   H3937      1.0     0.739960      0.140486      0.132995     Biso  1.000000 H
   H3938      1.0     0.732858      0.153252      0.386690     Biso  1.000000 H
   H3939      1.0     0.755409      0.143778      0.637044     Biso  1.000000 H
   H3940      1.0     0.728596      0.154041      0.886758     Biso  1.000000 H
   H3941      1.0     0.745337      0.387481      0.124134     Biso  1.000000 H
   H3942      1.0     0.734129      0.402767      0.371146     Biso  1.000000 H
   H3943      1.0     0.745763      0.384871      0.621284     Biso  1.000000 H
   H3944      1.0     0.748128      0.404464      0.872339     Biso  1.000000 H
   H3945      1.0     0.753569      0.642505      0.136721     Biso  1.000000 H
   H3946      1.0     0.737266      0.653095      0.386744     Biso  1.000000 H
   H3947      1.0     0.737684      0.638164      0.635504     Biso  1.000000 H
   H3948      1.0     0.735641      0.654180      0.887297     Biso  1.000000 H
   H3949      1.0     0.746249      0.888304      0.123733     Biso  1.000000 H
   H3950      1.0     0.735527      0.901482      0.372771     Biso  1.000000 H
   H3951      1.0     0.744795      0.885741      0.622832     Biso  1.000000 H
   H3952      1.0     0.732901      0.899657      0.872146     Biso  1.000000 H
   H3953      1.0     0.989489      0.141511      0.134858     Biso  1.000000 H
   H3954      1.0     0.983992      0.155216      0.388938     Biso  1.000000 H
   H3955      1.0     0.998637      0.142770      0.637467     Biso  1.000000 H
   H3956      1.0     0.981639      0.153182      0.886774     Biso  1.000000 H
   H3957      1.0     0.995767      0.388002      0.123641     Biso  1.000000 H
   H3958      1.0     0.982431      0.401060      0.369160     Biso  1.000000 H
   H3959      1.0     0.996620      0.386204      0.621177     Biso  1.000000 H
   H3960      1.0     0.991937      0.402253      0.871022     Biso  1.000000 H
   H3961      1.0     0.994802      0.641714      0.136205     Biso  1.000000 H
   H3962      1.0     0.987032      0.654832      0.388284     Biso  1.000000 H
   H3963      1.0     0.987545      0.636501      0.633872     Biso  1.000000 H
   H3964      1.0     0.987170      0.653469      0.886343     Biso  1.000000 H
   H3965      1.0     0.990875      0.888555      0.124488     Biso  1.000000 H
   H3966      1.0     0.991865      0.902042      0.372024     Biso  1.000000 H
   H3967      1.0     0.991724      0.884891      0.622639     Biso  1.000000 H
   H3968      1.0     0.985046      0.900567      0.872139     Biso  1.000000 H
   H3969      1.0     0.367481      0.018880      0.145082     Biso  1.000000 H
   H3970      1.0     0.391326      0.048695      0.408408     Biso  1.000000 H
   H3971      1.0     0.366294      0.020007      0.647614     Biso  1.000000 H
   H3972      1.0     0.382094      0.047123      0.906275     Biso  1.000000 H
   H3973      1.0     0.392954      0.289681      0.163528     Biso  1.000000 H
   H3974      1.0     0.358325      0.286651      0.393988     Biso  1.000000 H
   H3975      1.0     0.398162      0.287354      0.662018     Biso  1.000000 H
   H3976      1.0     0.373275      0.287626      0.894657     Biso  1.000000 H
   H3977      1.0     0.374068      0.522813      0.146275     Biso  1.000000 H
   H3978      1.0     0.387190      0.549277      0.407045     Biso  1.000000 H
   H3979      1.0     0.366863      0.518759      0.644966     Biso  1.000000 H
   H3980      1.0     0.395088      0.549248      0.908346     Biso  1.000000 H
   H3981      1.0     0.392758      0.789270      0.164113     Biso  1.000000 H
   H3982      1.0     0.362440      0.785873      0.395228     Biso  1.000000 H
   H3983      1.0     0.388377      0.785815      0.663335     Biso  1.000000 H
   H3984      1.0     0.362830      0.786092      0.892702     Biso  1.000000 H
   H3985      1.0     0.617899      0.020356      0.145621     Biso  1.000000 H
   H3986      1.0     0.635127      0.049228      0.408939     Biso  1.000000 H
   H3987      1.0     0.622865      0.019966      0.647960     Biso  1.000000 H
   H3988      1.0     0.637498      0.046998      0.906051     Biso  1.000000 H
   H3989      1.0     0.644023      0.289138      0.162681     Biso  1.000000 H
   H3990      1.0     0.607817      0.285574      0.391648     Biso  1.000000 H
   H3991      1.0     0.639858      0.288236      0.661703     Biso  1.000000 H
   H3992      1.0     0.615644      0.288638      0.894588     Biso  1.000000 H
   H3993      1.0     0.623641      0.523166      0.147368     Biso  1.000000 H
   H3994      1.0     0.633239      0.549885      0.406861     Biso  1.000000 H
   H3995      1.0     0.617821      0.516560      0.644196     Biso  1.000000 H
   H3996      1.0     0.638433      0.549544      0.907938     Biso  1.000000 H
   H3997      1.0     0.642587      0.789614      0.163974     Biso  1.000000 H
   H3998      1.0     0.612931      0.784903      0.393034     Biso  1.000000 H
   H3999      1.0     0.636761      0.786173      0.662011     Biso  1.000000 H
   H4000      1.0     0.612066      0.784087      0.891293     Biso  1.000000 H
   H4001      1.0     0.861879      0.021753      0.147522     Biso  1.000000 H
   H4002      1.0     0.886616      0.049112      0.406814     Biso  1.000000 H
   H4003      1.0     0.870703      0.019424      0.646875     Biso  1.000000 H
   H4004      1.0     0.883031      0.047823      0.906313     Biso  1.000000 H
   H4005      1.0     0.890843      0.289624      0.163520     Biso  1.000000 H
   H4006      1.0     0.856040      0.285089      0.390786     Biso  1.000000 H
   H4007      1.0     0.895483      0.289091      0.662865     Biso  1.000000 H
   H4008      1.0     0.861840      0.287917      0.893479     Biso  1.000000 H
   H4009      1.0     0.873982      0.521478      0.148246     Biso  1.000000 H
   H4010      1.0     0.891785      0.549288      0.406961     Biso  1.000000 H
   H4011      1.0     0.867918      0.517226      0.644673     Biso  1.000000 H
   H4012      1.0     0.886167      0.549864      0.906683     Biso  1.000000 H
   H4013      1.0     0.897795      0.787858      0.163089     Biso  1.000000 H
   H4014      1.0     0.860474      0.785963      0.393380     Biso  1.000000 H
   H4015      1.0     0.883771      0.787068      0.664374     Biso  1.000000 H
   H4016      1.0     0.863604      0.782771      0.891647     Biso  1.000000 H
   H4017      1.0     0.115685      0.020935      0.146460     Biso  1.000000 H
   H4018      1.0     0.133963      0.049156      0.409262     Biso  1.000000 H
   H4019      1.0     0.121241      0.019590      0.647514     Biso  1.000000 H
   H4020      1.0     0.128667      0.048208      0.905643     Biso  1.000000 H
   H4021      1.0     0.142230      0.288677      0.163266     Biso  1.000000 H
   H4022      1.0     0.102897      0.286230      0.392094     Biso  1.000000 H
   H4023      1.0     0.146507      0.288286      0.663042     Biso  1.000000 H
   H4024      1.0     0.113275      0.287095      0.894488     Biso  1.000000 H
   H4025      1.0     0.128574      0.522913      0.147569     Biso  1.000000 H
   H4026      1.0     0.132886      0.549890      0.407684     Biso  1.000000 H
   H4027      1.0     0.114203      0.517659      0.645274     Biso  1.000000 H
   H4028      1.0     0.139891      0.549707      0.907183     Biso  1.000000 H
   H4029      1.0     0.144941      0.788731      0.162181     Biso  1.000000 H
   H4030      1.0     0.109322      0.787306      0.396321     Biso  1.000000 H
   H4031      1.0     0.137512      0.785767      0.664158     Biso  1.000000 H
   H4032      1.0     0.108792      0.784827      0.892094     Biso  1.000000 H
   H4033      1.0     0.138001      0.107947      0.220706     Biso  1.000000 H
   H4034      1.0     0.155328      0.132112      0.482731     Biso  1.000000 H
   H4035      1.0     0.147957      0.107882      0.722507     Biso  1.000000 H
   H4036      1.0     0.154772      0.130272      0.980036     Biso  1.000000 H
   H4037      1.0     0.164728      0.377241      0.226388     Biso  1.000000 H
   H4038      1.0     0.139164      0.361052      0.452360     Biso  1.000000 H
   H4039      1.0     0.174419      0.374309      0.723600     Biso  1.000000 H
   H4040      1.0     0.146036      0.365998      0.956116     Biso  1.000000 H
   H4041      1.0     0.146367      0.607813      0.222646     Biso  1.000000 H
   H4042      1.0     0.155274      0.631260      0.481715     Biso  1.000000 H
   H4043      1.0     0.136021      0.604702      0.721221     Biso  1.000000 H
   H4044      1.0     0.158614      0.632361      0.982861     Biso  1.000000 H
   H4045      1.0     0.164799      0.876435      0.224810     Biso  1.000000 H
   H4046      1.0     0.132524      0.862598      0.454392     Biso  1.000000 H
   H4047      1.0     0.158235      0.873385      0.723454     Biso  1.000000 H
   H4048      1.0     0.137749      0.861770      0.956162     Biso  1.000000 H
   H4049      1.0     0.385485      0.107819      0.221384     Biso  1.000000 H
   H4050      1.0     0.405665      0.132685      0.481784     Biso  1.000000 H
   H4051      1.0     0.393781      0.107823      0.722522     Biso  1.000000 H
   H4052      1.0     0.401676      0.129790      0.979512     Biso  1.000000 H
   H4053      1.0     0.411186      0.375722      0.226095     Biso  1.000000 H
   H4054      1.0     0.388185      0.361989      0.451513     Biso  1.000000 H
   H4055      1.0     0.420637      0.374591      0.721444     Biso  1.000000 H
   H4056      1.0     0.390725      0.365824      0.956701     Biso  1.000000 H
   H4057      1.0     0.397340      0.609457      0.223147     Biso  1.000000 H
   H4058      1.0     0.407189      0.630935      0.481784     Biso  1.000000 H
   H4059      1.0     0.389066      0.604536      0.721675     Biso  1.000000 H
   H4060      1.0     0.409329      0.632092      0.982230     Biso  1.000000 H
   H4061      1.0     0.412854      0.876005      0.225402     Biso  1.000000 H
   H4062      1.0     0.391148      0.863150      0.456509     Biso  1.000000 H
   H4063      1.0     0.409525      0.873158      0.724093     Biso  1.000000 H
   H4064      1.0     0.389977      0.862128      0.955385     Biso  1.000000 H
   H4065      1.0     0.636853      0.106413      0.218943     Biso  1.000000 H
   H4066      1.0     0.655738      0.131298      0.481877     Biso  1.000000 H
   H4067      1.0     0.632922      0.108237      0.721244     Biso  1.000000 H
   H4068      1.0     0.650855      0.130452      0.980436     Biso  1.000000 H
   H4069      1.0     0.668847      0.377190      0.226365     Biso  1.000000 H
   H4070      1.0     0.636349      0.361200      0.451336     Biso  1.000000 H
   H4071      1.0     0.667222      0.374597      0.722830     Biso  1.000000 H
   H4072      1.0     0.642111      0.364290      0.954553     Biso  1.000000 H
   H4073      1.0     0.649177      0.610198      0.222361     Biso  1.000000 H
   H4074      1.0     0.657938      0.630519      0.482192     Biso  1.000000 H
   H4075      1.0     0.638914      0.604262      0.720074     Biso  1.000000 H
   H4076      1.0     0.657414      0.630889      0.981437     Biso  1.000000 H
   H4077      1.0     0.665635      0.878678      0.225695     Biso  1.000000 H
   H4078      1.0     0.632938      0.862469      0.455455     Biso  1.000000 H
   H4079      1.0     0.657882      0.872537      0.723331     Biso  1.000000 H
   H4080      1.0     0.637691      0.861800      0.955954     Biso  1.000000 H
   H4081      1.0     0.890811      0.107388      0.220267     Biso  1.000000 H
   H4082      1.0     0.906476      0.131632      0.483078     Biso  1.000000 H
   H4083      1.0     0.887338      0.108961      0.723438     Biso  1.000000 H
   H4084      1.0     0.901046      0.131028      0.981067     Biso  1.000000 H
   H4085      1.0     0.919049      0.375696      0.224709     Biso  1.000000 H
   H4086      1.0     0.891365      0.360340      0.450882     Biso  1.000000 H
   H4087      1.0     0.911312      0.374031      0.722191     Biso  1.000000 H
   H4088      1.0     0.893446      0.364601      0.955469     Biso  1.000000 H
   H4089      1.0     0.893312      0.608519      0.222523     Biso  1.000000 H
   H4090      1.0     0.905857      0.631966      0.481954     Biso  1.000000 H
   H4091      1.0     0.893098      0.605020      0.722538     Biso  1.000000 H
   H4092      1.0     0.919021      0.632652      0.982723     Biso  1.000000 H
   H4093      1.0     0.913864      0.877092      0.224602     Biso  1.000000 H
   H4094      1.0     0.884881      0.862444      0.455085     Biso  1.000000 H
   H4095      1.0     0.914237      0.874115      0.723646     Biso  1.000000 H
   H4096      1.0     0.879796      0.860017      0.954268     Biso  1.000000 H
   H4097      1.0     0.058287      0.142655      0.181597     Biso  1.000000 H
   H4098      1.0     0.065812      0.169129      0.440373     Biso  1.000000 H
   H4099      1.0     0.059270      0.142729      0.684637     Biso  1.000000 H
   H4100      1.0     0.063010      0.166669      0.938717     Biso  1.000000 H
   H4101      1.0     0.072028      0.402570      0.176600     Biso  1.000000 H
   H4102      1.0     0.058628      0.403018      0.416299     Biso  1.000000 H
   H4103      1.0     0.080151      0.401597      0.673905     Biso  1.000000 H
   H4104      1.0     0.061237      0.404896      0.919039     Biso  1.000000 H
   H4105      1.0     0.065557      0.642918      0.184838     Biso  1.000000 H
   H4106      1.0     0.076981      0.669463      0.439980     Biso  1.000000 H
   H4107      1.0     0.057609      0.638338      0.681889     Biso  1.000000 H
   H4108      1.0     0.073480      0.667606      0.939518     Biso  1.000000 H
   H4109      1.0     0.069165      0.902512      0.176185     Biso  1.000000 H
   H4110      1.0     0.055619      0.904528      0.419833     Biso  1.000000 H
   H4111      1.0     0.068579      0.897708      0.674336     Biso  1.000000 H
   H4112      1.0     0.050671      0.903544      0.920810     Biso  1.000000 H
   H4113      1.0     0.311832      0.142866      0.181966     Biso  1.000000 H
   H4114      1.0     0.322346      0.168163      0.438040     Biso  1.000000 H
   H4115      1.0     0.311162      0.140960      0.682366     Biso  1.000000 H
   H4116      1.0     0.317074      0.166267      0.937247     Biso  1.000000 H
   H4117      1.0     0.321971      0.402899      0.176939     Biso  1.000000 H
   H4118      1.0     0.302606      0.402670      0.416338     Biso  1.000000 H
   H4119      1.0     0.327983      0.399730      0.672211     Biso  1.000000 H
   H4120      1.0     0.312060      0.404226      0.918354     Biso  1.000000 H
   H4121      1.0     0.319506      0.643619      0.183598     Biso  1.000000 H
   H4122      1.0     0.317322      0.668361      0.439403     Biso  1.000000 H
   H4123      1.0     0.308659      0.638425      0.681704     Biso  1.000000 H
   H4124      1.0     0.318575      0.668145      0.938609     Biso  1.000000 H
   H4125      1.0     0.323843      0.902503      0.176993     Biso  1.000000 H
   H4126      1.0     0.305932      0.903397      0.420518     Biso  1.000000 H
   H4127      1.0     0.320327      0.899039      0.674598     Biso  1.000000 H
   H4128      1.0     0.306740      0.903651      0.920479     Biso  1.000000 H
   H4129      1.0     0.557102      0.141794      0.181181     Biso  1.000000 H
   H4130      1.0     0.563890      0.167273      0.439141     Biso  1.000000 H
   H4131      1.0     0.562132      0.142762      0.684275     Biso  1.000000 H
   H4132      1.0     0.561677      0.167623      0.938625     Biso  1.000000 H
   H4133      1.0     0.575177      0.402891      0.175815     Biso  1.000000 H
   H4134      1.0     0.549605      0.402618      0.417700     Biso  1.000000 H
   H4135      1.0     0.579365      0.400067      0.672912     Biso  1.000000 H
   H4136      1.0     0.562108      0.405533      0.919501     Biso  1.000000 H
   H4137      1.0     0.565880      0.644809      0.184953     Biso  1.000000 H
   H4138      1.0     0.564853      0.668148      0.439857     Biso  1.000000 H
   H4139      1.0     0.564341      0.640680      0.683667     Biso  1.000000 H
   H4140      1.0     0.572073      0.668711      0.939048     Biso  1.000000 H
   H4141      1.0     0.577292      0.902377      0.174368     Biso  1.000000 H
   H4142      1.0     0.556226      0.904471      0.419840     Biso  1.000000 H
   H4143      1.0     0.575288      0.897960      0.674305     Biso  1.000000 H
   H4144      1.0     0.556472      0.902965      0.921187     Biso  1.000000 H
   H4145      1.0     0.800616      0.142776      0.180719     Biso  1.000000 H
   H4146      1.0     0.819319      0.168097      0.438494     Biso  1.000000 H
   H4147      1.0     0.813293      0.141958      0.683521     Biso  1.000000 H
   H4148      1.0     0.809777      0.166752      0.938109     Biso  1.000000 H
   H4149      1.0     0.825947      0.402615      0.175584     Biso  1.000000 H
   H4150      1.0     0.804350      0.402085      0.417100     Biso  1.000000 H
   H4151      1.0     0.821066      0.399978      0.673466     Biso  1.000000 H
   H4152      1.0     0.809663      0.406296      0.919732     Biso  1.000000 H
   H4153      1.0     0.816401      0.643878      0.184838     Biso  1.000000 H
   H4154      1.0     0.817152      0.668702      0.439326     Biso  1.000000 H
   H4155      1.0     0.804417      0.639424      0.683328     Biso  1.000000 H
   H4156      1.0     0.822428      0.668866      0.940264     Biso  1.000000 H
   H4157      1.0     0.823858      0.902739      0.176238     Biso  1.000000 H
   H4158      1.0     0.807374      0.903784      0.420279     Biso  1.000000 H
   H4159      1.0     0.817908      0.898240      0.674613     Biso  1.000000 H
   H4160      1.0     0.808458      0.902646      0.920456     Biso  1.000000 H
   H4161      1.0     0.186008      0.065363      0.142102     Biso  1.000000 H
   H4162      1.0     0.204353      0.093644      0.405613     Biso  1.000000 H
   H4163      1.0     0.178674      0.064778      0.643572     Biso  1.000000 H
   H4164      1.0     0.195920      0.093446      0.903095     Biso  1.000000 H
   H4165      1.0     0.201742      0.328444      0.150640     Biso  1.000000 H
   H4166      1.0     0.178870      0.323391      0.377682     Biso  1.000000 H
   H4167      1.0     0.214266      0.325229      0.648168     Biso  1.000000 H
   H4168      1.0     0.187704      0.325942      0.881862     Biso  1.000000 H
   H4169      1.0     0.196405      0.566838      0.143380     Biso  1.000000 H
   H4170      1.0     0.199660      0.594924      0.405221     Biso  1.000000 H
   H4171      1.0     0.184517      0.563693      0.641755     Biso  1.000000 H
   H4172      1.0     0.210014      0.594202      0.904735     Biso  1.000000 H
   H4173      1.0     0.206805      0.827863      0.149193     Biso  1.000000 H
   H4174      1.0     0.186156      0.823108      0.381632     Biso  1.000000 H
   H4175      1.0     0.205054      0.826137      0.651833     Biso  1.000000 H
   H4176      1.0     0.178692      0.825313      0.881038     Biso  1.000000 H
   H4177      1.0     0.435203      0.064695      0.141594     Biso  1.000000 H
   H4178      1.0     0.455371      0.094653      0.406098     Biso  1.000000 H
   H4179      1.0     0.439474      0.064186      0.642933     Biso  1.000000 H
   H4180      1.0     0.448570      0.091996      0.903395     Biso  1.000000 H
   H4181      1.0     0.464933      0.327971      0.149455     Biso  1.000000 H
   H4182      1.0     0.430395      0.323819      0.378953     Biso  1.000000 H
   H4183      1.0     0.465361      0.324540      0.647883     Biso  1.000000 H
   H4184      1.0     0.434405      0.326772      0.882216     Biso  1.000000 H
   H4185      1.0     0.449561      0.567981      0.143427     Biso  1.000000 H
   H4186      1.0     0.452505      0.594412      0.403943     Biso  1.000000 H
   H4187      1.0     0.433739      0.562853      0.640716     Biso  1.000000 H
   H4188      1.0     0.458824      0.595186      0.905782     Biso  1.000000 H
   H4189      1.0     0.457613      0.828193      0.150386     Biso  1.000000 H
   H4190      1.0     0.428796      0.824392      0.381786     Biso  1.000000 H
   H4191      1.0     0.449535      0.823950      0.649739     Biso  1.000000 H
   H4192      1.0     0.430177      0.825481      0.880869     Biso  1.000000 H
   H4193      1.0     0.684851      0.065986      0.142095     Biso  1.000000 H
   H4194      1.0     0.703541      0.094878      0.405375     Biso  1.000000 H
   H4195      1.0     0.687276      0.063495      0.642671     Biso  1.000000 H
   H4196      1.0     0.697847      0.092531      0.903172     Biso  1.000000 H
   H4197      1.0     0.712287      0.328220      0.150032     Biso  1.000000 H
   H4198      1.0     0.675355      0.324487      0.378514     Biso  1.000000 H
   H4199      1.0     0.715614      0.325385      0.647760     Biso  1.000000 H
   H4200      1.0     0.685795      0.326758      0.880815     Biso  1.000000 H
   H4201      1.0     0.684395      0.567427      0.143065     Biso  1.000000 H
   H4202      1.0     0.707083      0.594852      0.403542     Biso  1.000000 H
   H4203      1.0     0.689166      0.562829      0.642148     Biso  1.000000 H
   H4204      1.0     0.696053      0.595517      0.905697     Biso  1.000000 H
   H4205      1.0     0.701990      0.828171      0.150648     Biso  1.000000 H
   H4206      1.0     0.675787      0.824574      0.380977     Biso  1.000000 H
   H4207      1.0     0.704871      0.823820      0.648746     Biso  1.000000 H
   H4208      1.0     0.683244      0.823982      0.880923     Biso  1.000000 H
   H4209      1.0     0.936294      0.065426      0.141510     Biso  1.000000 H
   H4210      1.0     0.951743      0.095421      0.405221     Biso  1.000000 H
   H4211      1.0     0.936423      0.065071      0.644612     Biso  1.000000 H
   H4212      1.0     0.950378      0.093430      0.903796     Biso  1.000000 H
   H4213      1.0     0.955876      0.327509      0.149917     Biso  1.000000 H
   H4214      1.0     0.929963      0.321871      0.377097     Biso  1.000000 H
   H4215      1.0     0.959678      0.326885      0.648014     Biso  1.000000 H
   H4216      1.0     0.940247      0.325935      0.880276     Biso  1.000000 H
   H4217      1.0     0.941172      0.565227      0.144066     Biso  1.000000 H
   H4218      1.0     0.960211      0.595953      0.405798     Biso  1.000000 H
   H4219      1.0     0.938376      0.563181      0.642918     Biso  1.000000 H
   H4220      1.0     0.954607      0.595088      0.904866     Biso  1.000000 H
   H4221      1.0     0.956364      0.828145      0.151664     Biso  1.000000 H
   H4222      1.0     0.932838      0.825583      0.381409     Biso  1.000000 H
   H4223      1.0     0.952858      0.824905      0.650316     Biso  1.000000 H
   H4224      1.0     0.934661      0.824178      0.880969     Biso  1.000000 H
   H4225      1.0     0.073939      0.110582      0.229190     Biso  1.000000 H
   H4226      1.0     0.091448      0.134338      0.491731     Biso  1.000000 H
   H4227      1.0     0.082722      0.111221      0.730960     Biso  1.000000 H
   H4228      1.0     0.094220      0.131721      0.989336     Biso  1.000000 H
   H4229      1.0     0.100409      0.381269      0.235164     Biso  1.000000 H
   H4230      1.0     0.077101      0.362976      0.461837     Biso  1.000000 H
   H4231      1.0     0.110766      0.377507      0.732438     Biso  1.000000 H
   H4232      1.0     0.086657      0.367400      0.965801     Biso  1.000000 H
   H4233      1.0     0.081651      0.610828      0.231330     Biso  1.000000 H
   H4234      1.0     0.093045      0.632472      0.490607     Biso  1.000000 H
   H4235      1.0     0.077768      0.607223      0.730544     Biso  1.000000 H
   H4236      1.0     0.093447      0.634481      0.991168     Biso  1.000000 H
   H4237      1.0     0.100818      0.880687      0.234287     Biso  1.000000 H
   H4238      1.0     0.081999      0.864186      0.465971     Biso  1.000000 H
   H4239      1.0     0.108297      0.877282      0.734863     Biso  1.000000 H
   H4240      1.0     0.074122      0.862705      0.964754     Biso  1.000000 H
   H4241      1.0     0.317496      0.111139      0.228944     Biso  1.000000 H
   H4242      1.0     0.340236      0.133747      0.490122     Biso  1.000000 H
   H4243      1.0     0.334897      0.111863      0.732777     Biso  1.000000 H
   H4244      1.0     0.335024      0.131954      0.988281     Biso  1.000000 H
   H4245      1.0     0.344300      0.379265      0.233555     Biso  1.000000 H
   H4246      1.0     0.326689      0.362573      0.460243     Biso  1.000000 H
   H4247      1.0     0.366941      0.378396      0.732777     Biso  1.000000 H
   H4248      1.0     0.325051      0.367946      0.964800     Biso  1.000000 H
   H4249      1.0     0.331431      0.612245      0.231323     Biso  1.000000 H
   H4250      1.0     0.352518      0.632486      0.492154     Biso  1.000000 H
   H4251      1.0     0.321768      0.607874      0.729313     Biso  1.000000 H
   H4252      1.0     0.345026      0.633685      0.990791     Biso  1.000000 H
   H4253      1.0     0.353648      0.879613      0.235326     Biso  1.000000 H
   H4254      1.0     0.326979      0.864385      0.464262     Biso  1.000000 H
   H4255      1.0     0.345365      0.877099      0.733670     Biso  1.000000 H
   H4256      1.0     0.327441      0.864264      0.964885     Biso  1.000000 H
   H4257      1.0     0.582708      0.110397      0.230406     Biso  1.000000 H
   H4258      1.0     0.589804      0.134024      0.490037     Biso  1.000000 H
   H4259      1.0     0.577533      0.112674      0.732600     Biso  1.000000 H
   H4260      1.0     0.590354      0.132240      0.989667     Biso  1.000000 H
   H4261      1.0     0.605430      0.380198      0.235103     Biso  1.000000 H
   H4262      1.0     0.580201      0.362345      0.461067     Biso  1.000000 H
   H4263      1.0     0.603089      0.377913      0.731876     Biso  1.000000 H
   H4264      1.0     0.586790      0.366123      0.965008     Biso  1.000000 H
   H4265      1.0     0.587670      0.612933      0.231045     Biso  1.000000 H
   H4266      1.0     0.593121      0.632085      0.490553     Biso  1.000000 H
   H4267      1.0     0.584986      0.608216      0.730999     Biso  1.000000 H
   H4268      1.0     0.597737      0.632680      0.991168     Biso  1.000000 H
   H4269      1.0     0.608345      0.881932      0.236003     Biso  1.000000 H
   H4270      1.0     0.566320      0.865250      0.463484     Biso  1.000000 H
   H4271      1.0     0.600537      0.876130      0.733239     Biso  1.000000 H
   H4272      1.0     0.573473      0.863872      0.964408     Biso  1.000000 H
   H4273      1.0     0.820667      0.109845      0.227142     Biso  1.000000 H
   H4274      1.0     0.842777      0.132978      0.491038     Biso  1.000000 H
   H4275      1.0     0.827033      0.112605      0.732315     Biso  1.000000 H
   H4276      1.0     0.834515      0.132750      0.988512     Biso  1.000000 H
   H4277      1.0     0.860775      0.379755      0.234564     Biso  1.000000 H
   H4278      1.0     0.833182      0.362304      0.461198     Biso  1.000000 H
   H4279      1.0     0.854438      0.378560      0.732276     Biso  1.000000 H
   H4280      1.0     0.836140      0.365907      0.965762     Biso  1.000000 H
   H4281      1.0     0.833271      0.612441      0.232608     Biso  1.000000 H
   H4282      1.0     0.846000      0.633092      0.490899     Biso  1.000000 H
   H4283      1.0     0.826019      0.607883      0.730198     Biso  1.000000 H
   H4284      1.0     0.851687      0.633520      0.990806     Biso  1.000000 H
   H4285      1.0     0.848534      0.881030      0.233293     Biso  1.000000 H
   H4286      1.0     0.821514      0.864577      0.464739     Biso  1.000000 H
   H4287      1.0     0.848757      0.876906      0.732685     Biso  1.000000 H
   H4288      1.0     0.821563      0.861983      0.963869     Biso  1.000000 H
   H4289      1.0     0.249219      0.150803      0.180704     Biso  1.000000 H
   H4290      1.0     0.255314      0.174534      0.435808     Biso  1.000000 H
   H4291      1.0     0.254282      0.149983      0.681635     Biso  1.000000 H
   H4292      1.0     0.248701      0.172222      0.934914     Biso  1.000000 H
   H4293      1.0     0.259129      0.408719      0.172589     Biso  1.000000 H
   H4294      1.0     0.238409      0.409644      0.413989     Biso  1.000000 H
   H4295      1.0     0.265353      0.406135      0.668939     Biso  1.000000 H
   H4296      1.0     0.244684      0.411311      0.917615     Biso  1.000000 H
   H4297      1.0     0.257546      0.651741      0.182467     Biso  1.000000 H
   H4298      1.0     0.246338      0.673172      0.436277     Biso  1.000000 H
   H4299      1.0     0.242879      0.645529      0.679656     Biso  1.000000 H
   H4300      1.0     0.252150      0.674464      0.935591     Biso  1.000000 H
   H4301      1.0     0.261225      0.908733      0.173144     Biso  1.000000 H
   H4302      1.0     0.248887      0.912276      0.419648     Biso  1.000000 H
   H4303      1.0     0.253103      0.904031      0.671018     Biso  1.000000 H
   H4304      1.0     0.239192      0.910479      0.919132     Biso  1.000000 H
   H4305      1.0     0.498045      0.150672      0.179202     Biso  1.000000 H
   H4306      1.0     0.496367      0.173391      0.435654     Biso  1.000000 H
   H4307      1.0     0.500683      0.150759      0.682135     Biso  1.000000 H
   H4308      1.0     0.490870      0.171506      0.935283     Biso  1.000000 H
   H4309      1.0     0.508265      0.408532      0.172882     Biso  1.000000 H
   H4310      1.0     0.493281      0.410905      0.415699     Biso  1.000000 H
   H4311      1.0     0.511352      0.406469      0.669886     Biso  1.000000 H
   H4312      1.0     0.500848      0.413346      0.917338     Biso  1.000000 H
   H4313      1.0     0.501265      0.651943      0.183298     Biso  1.000000 H
   H4314      1.0     0.497900      0.673255      0.435869     Biso  1.000000 H
   H4315      1.0     0.499385      0.647775      0.681681     Biso  1.000000 H
   H4316      1.0     0.502236      0.674453      0.936823     Biso  1.000000 H
   H4317      1.0     0.506666      0.907191      0.171327     Biso  1.000000 H
   H4318      1.0     0.493609      0.911672      0.417839     Biso  1.000000 H
   H4319      1.0     0.511045      0.904741      0.670772     Biso  1.000000 H
   H4320      1.0     0.497560      0.910914      0.919455     Biso  1.000000 H
   H4321      1.0     0.729688      0.148086      0.178617     Biso  1.000000 H
   H4322      1.0     0.748911      0.173515      0.435969     Biso  1.000000 H
   H4323      1.0     0.760017      0.151467      0.682897     Biso  1.000000 H
   H4324      1.0     0.741413      0.172009      0.935714     Biso  1.000000 H
   H4325      1.0     0.761784      0.408583      0.172997     Biso  1.000000 H
   H4326      1.0     0.743973      0.410617      0.416815     Biso  1.000000 H
   H4327      1.0     0.756247      0.405799      0.669347     Biso  1.000000 H
   H4328      1.0     0.741614      0.411953      0.917792     Biso  1.000000 H
   H4329      1.0     0.750650      0.650127      0.182721     Biso  1.000000 H
   H4330      1.0     0.749444      0.673945      0.435022     Biso  1.000000 H
   H4331      1.0     0.746428      0.647954      0.681373     Biso  1.000000 H
   H4332      1.0     0.760022      0.676308      0.937093     Biso  1.000000 H
   H4333      1.0     0.753249      0.906587      0.171627     Biso  1.000000 H
   H4334      1.0     0.745429      0.912203      0.419009     Biso  1.000000 H
   H4335      1.0     0.756276      0.905118      0.670779     Biso  1.000000 H
   H4336      1.0     0.751105      0.911033      0.919693     Biso  1.000000 H
   H4337      1.0     0.992814      0.149899      0.180350     Biso  1.000000 H
   H4338      1.0     0.999160      0.174660      0.436993     Biso  1.000000 H
   H4339      1.0     1.002327      0.151416      0.683036     Biso  1.000000 H
   H4340      1.0     1.000796      0.173144      0.934852     Biso  1.000000 H
   H4341      1.0     0.010595      0.408803      0.171996     Biso  1.000000 H
   H4342      1.0     0.991558      0.410345      0.415244     Biso  1.000000 H
   H4343      1.0     0.011692      0.407175      0.671126     Biso  1.000000 H
   H4344      1.0     0.998140      0.412320      0.917592     Biso  1.000000 H
   H4345      1.0     0.010735      0.651894      0.183267     Biso  1.000000 H
   H4346      1.0     1.007307      0.675161      0.437401     Biso  1.000000 H
   H4347      1.0     1.000384      0.647622      0.679949     Biso  1.000000 H
   H4348      1.0     0.013939      0.675343      0.936631     Biso  1.000000 H
   H4349      1.0     1.000522      0.907440      0.172813     Biso  1.000000 H
   H4350      1.0     0.984934      0.909771      0.417531     Biso  1.000000 H
   H4351      1.0     0.014217      0.905965      0.671180     Biso  1.000000 H
   H4352      1.0     0.986667      0.910752      0.918931     Biso  1.000000 H
   H4353      1.0     0.113640      0.056398      0.134773     Biso  1.000000 H
   H4354      1.0     0.135761      0.084555      0.397730     Biso  1.000000 H
   H4355      1.0     0.108048      0.055288      0.636713     Biso  1.000000 H
   H4356      1.0     0.124541      0.084763      0.895142     Biso  1.000000 H
   H4357      1.0     0.134073      0.318292      0.144404     Biso  1.000000 H
   H4358      1.0     0.107577      0.314069      0.370746     Biso  1.000000 H
   H4359      1.0     0.141690      0.315925      0.642002     Biso  1.000000 H
   H4360      1.0     0.112608      0.317371      0.875896     Biso  1.000000 H
   H4361      1.0     0.124993      0.558009      0.136937     Biso  1.000000 H
   H4362      1.0     0.131071      0.585668      0.397176     Biso  1.000000 H
   H4363      1.0     0.114217      0.554188      0.634226     Biso  1.000000 H
   H4364      1.0     0.134255      0.586928      0.898360     Biso  1.000000 H
   H4365      1.0     0.136701      0.817901      0.143057     Biso  1.000000 H
   H4366      1.0     0.110857      0.816055      0.376674     Biso  1.000000 H
   H4367      1.0     0.138921      0.815256      0.644511     Biso  1.000000 H
   H4368      1.0     0.108759      0.816351      0.875103     Biso  1.000000 H
   H4369      1.0     0.362621      0.055059      0.134843     Biso  1.000000 H
   H4370      1.0     0.383146      0.086246      0.399323     Biso  1.000000 H
   H4371      1.0     0.362381      0.056907      0.637644     Biso  1.000000 H
   H4372      1.0     0.377700      0.083371      0.896159     Biso  1.000000 H
   H4373      1.0     0.396125      0.318097      0.142934     Biso  1.000000 H
   H4374      1.0     0.359652      0.315196      0.372894     Biso  1.000000 H
   H4375      1.0     0.394267      0.315284      0.641493     Biso  1.000000 H
   H4376      1.0     0.364186      0.318152      0.876750     Biso  1.000000 H
   H4377      1.0     0.385099      0.557745      0.134288     Biso  1.000000 H
   H4378      1.0     0.381678      0.585302      0.396537     Biso  1.000000 H
   H4379      1.0     0.359343      0.555157      0.635458     Biso  1.000000 H
   H4380      1.0     0.391791      0.585614      0.897652     Biso  1.000000 H
   H4381      1.0     0.398460      0.815929      0.142126     Biso  1.000000 H
   H4382      1.0     0.355182      0.815521      0.376166     Biso  1.000000 H
   H4383      1.0     0.376069      0.815721      0.644042     Biso  1.000000 H
   H4384      1.0     0.360291      0.815259      0.874425     Biso  1.000000 H
   H4385      1.0     0.618875      0.055931      0.134427     Biso  1.000000 H
   H4386      1.0     0.635184      0.084888      0.397314     Biso  1.000000 H
   H4387      1.0     0.613834      0.055543      0.637675     Biso  1.000000 H
   H4388      1.0     0.633814      0.081803      0.894942     Biso  1.000000 H
   H4389      1.0     0.640202      0.319052      0.143550     Biso  1.000000 H
   H4390      1.0     0.612277      0.313242      0.370692     Biso  1.000000 H
   H4391      1.0     0.643985      0.316553      0.641216     Biso  1.000000 H
   H4392      1.0     0.620349      0.315942      0.873625     Biso  1.000000 H
   H4393      1.0     0.607971      0.559051      0.137553     Biso  1.000000 H
   H4394      1.0     0.633352      0.586573      0.396744     Biso  1.000000 H
   H4395      1.0     0.620403      0.553151      0.634218     Biso  1.000000 H
   H4396      1.0     0.623785      0.587673      0.900478     Biso  1.000000 H
   H4397      1.0     0.630792      0.818567      0.144735     Biso  1.000000 H
   H4398      1.0     0.602909      0.815753      0.375989     Biso  1.000000 H
   H4399      1.0     0.631988      0.815341      0.642841     Biso  1.000000 H
   H4400      1.0     0.615698      0.813646      0.872547     Biso  1.000000 H
   H4401      1.0     0.865066      0.056168      0.134034     Biso  1.000000 H
   H4402      1.0     0.876725      0.087128      0.399554     Biso  1.000000 H
   H4403      1.0     0.868832      0.055712      0.636921     Biso  1.000000 H
   H4404      1.0     0.879172      0.083955      0.895366     Biso  1.000000 H
   H4405      1.0     0.882584      0.319580      0.144566     Biso  1.000000 H
   H4406      1.0     0.854048      0.314400      0.372355     Biso  1.000000 H
   H4407      1.0     0.888421      0.317411      0.642240     Biso  1.000000 H
   H4408      1.0     0.868268      0.317786      0.874564     Biso  1.000000 H
   H4409      1.0     0.866984      0.556779      0.137383     Biso  1.000000 H
   H4410      1.0     0.895622      0.585755      0.396229     Biso  1.000000 H
   H4411      1.0     0.870963      0.553584      0.633872     Biso  1.000000 H
   H4412      1.0     0.883246      0.586458      0.896913     Biso  1.000000 H
   H4413      1.0     0.887099      0.818168      0.145644     Biso  1.000000 H
   H4414      1.0     0.862106      0.815612      0.374480     Biso  1.000000 H
   H4415      1.0     0.885675      0.814308      0.643203     Biso  1.000000 H
   H4416      1.0     0.863247      0.814166      0.875026     Biso  1.000000 H
   H4417      1.0     0.069806      0.112756      0.215001     Biso  1.000000 H
   H4418      1.0     0.090195      0.139597      0.479698     Biso  1.000000 H
   H4419      1.0     0.080917      0.113230      0.717333     Biso  1.000000 H
   H4420      1.0     0.087038      0.137125      0.977418     Biso  1.000000 H
   H4421      1.0     0.099039      0.381070      0.219790     Biso  1.000000 H
   H4422      1.0     0.073289      0.368289      0.450112     Biso  1.000000 H
   H4423      1.0     0.105637      0.379118      0.717895     Biso  1.000000 H
   H4424      1.0     0.077259      0.372387      0.953799     Biso  1.000000 H
   H4425      1.0     0.077605      0.612255      0.217034     Biso  1.000000 H
   H4426      1.0     0.085557      0.637251      0.478374     Biso  1.000000 H
   H4427      1.0     0.066343      0.609625      0.716479     Biso  1.000000 H
   H4428      1.0     0.095120      0.639799      0.979281     Biso  1.000000 H
   H4429      1.0     0.097393      0.881665      0.219867     Biso  1.000000 H
   H4430      1.0     0.058439      0.869941      0.455424     Biso  1.000000 H
   H4431      1.0     0.086085      0.879326      0.721360     Biso  1.000000 H
   H4432      1.0     0.068156      0.867936      0.952690     Biso  1.000000 H
   H4433      1.0     0.323675      0.112760      0.214663     Biso  1.000000 H
   H4434      1.0     0.339632      0.139202      0.478535     Biso  1.000000 H
   H4435      1.0     0.322169      0.112669      0.717772     Biso  1.000000 H
   H4436      1.0     0.338730      0.137334      0.976718     Biso  1.000000 H
   H4437      1.0     0.348649      0.380310      0.218735     Biso  1.000000 H
   H4438      1.0     0.320197      0.368872      0.449211     Biso  1.000000 H
   H4439      1.0     0.346458      0.380119      0.718711     Biso  1.000000 H
   H4440      1.0     0.326490      0.373620      0.953637     Biso  1.000000 H
   H4441      1.0     0.330699      0.613194      0.216418     Biso  1.000000 H
   H4442      1.0     0.334803      0.636665      0.479629     Biso  1.000000 H
   H4443      1.0     0.325503      0.610407      0.715509     Biso  1.000000 H
   H4444      1.0     0.340989      0.639587      0.979697     Biso  1.000000 H
   H4445      1.0     0.340925      0.880502      0.220367     Biso  1.000000 H
   H4446      1.0     0.325164      0.870420      0.452768     Biso  1.000000 H
   H4447      1.0     0.341168      0.878837      0.719835     Biso  1.000000 H
   H4448      1.0     0.323720      0.869392      0.953175     Biso  1.000000 H
   H4449      1.0     0.567644      0.112620      0.216156     Biso  1.000000 H
   H4450      1.0     0.594630      0.139267      0.478451     Biso  1.000000 H
   H4451      1.0     0.561608      0.114205      0.718311     Biso  1.000000 H
   H4452      1.0     0.585263      0.137658      0.977965     Biso  1.000000 H
   H4453      1.0     0.599635      0.381246      0.220768     Biso  1.000000 H
   H4454      1.0     0.565159      0.368228      0.449642     Biso  1.000000 H
   H4455      1.0     0.598478      0.379839      0.717711     Biso  1.000000 H
   H4456      1.0     0.571920      0.371004      0.952859     Biso  1.000000 H
   H4457      1.0     0.584328      0.615171      0.216972     Biso  1.000000 H
   H4458      1.0     0.589555      0.636912      0.478043     Biso  1.000000 H
   H4459      1.0     0.570385      0.610338      0.716918     Biso  1.000000 H
   H4460      1.0     0.588922      0.638159      0.979227     Biso  1.000000 H
   H4461      1.0     0.593053      0.881923      0.220583     Biso  1.000000 H
   H4462      1.0     0.573639      0.870376      0.451451     Biso  1.000000 H
   H4463      1.0     0.590290      0.878713      0.719574     Biso  1.000000 H
   H4464      1.0     0.573303      0.869600      0.953206     Biso  1.000000 H
   H4465      1.0     0.826315      0.112404      0.213670     Biso  1.000000 H
   H4466      1.0     0.838455      0.137944      0.478766     Biso  1.000000 H
   H4467      1.0     0.819638      0.113820      0.717741     Biso  1.000000 H
   H4468      1.0     0.837520      0.137165      0.976325     Biso  1.000000 H
   H4469      1.0     0.850094      0.382020      0.220783     Biso  1.000000 H
   H4470      1.0     0.821074      0.367450      0.449273     Biso  1.000000 H
   H4471      1.0     0.845458      0.381087      0.718727     Biso  1.000000 H
   H4472      1.0     0.822884      0.371398      0.953568     Biso  1.000000 H
   H4473      1.0     0.824707      0.613759      0.218281     Biso  1.000000 H
   H4474      1.0     0.835917      0.637523      0.478250     Biso  1.000000 H
   H4475      1.0     0.827923      0.608945      0.715732     Biso  1.000000 H
   H4476      1.0     0.848912      0.638861      0.978858     Biso  1.000000 H
   H4477      1.0     0.848169      0.882408      0.219313     Biso  1.000000 H
   H4478      1.0     0.819618      0.870530      0.453414     Biso  1.000000 H
   H4479      1.0     0.844954      0.878775      0.718804     Biso  1.000000 H
   H4480      1.0     0.814042      0.867805      0.952628     Biso  1.000000 H
   H4481      1.0     0.234281      0.133941      0.174783     Biso  1.000000 H
   H4482      1.0     0.246660      0.158629      0.435053     Biso  1.000000 H
   H4483      1.0     0.235212      0.132926      0.674590     Biso  1.000000 H
   H4484      1.0     0.242210      0.156734      0.933289     Biso  1.000000 H
   H4485      1.0     0.251097      0.392932      0.171712     Biso  1.000000 H
   H4486      1.0     0.231591      0.392481      0.408985     Biso  1.000000 H
   H4487      1.0     0.253200      0.391063      0.668878     Biso  1.000000 H
   H4488      1.0     0.235966      0.394671      0.912218     Biso  1.000000 H
   H4489      1.0     0.245734      0.634487      0.177416     Biso  1.000000 H
   H4490      1.0     0.248859      0.657755      0.435007     Biso  1.000000 H
   H4491      1.0     0.237379      0.628375      0.674298     Biso  1.000000 H
   H4492      1.0     0.244076      0.658206      0.933705     Biso  1.000000 H
   H4493      1.0     0.250943      0.892874      0.171057     Biso  1.000000 H
   H4494      1.0     0.230551      0.894178      0.413535     Biso  1.000000 H
   H4495      1.0     0.248729      0.888632      0.670625     Biso  1.000000 H
   H4496      1.0     0.237219      0.893002      0.913781     Biso  1.000000 H
   H4497      1.0     0.479019      0.133496      0.173652     Biso  1.000000 H
   H4498      1.0     0.490408      0.157778      0.434098     Biso  1.000000 H
   H4499      1.0     0.488055      0.133143      0.676292     Biso  1.000000 H
   H4500      1.0     0.491601      0.155636      0.932573     Biso  1.000000 H
   H4501      1.0     0.500102      0.392669      0.171227     Biso  1.000000 H
   H4502      1.0     0.475815      0.394081      0.409293     Biso  1.000000 H
   H4503      1.0     0.506608      0.389964      0.668000     Biso  1.000000 H
   H4504      1.0     0.487124      0.396164      0.912310     Biso  1.000000 H
   H4505      1.0     0.493600      0.635004      0.177609     Biso  1.000000 H
   H4506      1.0     0.494297      0.656624      0.432998     Biso  1.000000 H
   H4507      1.0     0.491296      0.630774      0.676215     Biso  1.000000 H
   H4508      1.0     0.498350      0.658547      0.934721     Biso  1.000000 H
   H4509      1.0     0.506703      0.891729      0.170580     Biso  1.000000 H
   H4510      1.0     0.480652      0.894698      0.412481     Biso  1.000000 H
   H4511      1.0     0.500714      0.888476      0.668939     Biso  1.000000 H
   H4512      1.0     0.481229      0.893804      0.913558     Biso  1.000000 H
   H4513      1.0     0.736616      0.130490      0.172682     Biso  1.000000 H
   H4514      1.0     0.746547      0.157374      0.434383     Biso  1.000000 H
   H4515      1.0     0.735651      0.134689      0.676877     Biso  1.000000 H
   H4516      1.0     0.743256      0.155546      0.932512     Biso  1.000000 H
   H4517      1.0     0.752320      0.392729      0.172066     Biso  1.000000 H
   H4518      1.0     0.727262      0.393067      0.410079     Biso  1.000000 H
   H4519      1.0     0.748538      0.389705      0.667069     Biso  1.000000 H
   H4520      1.0     0.739446      0.395092      0.912126     Biso  1.000000 H
   H4521      1.0     0.747665      0.633006      0.176947     Biso  1.000000 H
   H4522      1.0     0.746375      0.658304      0.434037     Biso  1.000000 H
   H4523      1.0     0.727526      0.631403      0.675352     Biso  1.000000 H
   H4524      1.0     0.745459      0.660103      0.935152     Biso  1.000000 H
   H4525      1.0     0.755863      0.891307      0.170056     Biso  1.000000 H
   H4526      1.0     0.730599      0.895840      0.414498     Biso  1.000000 H
   H4527      1.0     0.741084      0.889084      0.667754     Biso  1.000000 H
   H4528      1.0     0.732853      0.893804      0.913758     Biso  1.000000 H
   H4529      1.0     0.986122      0.132301      0.173690     Biso  1.000000 H
   H4530      1.0     0.992563      0.158924      0.435631     Biso  1.000000 H
   H4531      1.0     0.983043      0.134129      0.676238     Biso  1.000000 H
   H4532      1.0     0.986504      0.157609      0.932851     Biso  1.000000 H
   H4533      1.0     0.998459      0.393302      0.171065     Biso  1.000000 H
   H4534      1.0     0.983538      0.393167      0.410279     Biso  1.000000 H
   H4535      1.0     1.005712      0.391119      0.669725     Biso  1.000000 H
   H4536      1.0     0.987614      0.395178      0.911764     Biso  1.000000 H
   H4537      1.0     0.990180      0.634923      0.177208     Biso  1.000000 H
   H4538      1.0     1.000885      0.659505      0.435708     Biso  1.000000 H
   H4539      1.0     0.979568      0.630700      0.674613     Biso  1.000000 H
   H4540      1.0     0.993711      0.659297      0.934475     Biso  1.000000 H
   H4541      1.0     0.998085      0.891483      0.170595     Biso  1.000000 H
   H4542      1.0     0.984962      0.893320      0.413019     Biso  1.000000 H
   H4543      1.0     0.991415      0.889607      0.669201     Biso  1.000000 H
   H4544      1.0     0.975500      0.893740      0.914043     Biso  1.000000 H
   H4545      1.0     0.122471      0.068920      0.151726     Biso  1.000000 H
   H4546      1.0     0.140218      0.096795      0.415383     Biso  1.000000 H
   H4547      1.0     0.115520      0.067998      0.653919     Biso  1.000000 H
   H4548      1.0     0.128153      0.096213      0.912003     Biso  1.000000 H
   H4549      1.0     0.139977      0.332523      0.160679     Biso  1.000000 H
   H4550      1.0     0.111784      0.327900      0.387275     Biso  1.000000 H
   H4551      1.0     0.149483      0.330816      0.657676     Biso  1.000000 H
   H4552      1.0     0.126512      0.331438      0.892017     Biso  1.000000 H
   H4553      1.0     0.133808      0.570618      0.154089     Biso  1.000000 H
   H4554      1.0     0.134700      0.596723      0.414821     Biso  1.000000 H
   H4555      1.0     0.118197      0.566001      0.650840     Biso  1.000000 H
   H4556      1.0     0.148077      0.598358      0.915967     Biso  1.000000 H
   H4557      1.0     0.142013      0.831883      0.159340     Biso  1.000000 H
   H4558      1.0     0.125140      0.830704      0.391917     Biso  1.000000 H
   H4559      1.0     0.135803      0.829287      0.660640     Biso  1.000000 H
   H4560      1.0     0.113164      0.828799      0.891147     Biso  1.000000 H
   H4561      1.0     0.370419      0.068018      0.151787     Biso  1.000000 H
   H4562      1.0     0.394476      0.097621      0.416314     Biso  1.000000 H
   H4563      1.0     0.380023      0.068152      0.654335     Biso  1.000000 H
   H4564      1.0     0.385006      0.094997      0.913265     Biso  1.000000 H
   H4565      1.0     0.398031      0.333063      0.158693     Biso  1.000000 H
   H4566      1.0     0.366487      0.328858      0.388992     Biso  1.000000 H
   H4567      1.0     0.399493      0.329611      0.657615     Biso  1.000000 H
   H4568      1.0     0.374390      0.331750      0.893241     Biso  1.000000 H
   H4569      1.0     0.378856      0.570218      0.151048     Biso  1.000000 H
   H4570      1.0     0.386498      0.596849      0.413404     Biso  1.000000 H
   H4571      1.0     0.376107      0.567857      0.652272     Biso  1.000000 H
   H4572      1.0     0.393421      0.597999      0.915036     Biso  1.000000 H
   H4573      1.0     0.385290      0.829866      0.157546     Biso  1.000000 H
   H4574      1.0     0.368049      0.829729      0.392341     Biso  1.000000 H
   H4575      1.0     0.386227      0.829746      0.660078     Biso  1.000000 H
   H4576      1.0     0.363376      0.828655      0.890084     Biso  1.000000 H
   H4577      1.0     0.619301      0.068977      0.151279     Biso  1.000000 H
   H4578      1.0     0.636687      0.096132      0.414097     Biso  1.000000 H
   H4579      1.0     0.627189      0.068283      0.654450     Biso  1.000000 H
   H4580      1.0     0.629414      0.094446      0.911564     Biso  1.000000 H
   H4581      1.0     0.644893      0.333200      0.159448     Biso  1.000000 H
   H4582      1.0     0.605420      0.326578      0.386844     Biso  1.000000 H
   H4583      1.0     0.646412      0.330764      0.656852     Biso  1.000000 H
   H4584      1.0     0.620281      0.331019      0.889630     Biso  1.000000 H
   H4585      1.0     0.626199      0.570926      0.154397     Biso  1.000000 H
   H4586      1.0     0.643676      0.597836      0.413913     Biso  1.000000 H
   H4587      1.0     0.621460      0.565625      0.651101     Biso  1.000000 H
   H4588      1.0     0.639387      0.598915      0.917322     Biso  1.000000 H
   H4589      1.0     0.639181      0.832360      0.160749     Biso  1.000000 H
   H4590      1.0     0.619067      0.830152      0.391948     Biso  1.000000 H
   H4591      1.0     0.641519      0.829157      0.658846     Biso  1.000000 H
   H4592      1.0     0.611230      0.827169      0.888752     Biso  1.000000 H
   H4593      1.0     0.873815      0.068499      0.151603     Biso  1.000000 H
   H4594      1.0     0.891587      0.098303      0.416107     Biso  1.000000 H
   H4595      1.0     0.871271      0.068339      0.653842     Biso  1.000000 H
   H4596      1.0     0.882391      0.094161      0.912488     Biso  1.000000 H
   H4597      1.0     0.896782      0.333605      0.160510     Biso  1.000000 H
   H4598      1.0     0.868990      0.328996      0.387760     Biso  1.000000 H
   H4599      1.0     0.899052      0.332665      0.658161     Biso  1.000000 H
   H4600      1.0     0.879591      0.331484      0.890562     Biso  1.000000 H
   H4601      1.0     0.878408      0.569036      0.154459     Biso  1.000000 H
   H4602      1.0     0.888314      0.596503      0.413474     Biso  1.000000 H
   H4603      1.0     0.873256      0.565948      0.651733     Biso  1.000000 H
   H4604      1.0     0.889999      0.596886      0.914197     Biso  1.000000 H
   H4605      1.0     0.893579      0.831875      0.161511     Biso  1.000000 H
   H4606      1.0     0.864361      0.829017      0.390624     Biso  1.000000 H
   H4607      1.0     0.884866      0.828707      0.658400     Biso  1.000000 H
   H4608      1.0     0.868313      0.828081      0.891070     Biso  1.000000 H
   H4609      1.0     0.180023      0.156773      0.262502     Biso  1.000000 H
   H4610      1.0     0.214253      0.176739      0.528839     Biso  1.000000 H
   H4611      1.0     0.189258      0.159239      0.763271     Biso  1.000000 H
   H4612      1.0     0.205009      0.175046      0.026707     Biso  1.000000 H
   H4613      1.0     0.202861      0.427502      0.265505     Biso  1.000000 H
   H4614      1.0     0.190807      0.405309      0.498660     Biso  1.000000 H
   H4615      1.0     0.216199      0.423962      0.763264     Biso  1.000000 H
   H4616      1.0     0.200418      0.410579      1.002732     Biso  1.000000 H
   H4617      1.0     0.182178      0.659144      0.263357     Biso  1.000000 H
   H4618      1.0     0.201657      0.676304      0.527961     Biso  1.000000 H
   H4619      1.0     0.180109      0.654277      0.761408     Biso  1.000000 H
   H4620      1.0     0.214757      0.676566      0.029209     Biso  1.000000 H
   H4621      1.0     0.211647      0.926222      0.264365     Biso  1.000000 H
   H4622      1.0     0.188561      0.906066      0.502809     Biso  1.000000 H
   H4623      1.0     0.210829      0.924293      0.765119     Biso  1.000000 H
   H4624      1.0     0.182224      0.905960      1.002809     Biso  1.000000 H
   H4625      1.0     0.430128      0.157059      0.262033     Biso  1.000000 H
   H4626      1.0     0.456020      0.177434      0.528816     Biso  1.000000 H
   H4627      1.0     0.430217      0.160008      0.762155     Biso  1.000000 H
   H4628      1.0     0.454100      0.175864      0.026530     Biso  1.000000 H
   H4629      1.0     0.458587      0.424692      0.264673     Biso  1.000000 H
   H4630      1.0     0.437283      0.405640      0.498483     Biso  1.000000 H
   H4631      1.0     0.468257      0.424639      0.763110     Biso  1.000000 H
   H4632      1.0     0.446970      0.409930      1.003432     Biso  1.000000 H
   H4633      1.0     0.439066      0.659317      0.263449     Biso  1.000000 H
   H4634      1.0     0.452186      0.676933      0.527661     Biso  1.000000 H
   H4635      1.0     0.431874      0.655214      0.762455     Biso  1.000000 H
   H4636      1.0     0.456635      0.676078      0.028793     Biso  1.000000 H
   H4637      1.0     0.457558      0.926222      0.264473     Biso  1.000000 H
   H4638      1.0     0.440912      0.907597      0.502925     Biso  1.000000 H
   H4639      1.0     0.461740      0.923490      0.764834     Biso  1.000000 H
   H4640      1.0     0.438860      0.906536      1.002401     Biso  1.000000 H
   H4641      1.0     0.685790      0.156628      0.262117     Biso  1.000000 H
   H4642      1.0     0.712410      0.177334      0.528215     Biso  1.000000 H
   H4643      1.0     0.678943      0.159071      0.763402     Biso  1.000000 H
   H4644      1.0     0.704477      0.175443      0.025914     Biso  1.000000 H
   H4645      1.0     0.706964      0.427218      0.265551     Biso  1.000000 H
   H4646      1.0     0.683080      0.405652      0.498906     Biso  1.000000 H
   H4647      1.0     0.712287      0.425109      0.764064     Biso  1.000000 H
   H4648      1.0     0.695471      0.409701      1.003055     Biso  1.000000 H
   H4649      1.0     0.688291      0.659914      0.263457     Biso  1.000000 H
   H4650      1.0     0.699360      0.675529      0.528438     Biso  1.000000 H
   H4651      1.0     0.687365      0.653946      0.761840     Biso  1.000000 H
   H4652      1.0     0.707539      0.675984      0.029471     Biso  1.000000 H
   H4653      1.0     0.710000      0.928628      0.265004     Biso  1.000000 H
   H4654      1.0     0.688962      0.906483      0.502163     Biso  1.000000 H
   H4655      1.0     0.709018      0.921540      0.764788     Biso  1.000000 H
   H4656      1.0     0.688256      0.906647      1.002516     Biso  1.000000 H
   H4657      1.0     0.933550      0.155907      0.262210     Biso  1.000000 H
   H4658      1.0     0.948764      0.177798      0.529023     Biso  1.000000 H
   H4659      1.0     0.931082      0.158606      0.763964     Biso  1.000000 H
   H4660      1.0     0.948743      0.175462      0.026807     Biso  1.000000 H
   H4661      1.0     0.958178      0.427922      0.265705     Biso  1.000000 H
   H4662      1.0     0.943443      0.405341      0.498444     Biso  1.000000 H
   H4663      1.0     0.967277      0.424926      0.763526     Biso  1.000000 H
   H4664      1.0     0.946909      0.409054      1.002547     Biso  1.000000 H
   H4665      1.0     0.941739      0.658590      0.263942     Biso  1.000000 H
   H4666      1.0     0.953248      0.675150      0.527414     Biso  1.000000 H
   H4667      1.0     0.933908      0.655997      0.761501     Biso  1.000000 H
   H4668      1.0     0.966889      0.676354      0.028932     Biso  1.000000 H
   H4669      1.0     0.959546      0.926562      0.265620     Biso  1.000000 H
   H4670      1.0     0.940602      0.908269      0.502201     Biso  1.000000 H
   H4671      1.0     0.957228      0.922594      0.764149     Biso  1.000000 H
   H4672      1.0     0.933073      0.904471      1.001669     Biso  1.000000 H
   H4673      1.0     0.315282      0.146582      0.137853     Biso  1.000000 H
   H4674      1.0     0.309426      0.157008      0.387922     Biso  1.000000 H
   H4675      1.0     0.322736      0.146855      0.638838     Biso  1.000000 H
   H4676      1.0     0.304983      0.156711      0.887059     Biso  1.000000 H
   H4677      1.0     0.321587      0.392827      0.126851     Biso  1.000000 H
   H4678      1.0     0.314862      0.406221      0.372748     Biso  1.000000 H
   H4679      1.0     0.314704      0.388679      0.621900     Biso  1.000000 H
   H4680      1.0     0.318566      0.406625      0.873794     Biso  1.000000 H
   H4681      1.0     0.322245      0.646695      0.138954     Biso  1.000000 H
   H4682      1.0     0.311961      0.657783      0.388838     Biso  1.000000 H
   H4683      1.0     0.316783      0.641201      0.636897     Biso  1.000000 H
   H4684      1.0     0.313839      0.659047      0.889045     Biso  1.000000 H
   H4685      1.0     0.317779      0.892657      0.126012     Biso  1.000000 H
   H4686      1.0     0.306928      0.905592      0.375458     Biso  1.000000 H
   H4687      1.0     0.313824      0.887348      0.623779     Biso  1.000000 H
   H4688      1.0     0.313428      0.905811      0.875480     Biso  1.000000 H
   H4689      1.0     0.569606      0.145515      0.137506     Biso  1.000000 H
   H4690      1.0     0.558454      0.157812      0.388130     Biso  1.000000 H
   H4691      1.0     0.574651      0.148113      0.641940     Biso  1.000000 H
   H4692      1.0     0.545708      0.156446      0.887382     Biso  1.000000 H
   H4693      1.0     0.568296      0.391782      0.125281     Biso  1.000000 H
   H4694      1.0     0.559424      0.406519      0.372809     Biso  1.000000 H
   H4695      1.0     0.566282      0.387499      0.620553     Biso  1.000000 H
   H4696      1.0     0.563389      0.407470      0.874110     Biso  1.000000 H
   H4697      1.0     0.575279      0.647448      0.140594     Biso  1.000000 H
   H4698      1.0     0.555195      0.656802      0.388237     Biso  1.000000 H
   H4699      1.0     0.566582      0.642995      0.639045     Biso  1.000000 H
   H4700      1.0     0.558779      0.658528      0.888606     Biso  1.000000 H
   H4701      1.0     0.572746      0.892526      0.125350     Biso  1.000000 H
   H4702      1.0     0.564209      0.905891      0.374603     Biso  1.000000 H
   H4703      1.0     0.567376      0.888970      0.624903     Biso  1.000000 H
   H4704      1.0     0.562323      0.905359      0.875749     Biso  1.000000 H
   H4705      1.0     0.814902      0.145711      0.137445     Biso  1.000000 H
   H4706      1.0     0.805973      0.158392      0.388769     Biso  1.000000 H
   H4707      1.0     0.827211      0.147353      0.641047     Biso  1.000000 H
   H4708      1.0     0.803680      0.159439      0.888660     Biso  1.000000 H
   H4709      1.0     0.828326      0.393595      0.127413     Biso  1.000000 H
   H4710      1.0     0.808232      0.406843      0.373271     Biso  1.000000 H
   H4711      1.0     0.821062      0.390800      0.624102     Biso  1.000000 H
   H4712      1.0     0.822666      0.407623      0.874802     Biso  1.000000 H
   H4713      1.0     0.827741      0.646468      0.139847     Biso  1.000000 H
   H4714      1.0     0.812566      0.657963      0.388599     Biso  1.000000 H
   H4715      1.0     0.815449      0.641716      0.637914     Biso  1.000000 H
   H4716      1.0     0.809309      0.658580      0.889338     Biso  1.000000 H
   H4717      1.0     0.823083      0.892433      0.125858     Biso  1.000000 H
   H4718      1.0     0.807500      0.906051      0.374842     Biso  1.000000 H
   H4719      1.0     0.816918      0.890297      0.624703     Biso  1.000000 H
   H4720      1.0     0.810056      0.903627      0.874179     Biso  1.000000 H
   H4721      1.0     0.062762      0.146751      0.137884     Biso  1.000000 H
   H4722      1.0     0.058522      0.159398      0.390354     Biso  1.000000 H
   H4723      1.0     0.073479      0.147757      0.641401     Biso  1.000000 H
   H4724      1.0     0.054505      0.158019      0.888167     Biso  1.000000 H
   H4725      1.0     0.068686      0.391474      0.123972     Biso  1.000000 H
   H4726      1.0     0.056562      0.405980      0.372440     Biso  1.000000 H
   H4727      1.0     0.069820      0.390575      0.624171     Biso  1.000000 H
   H4728      1.0     0.065390      0.406597      0.873471     Biso  1.000000 H
   H4729      1.0     0.070495      0.646163      0.139462     Biso  1.000000 H
   H4730      1.0     0.061634      0.659511      0.391001     Biso  1.000000 H
   H4731      1.0     0.061552      0.640831      0.635558     Biso  1.000000 H
   H4732      1.0     0.060321      0.657824      0.887744     Biso  1.000000 H
   H4733      1.0     0.065291      0.893651      0.126667     Biso  1.000000 H
   H4734      1.0     0.065652      0.907061      0.376289     Biso  1.000000 H
   H4735      1.0     0.067162      0.889687      0.624764     Biso  1.000000 H
   H4736      1.0     0.057872      0.904676      0.874810     Biso  1.000000 H
   H4737      1.0     0.185186      0.020027      0.142256     Biso  1.000000 H
   H4738      1.0     0.205722      0.046998      0.405359     Biso  1.000000 H
   H4739      1.0     0.192418      0.019427      0.643095     Biso  1.000000 H
   H4740      1.0     0.197758      0.046514      0.900855     Biso  1.000000 H
   H4741      1.0     0.211691      0.287413      0.159070     Biso  1.000000 H
   H4742      1.0     0.172394      0.283028      0.387583     Biso  1.000000 H
   H4743      1.0     0.215550      0.285830      0.659316     Biso  1.000000 H
   H4744      1.0     0.183840      0.284406      0.890377     Biso  1.000000 H
   H4745      1.0     0.198950      0.520572      0.142980     Biso  1.000000 H
   H4746      1.0     0.202547      0.547710      0.402203     Biso  1.000000 H
   H4747      1.0     0.185436      0.517271      0.640123     Biso  1.000000 H
   H4748      1.0     0.210414      0.548460      0.902741     Biso  1.000000 H
   H4749      1.0     0.214025      0.786177      0.158339     Biso  1.000000 H
   H4750      1.0     0.180707      0.783684      0.391609     Biso  1.000000 H
   H4751      1.0     0.207705      0.783980      0.659131     Biso  1.000000 H
   H4752      1.0     0.182506      0.782360      0.887413     Biso  1.000000 H
   H4753      1.0     0.440634      0.019557      0.141610     Biso  1.000000 H
   H4754      1.0     0.461944      0.047939      0.405228     Biso  1.000000 H
   H4755      1.0     0.435344      0.018859      0.642825     Biso  1.000000 H
   H4756      1.0     0.452698      0.045078      0.900516     Biso  1.000000 H
   H4757      1.0     0.464638      0.287443      0.159024     Biso  1.000000 H
   H4758      1.0     0.424575      0.282773      0.388060     Biso  1.000000 H
   H4759      1.0     0.466723      0.285306      0.657869     Biso  1.000000 H
   H4760      1.0     0.444448      0.285553      0.889884     Biso  1.000000 H
   H4761      1.0     0.446684      0.521678      0.142965     Biso  1.000000 H
   H4762      1.0     0.456149      0.547849      0.402149     Biso  1.000000 H
   H4763      1.0     0.439057      0.517125      0.639284     Biso  1.000000 H
   H4764      1.0     0.467072      0.548752      0.904712     Biso  1.000000 H
   H4765      1.0     0.463366      0.788110      0.160179     Biso  1.000000 H
   H4766      1.0     0.430192      0.782624      0.389569     Biso  1.000000 H
   H4767      1.0     0.458599      0.783078      0.658554     Biso  1.000000 H
   H4768      1.0     0.432282      0.782355      0.887575     Biso  1.000000 H
   H4769      1.0     0.688006      0.020241      0.142256     Biso  1.000000 H
   H4770      1.0     0.706820      0.047233      0.404443     Biso  1.000000 H
   H4771      1.0     0.699598      0.019039      0.643464     Biso  1.000000 H
   H4772      1.0     0.707264      0.045835      0.902125     Biso  1.000000 H
   H4773      1.0     0.714491      0.287510      0.158678     Biso  1.000000 H
   H4774      1.0     0.677736      0.282480      0.386859     Biso  1.000000 H
   H4775      1.0     0.711770      0.285201      0.656444     Biso  1.000000 H
   H4776      1.0     0.685319      0.285001      0.888806     Biso  1.000000 H
   H4777      1.0     0.693679      0.520410      0.142495     Biso  1.000000 H
   H4778      1.0     0.704599      0.547958      0.401725     Biso  1.000000 H
   H4779      1.0     0.687862      0.515872      0.640978     Biso  1.000000 H
   H4780      1.0     0.706606      0.547998      0.903218     Biso  1.000000 H
   H4781      1.0     0.710680      0.786748      0.158416     Biso  1.000000 H
   H4782      1.0     0.682128      0.782940      0.389962     Biso  1.000000 H
   H4783      1.0     0.705324      0.783596      0.659070     Biso  1.000000 H
   H4784      1.0     0.680385      0.781282      0.887043     Biso  1.000000 H
   H4785      1.0     0.936976      0.019818      0.141825     Biso  1.000000 H
   H4786      1.0     0.955754      0.048142      0.403581     Biso  1.000000 H
   H4787      1.0     0.943747      0.019190      0.643980     Biso  1.000000 H
   H4788      1.0     0.955695      0.046246      0.900893     Biso  1.000000 H
   H4789      1.0     0.965289      0.287016      0.159425     Biso  1.000000 H
   H4790      1.0     0.924761      0.282023      0.386905     Biso  1.000000 H
   H4791      1.0     0.964173      0.286161      0.658192     Biso  1.000000 H
   H4792      1.0     0.932148      0.284449      0.887782     Biso  1.000000 H
   H4793      1.0     0.946298      0.519351      0.145459     Biso  1.000000 H
   H4794      1.0     0.963582      0.548602      0.403388     Biso  1.000000 H
   H4795      1.0     0.936056      0.516745      0.641032     Biso  1.000000 H
   H4796      1.0     0.956166      0.547551      0.902710     Biso  1.000000 H
   H4797      1.0     0.972009      0.785611      0.159047     Biso  1.000000 H
   H4798      1.0     0.930711      0.783185      0.389477     Biso  1.000000 H
   H4799      1.0     0.952623      0.784357      0.659978     Biso  1.000000 H
   H4800      1.0     0.934890      0.780882      0.887936     Biso  1.000000 H
   H4801      1.0     0.232979      0.153689      0.251439     Biso  1.000000 H
   H4802      1.0     0.262378      0.175740      0.517745     Biso  1.000000 H
   H4803      1.0     0.236044      0.156182      0.750915     Biso  1.000000 H
   H4804      1.0     0.257563      0.174091      0.016221     Biso  1.000000 H
   H4805      1.0     0.256882      0.424813      0.254165     Biso  1.000000 H
   H4806      1.0     0.237504      0.405910      0.487658     Biso  1.000000 H
   H4807      1.0     0.267228      0.421539      0.751816     Biso  1.000000 H
   H4808      1.0     0.249477      0.409952      0.991769     Biso  1.000000 H
   H4809      1.0     0.235598      0.655008      0.252071     Biso  1.000000 H
   H4810      1.0     0.253421      0.675627      0.517699     Biso  1.000000 H
   H4811      1.0     0.233501      0.650446      0.750291     Biso  1.000000 H
   H4812      1.0     0.267659      0.675590      0.018800     Biso  1.000000 H
   H4813      1.0     0.258651      0.924617      0.252686     Biso  1.000000 H
   H4814      1.0     0.239836      0.907401      0.492863     Biso  1.000000 H
   H4815      1.0     0.257893      0.921733      0.753117     Biso  1.000000 H
   H4816      1.0     0.236312      0.904742      0.992569     Biso  1.000000 H
   H4817      1.0     0.484243      0.153279      0.251285     Biso  1.000000 H
   H4818      1.0     0.507602      0.175697      0.517591     Biso  1.000000 H
   H4819      1.0     0.482273      0.155184      0.750746     Biso  1.000000 H
   H4820      1.0     0.504280      0.175091      0.015328     Biso  1.000000 H
   H4821      1.0     0.513952      0.420991      0.253857     Biso  1.000000 H
   H4822      1.0     0.488311      0.404914      0.488374     Biso  1.000000 H
   H4823      1.0     0.519227      0.421816      0.751315     Biso  1.000000 H
   H4824      1.0     0.501241      0.409454      0.992785     Biso  1.000000 H
   H4825      1.0     0.491796      0.656164      0.252101     Biso  1.000000 H
   H4826      1.0     0.501780      0.677414      0.517460     Biso  1.000000 H
   H4827      1.0     0.485669      0.652414      0.751546     Biso  1.000000 H
   H4828      1.0     0.509684      0.676340      0.018500     Biso  1.000000 H
   H4829      1.0     0.502239      0.924608      0.252763     Biso  1.000000 H
   H4830      1.0     0.489756      0.907419      0.492431     Biso  1.000000 H
   H4831      1.0     0.508966      0.920871      0.752940     Biso  1.000000 H
   H4832      1.0     0.496181      0.906456      0.992731     Biso  1.000000 H
   H4833      1.0     0.737304      0.154184      0.251054     Biso  1.000000 H
   H4834      1.0     0.758312      0.177843      0.517229     Biso  1.000000 H
   H4835      1.0     0.733110      0.154783      0.752424     Biso  1.000000 H
   H4836      1.0     0.751918      0.176168      0.014935     Biso  1.000000 H
   H4837      1.0     0.760873      0.424405      0.255004     Biso  1.000000 H
   H4838      1.0     0.740362      0.403033      0.489067     Biso  1.000000 H
   H4839      1.0     0.762709      0.420370      0.752732     Biso  1.000000 H
   H4840      1.0     0.749101      0.407125      0.992315     Biso  1.000000 H
   H4841      1.0     0.740994      0.657032      0.252317     Biso  1.000000 H
   H4842      1.0     0.753242      0.674673      0.517991     Biso  1.000000 H
   H4843      1.0     0.739130      0.651259      0.750438     Biso  1.000000 H
   H4844      1.0     0.760510      0.674086      0.018954     Biso  1.000000 H
   H4845      1.0     0.758185      0.925884      0.253141     Biso  1.000000 H
   H4846      1.0     0.742711      0.905493      0.491554     Biso  1.000000 H
   H4847      1.0     0.762625      0.920394      0.753787     Biso  1.000000 H
   H4848      1.0     0.744432      0.905619      0.991630     Biso  1.000000 H
   H4849      1.0     0.986859      0.154176      0.251439     Biso  1.000000 H
   H4850      1.0     1.004452      0.175711      0.518261     Biso  1.000000 H
   H4851      1.0     0.984767      0.156785      0.753202     Biso  1.000000 H
   H4852      1.0     1.003973      0.174529      0.016298     Biso  1.000000 H
   H4853      1.0     0.011739      0.424642      0.254557     Biso  1.000000 H
   H4854      1.0     0.994982      0.404924      0.488020     Biso  1.000000 H
   H4855      1.0     0.022890      0.421396      0.752062     Biso  1.000000 H
   H4856      1.0     0.997327      0.406418      0.991461     Biso  1.000000 H
   H4857      1.0     0.991276      0.655246      0.251986     Biso  1.000000 H
   H4858      1.0     1.004068      0.677008      0.517460     Biso  1.000000 H
   H4859      1.0     0.986688      0.650369      0.750191     Biso  1.000000 H
   H4860      1.0     0.012953      0.677001      0.017969     Biso  1.000000 H
   H4861      1.0     1.007949      0.925450      0.253580     Biso  1.000000 H
   H4862      1.0     0.987666      0.908273      0.490899     Biso  1.000000 H
   H4863      1.0     0.007219      0.920482      0.753255     Biso  1.000000 H
   H4864      1.0     0.983489      0.905921      0.992007     Biso  1.000000 H
   H4865      1.0     0.369310      0.136491      0.138553     Biso  1.000000 H
   H4866      1.0     0.361554      0.148882      0.391178     Biso  1.000000 H
   H4867      1.0     0.374655      0.136334      0.638784     Biso  1.000000 H
   H4868      1.0     0.357235      0.147431      0.889261     Biso  1.000000 H
   H4869      1.0     0.371888      0.383458      0.128784     Biso  1.000000 H
   H4870      1.0     0.363137      0.393978      0.371331     Biso  1.000000 H
   H4871      1.0     0.371665      0.381188      0.625627     Biso  1.000000 H
   H4872      1.0     0.371071      0.397466      0.875865     Biso  1.000000 H
   H4873      1.0     0.374846      0.637224      0.140055     Biso  1.000000 H
   H4874      1.0     0.362342      0.649030      0.391748     Biso  1.000000 H
   H4875      1.0     0.368777      0.630784      0.637305     Biso  1.000000 H
   H4876      1.0     0.368716      0.650339      0.891870     Biso  1.000000 H
   H4877      1.0     0.372919      0.884452      0.129138     Biso  1.000000 H
   H4878      1.0     0.361809      0.896208      0.376266     Biso  1.000000 H
   H4879      1.0     0.368134      0.879786      0.627205     Biso  1.000000 H
   H4880      1.0     0.366469      0.897039      0.877458     Biso  1.000000 H
   H4881      1.0     0.615007      0.133447      0.135759     Biso  1.000000 H
   H4882      1.0     0.611001      0.149134      0.391309     Biso  1.000000 H
   H4883      1.0     0.625368      0.136908      0.641132     Biso  1.000000 H
   H4884      1.0     0.604517      0.148260      0.889599     Biso  1.000000 H
   H4885      1.0     0.623629      0.384399      0.128291     Biso  1.000000 H
   H4886      1.0     0.615605      0.397945      0.374772     Biso  1.000000 H
   H4887      1.0     0.624199      0.380947      0.625373     Biso  1.000000 H
   H4888      1.0     0.623237      0.399624      0.876473     Biso  1.000000 H
   H4889      1.0     0.625970      0.636967      0.139993     Biso  1.000000 H
   H4890      1.0     0.617442      0.651056      0.393388     Biso  1.000000 H
   H4891      1.0     0.619689      0.632780      0.638391     Biso  1.000000 H
   H4892      1.0     0.614896      0.650615      0.891516     Biso  1.000000 H
   H4893      1.0     0.626181      0.882383      0.127321     Biso  1.000000 H
   H4894      1.0     0.619773      0.897534      0.376597     Biso  1.000000 H
   H4895      1.0     0.618541      0.880098      0.626735     Biso  1.000000 H
   H4896      1.0     0.614260      0.894839      0.876311     Biso  1.000000 H
   H4897      1.0     0.867271      0.134919      0.137129     Biso  1.000000 H
   H4898      1.0     0.861396      0.149727      0.391309     Biso  1.000000 H
   H4899      1.0     0.880736      0.137119      0.641247     Biso  1.000000 H
   H4900      1.0     0.858009      0.150275      0.890708     Biso  1.000000 H
   H4901      1.0     0.875012      0.383508      0.129430     Biso  1.000000 H
   H4902      1.0     0.862648      0.397628      0.374511     Biso  1.000000 H
   H4903      1.0     0.877689      0.382270      0.626604     Biso  1.000000 H
   H4904      1.0     0.867576      0.395790      0.874579     Biso  1.000000 H
   H4905      1.0     0.878730      0.634925      0.139870     Biso  1.000000 H
   H4906      1.0     0.866737      0.650071      0.391817     Biso  1.000000 H
   H4907      1.0     0.864282      0.631002      0.637583     Biso  1.000000 H
   H4908      1.0     0.863536      0.649484      0.891455     Biso  1.000000 H
   H4909      1.0     0.877186      0.883977      0.128868     Biso  1.000000 H
   H4910      1.0     0.867678      0.897894      0.377290     Biso  1.000000 H
   H4911      1.0     0.874014      0.882032      0.627590     Biso  1.000000 H
   H4912      1.0     0.861333      0.893878      0.875657     Biso  1.000000 H
   H4913      1.0     0.119694      0.137165      0.139115     Biso  1.000000 H
   H4914      1.0     0.114537      0.151899      0.393773     Biso  1.000000 H
   H4915      1.0     0.126525      0.137373      0.641517     Biso  1.000000 H
   H4916      1.0     0.112418      0.150423      0.891432     Biso  1.000000 H
   H4917      1.0     0.125174      0.384287      0.128868     Biso  1.000000 H
   H4918      1.0     0.112279      0.396204      0.372717     Biso  1.000000 H
   H4919      1.0     0.124730      0.382210      0.627205     Biso  1.000000 H
   H4920      1.0     0.118220      0.397194      0.874533     Biso  1.000000 H
   H4921      1.0     0.123374      0.636153      0.140378     Biso  1.000000 H
   H4922      1.0     0.112893      0.649230      0.392056     Biso  1.000000 H
   H4923      1.0     0.118237      0.631889      0.637636     Biso  1.000000 H
   H4924      1.0     0.117666      0.650555      0.891863     Biso  1.000000 H
   H4925      1.0     0.123309      0.885839      0.129792     Biso  1.000000 H
   H4926      1.0     0.120712      0.896941      0.376358     Biso  1.000000 H
   H4927      1.0     0.120150      0.880399      0.627097     Biso  1.000000 H
   H4928      1.0     0.113758      0.896412      0.878259     Biso  1.000000 H
   H4929      1.0     0.247244      0.030439      0.152280     Biso  1.000000 H
   H4930      1.0     0.267957      0.058370      0.414182     Biso  1.000000 H
   H4931      1.0     0.254059      0.030023      0.654019     Biso  1.000000 H
   H4932      1.0     0.262292      0.057103      0.910085     Biso  1.000000 H
   H4933      1.0     0.271012      0.299026      0.169510     Biso  1.000000 H
   H4934      1.0     0.237860      0.294319      0.396498     Biso  1.000000 H
   H4935      1.0     0.279324      0.296845      0.666691     Biso  1.000000 H
   H4936      1.0     0.249079      0.296116      0.899076     Biso  1.000000 H
   H4937      1.0     0.260493      0.530503      0.152242     Biso  1.000000 H
   H4938      1.0     0.265985      0.557739      0.412234     Biso  1.000000 H
   H4939      1.0     0.246390      0.526875      0.651171     Biso  1.000000 H
   H4940      1.0     0.271561      0.559213      0.914020     Biso  1.000000 H
   H4941      1.0     0.278699      0.797555      0.166761     Biso  1.000000 H
   H4942      1.0     0.241849      0.795173      0.400786     Biso  1.000000 H
   H4943      1.0     0.271239      0.795220      0.668131     Biso  1.000000 H
   H4944      1.0     0.245732      0.794162      0.896482     Biso  1.000000 H
   H4945      1.0     0.499444      0.029646      0.152680     Biso  1.000000 H
   H4946      1.0     0.522581      0.058346      0.415175     Biso  1.000000 H
   H4947      1.0     0.499808      0.028736      0.652218     Biso  1.000000 H
   H4948      1.0     0.517971      0.054630      0.909901     Biso  1.000000 H
   H4949      1.0     0.524453      0.299100      0.169364     Biso  1.000000 H
   H4950      1.0     0.492898      0.293625      0.396282     Biso  1.000000 H
   H4951      1.0     0.527511      0.296470      0.666622     Biso  1.000000 H
   H4952      1.0     0.505091      0.296775      0.900046     Biso  1.000000 H
   H4953      1.0     0.504380      0.532419      0.153566     Biso  1.000000 H
   H4954      1.0     0.519871      0.558266      0.411649     Biso  1.000000 H
   H4955      1.0     0.500624      0.527432      0.649485     Biso  1.000000 H
   H4956      1.0     0.525692      0.560196      0.915867     Biso  1.000000 H
   H4957      1.0     0.522008      0.799919      0.170703     Biso  1.000000 H
   H4958      1.0     0.496375      0.793130      0.396968     Biso  1.000000 H
   H4959      1.0     0.521313      0.794914      0.667146     Biso  1.000000 H
   H4960      1.0     0.494945      0.792914      0.894919     Biso  1.000000 H
   H4961      1.0     0.748455      0.031596      0.154166     Biso  1.000000 H
   H4962      1.0     0.769655      0.057603      0.413743     Biso  1.000000 H
   H4963      1.0     0.754617      0.030027      0.656067     Biso  1.000000 H
   H4964      1.0     0.769629      0.056978      0.912249     Biso  1.000000 H
   H4965      1.0     0.775105      0.298791      0.168240     Biso  1.000000 H
   H4966      1.0     0.742353      0.293808      0.394142     Biso  1.000000 H
   H4967      1.0     0.774633      0.296765      0.665652     Biso  1.000000 H
   H4968      1.0     0.749612      0.295242      0.896182     Biso  1.000000 H
   H4969      1.0     0.755603      0.531660      0.150594     Biso  1.000000 H
   H4970      1.0     0.767732      0.558117      0.411364     Biso  1.000000 H
   H4971      1.0     0.749832      0.526151      0.650416     Biso  1.000000 H
   H4972      1.0     0.771833      0.558608      0.911518     Biso  1.000000 H
   H4973      1.0     0.775148      0.797744      0.165353     Biso  1.000000 H
   H4974      1.0     0.744441      0.794786      0.398438     Biso  1.000000 H
   H4975      1.0     0.768597      0.795810      0.668323     Biso  1.000000 H
   H4976      1.0     0.746793      0.792061      0.893734     Biso  1.000000 H
   H4977      1.0     0.998100      0.030442      0.153273     Biso  1.000000 H
   H4978      1.0     0.018030      0.058812      0.411880     Biso  1.000000 H
   H4979      1.0     1.000382      0.029433      0.654520     Biso  1.000000 H
   H4980      1.0     0.017492      0.057045      0.911756     Biso  1.000000 H
   H4981      1.0     0.023939      0.299081      0.168139     Biso  1.000000 H
   H4982      1.0     0.989768      0.293810      0.396506     Biso  1.000000 H
   H4983      1.0     0.028776      0.297464      0.665344     Biso  1.000000 H
   H4984      1.0     0.993679      0.295189      0.898676     Biso  1.000000 H
   H4985      1.0     1.007492      0.530627      0.153543     Biso  1.000000 H
   H4986      1.0     0.022365      0.559218      0.413512     Biso  1.000000 H
   H4987      1.0     0.996986      0.527127      0.651902     Biso  1.000000 H
   H4988      1.0     0.017995      0.558557      0.911548     Biso  1.000000 H
   H4989      1.0     0.028787      0.798391      0.169741     Biso  1.000000 H
[truncated: 768,625 more chars]
