# Supplementary material for: Adsorbate-induced lattice deformation in IRMOF-74 series
Source: Nat Commun. 2017 Jan 9;8:13945. doi: 10.1038/ncomms13945 (PMC5228029; doi:10.1038/ncomms13945)
Supplement: Supplementary Data 3 — LAMMPS data file containing initial coordinates, molecular topology and force field coefficients to reproduce argon-induced deformation of IRMOF-74-V. [file ncomms13945-s4.txt]

MOF-574 deformed lattice loaded with argon

24674 atoms
11 atom types
20512 bonds
8 bond types
44589 angles
13 angle types
34560 dihedrals
2 dihedral types
10752 impropers
4 improper types

4.0000000002038405e-05 2.7274000000000001e+01 xlo xhi
1.6992000000000047e+00 1.5168000000000001e+02 ylo yhi
1.4715499999999999e+00 1.3135900000000001e+02 zlo zhi
-8.8897700000000004e+00 -8.8897700000000004e+00 -7.4990200000000002e+01 xy xz yz

Masses

1 6.3 # Mg - central bead on metal-dummy complex
2 12.01 # Cm (carboxylic acid carbon)
3 12.01 # Cp (aromatic carbon)
4 12.01 # C3 (aliphatic carbon)
5 16 # O (alcoholic oxygen)
6 16 # Om (carboxylic acid oxygen)
7 1.01 # H (hydrogen)
8 3 # dummy bead on metal-dummy complex
9 3 # dummy bead on metal-dummy complex
10 3 # dummy bead on metal-dummy complex
11 39.948 # Ar

Pair Coeffs # lj/cut/coul/long

1 0.413265 1.91293
2 0.147842 3.61737
3 0.147842 3.61737
4 0.0389289 3.876
5 0.227198 2.86062
6 0.227198 2.86062
7 0.0360158 2.46093
8 5.41769e-08 2.1808 2.0
9 5.41769e-08 2.1808 2.0
10 5.41769e-08 2.1808 2.0
11 0.238067 3.405

Dihedral Coeffs # class2

1 0 0 0 0 0 0
2 0 0 12 0 0 0

AngleAngleTorsion Coeffs

1 0 120 120
2 -8.5 120 120

EndBondTorsion Coeffs

1 0 0 0 0 0 0 0 0
2 0 0 0 0 0 0 0 0

MiddleBondTorsion Coeffs

1 0 0 0 0
2 0 0 0 0

BondBond13 Coeffs

1 0 0 0
2 0 0 0

AngleTorsion Coeffs

1 0 0 0 0 0 0 0 0
2 0 0 0 0 0 0 0 0

Improper Coeffs # class2

1 11.6 0
2 0 0
3 0.37 0
4 0.37 0

AngleAngle Coeffs

1 0 0 0 0 120 120
2 0 0 0 0 120 120
3 0 0 10 0 120 120
4 0 0 0 0 120 120

Atoms # full

1 1 7 6.5922999999999995e-02 6.1250782782280062e+00 2.5946332034480001e+01 5.4096855290199999e+00 0 0 0
5 1 7 6.5922999999999995e-02 4.2659723533111977e+00 6.2915482027512013e+01 2.5850023718779997e+00 0 0 0
17 1 7 6.5922999999999995e-02 1.3218146126186005e+01 2.5894244180760008e+01 5.7201944669899998e+00 0 0 0
21 1 7 6.5922999999999995e-02 1.0901055768527403e+01 6.2624748566324001e+01 2.4682257610809999e+00 0 0 0
33 1 7 6.5922999999999995e-02 1.9836619257400990e+01 2.5840813385659999e+01 5.6324554945149998e+00 0 0 0
37 1 7 6.5922999999999995e-02 1.7842334402547014e+01 6.2791938175020000e+01 2.4758267746550002e+00 0 0 0
49 1 7 6.5922999999999995e-02 -4.8277149975399752e-01 2.5887764866680001e+01 5.6269872328700004e+00 0 0 0
53 1 7 6.5922999999999995e-02 -2.6422449888922013e+00 6.2849309017627995e+01 2.5972663449070001e+00 0 0 0
193 1 7 6.9833999999999993e-02 8.1602777785070089e+00 2.5213504596220002e+01 6.2199624083549994e+00 0 0 0
197 1 7 6.9833999999999993e-02 6.2465937391710016e+00 6.2021503149860003e+01 3.3502031105649999e+00 0 0 0
209 1 7 6.9833999999999993e-02 1.5211115042515999e+01 2.4932493141760002e+01 6.2663711942400004e+00 0 0 0
213 1 7 6.9833999999999993e-02 1.2970865208296001e+01 6.1824390420760004e+01 3.0497084949900000e+00 0 0 0
225 1 7 6.9833999999999993e-02 2.1930658631493007e+01 2.4992192833580010e+01 6.1588113968949996e+00 0 0 0
229 1 7 6.9833999999999993e-02 1.9778484073979005e+01 6.1827607634339998e+01 3.1311609148850001e+00 0 0 0
241 1 7 6.9833999999999993e-02 1.5344377215370018e+00 2.4938439822220001e+01 6.2285349800549996e+00 1 0 0
245 1 7 6.9833999999999993e-02 -6.1319629612399928e-01 6.1940325997960016e+01 3.3216928152900000e+00 1 0 0
577 1 7 9.1036000000000006e-02 3.8855069146780021e+00 2.0155122437680003e+01 4.7820693706199995e+00 0 0 0
581 1 7 9.1036000000000006e-02 1.9333926799761025e+00 5.7124824412886014e+01 1.5046803918714999e+00 0 0 0
593 1 7 9.1036000000000006e-02 1.0793752033122001e+01 2.0228402993920003e+01 4.7413886212799996e+00 0 0 0
597 1 7 9.1036000000000006e-02 8.8389852554772705e+00 5.6866169209840201e+01 1.5760118517750499e+00 0 0 0
609 1 7 9.1036000000000006e-02 1.7766191418421002e+01 2.0197034356860001e+01 4.6421935757149999e+00 0 0 0
613 1 7 9.1036000000000006e-02 1.5597298441112729e+01 5.6904526653559806e+01 1.5786748042749499e+00 0 0 0
625 1 7 9.1036000000000006e-02 2.4237807394543005e+01 2.0139486786980001e+01 4.6831600774449997e+00 0 0 0
629 1 7 9.1036000000000006e-02 2.2503762434304505e+01 5.6916045629270002e+01 1.8223954855675000e+00 0 0 0
769 1 7 9.3437000000000006e-02 2.0196162949860015e+00 2.1599467642560001e+01 4.8500784394399998e+00 0 0 0
773 1 7 9.3437000000000006e-02 8.0832205246017235e-03 5.8396365562396021e+01 1.6200139530989999e+00 0 0 0
785 1 7 9.3437000000000006e-02 8.8123886016390021e+00 2.1409209410940008e+01 4.7930708376349997e+00 0 0 0
789 1 7 9.3437000000000006e-02 6.7829569485885051e+00 5.7897834674910030e+01 1.6475410003775000e+00 0 0 0
801 1 7 9.3437000000000006e-02 1.5707347036244000e+01 2.1123683624439998e+01 4.8979549535099993e+00 0 0 0
805 1 7 9.3437000000000006e-02 1.3685740597452899e+01 5.8147381730454029e+01 1.6486164684634999e+00 0 0 0
817 1 7 9.3437000000000006e-02 2.2505382761393999e+01 2.1597172650039990e+01 4.6641575435100000e+00 0 0 0
821 1 7 9.3437000000000006e-02 2.0584079208338000e+01 5.8084287223879997e+01 1.7566009977699999e+00 0 0 0
961 1 7 1.0002500000000000e-01 3.6150041741120056e+00 2.2054342328120004e+01 3.4974565126300003e+00 0 0 0
16922 0 11 0.0000000000000000e+00 6.8650115008910015e+00 1.9250282110660006e+01 5.6512891747649991e+00 0 0 0
6529 1 3 -3.0784200000000000e-01 -5.7068012257299849e-01 2.2195376906860012e+01 3.5841304080149996e+00 -1 0 0
1777 1 7 1.4903300000000000e-01 1.9164608293018002e+01 2.1452304581280000e+01 3.6159398445199997e+00 0 0 0
17183 0 11 0.0000000000000000e+00 8.4340267249550092e+00 6.4342695785299995e+01 3.2113274490250001e+00 0 0 0
17433 0 11 0.0000000000000000e+00 8.6385123902090122e+00 2.9846837173740006e+01 9.9342758835350011e+00 0 0 0
1153 1 7 1.1223700000000000e-01 6.0708486982320089e+00 2.4026374759520003e+01 9.9155850794799996e+00 0 0 0
1157 1 7 1.1223700000000000e-01 3.8612809106859984e+00 6.0910638164960027e+01 6.7957924404399996e+00 0 0 0
1169 1 7 1.1223700000000000e-01 1.2857163252699005e+01 2.3861403337340001e+01 9.8888152760350003e+00 0 0 0
1173 1 7 1.1223700000000000e-01 1.0862147917177003e+01 6.0840694333819997e+01 6.6106638579550001e+00 0 0 0
1185 1 7 1.1223700000000000e-01 1.9643939140552003e+01 2.3897166303720006e+01 9.9177931661300001e+00 0 0 0
1189 1 7 1.1223700000000000e-01 1.7533957971452999e+01 6.0840679679380010e+01 6.8338364745449995e+00 0 0 0
1201 1 7 1.1223700000000000e-01 -9.1411260703099806e-01 2.3776064335739989e+01 9.9366138576350007e+00 0 0 0
1205 1 7 1.1223700000000000e-01 -2.9041920336089975e+00 6.0958879510220001e+01 6.8093916564549994e+00 0 0 0
17560 0 11 0.0000000000000000e+00 2.5021071828992305e+01 3.1703833688298001e+01 1.8112069806244999e+00 -1 0 0
440 1 7 9.1323000000000001e-02 -7.6788126854736805e-01 6.3316121060233797e+01 1.5434921906934500e+00 1 0 1
17434 0 11 0.0000000000000000e+00 1.2243116386438009e+01 3.4220106413880004e+01 1.0966920077270002e+01 0 0 0
17225 0 11 0.0000000000000000e+00 3.7020818683450032e+00 8.2500371149000031e+00 1.0062111111825001e+01 0 0 0
16998 0 11 0.0000000000000000e+00 5.3675664544630051e+00 5.2522972663579999e+01 8.8996963667950002e+00 -1 0 0
22400 0 11 0.0000000000000000e+00 9.4989457749050015e+00 4.8188773619000038e+00 7.4662065136149991e+00 1 1 0
21691 0 11 0.0000000000000000e+00 3.6286191117761017e+00 -6.0057045154399447e-01 7.7314236977699995e+00 0 0 1
1345 1 7 1.0472400000000000e-01 5.9732013458299988e+00 2.5708961973800005e+01 8.3655861836500005e+00 0 0 0
1349 1 7 1.0472400000000000e-01 3.8496125305730002e+00 6.2712062960780003e+01 5.4371567246949999e+00 0 0 0
1361 1 7 1.0472400000000000e-01 1.2859616689619012e+01 2.5526038028140000e+01 8.4545980531349993e+00 0 0 0
1365 1 7 1.0472400000000000e-01 1.0536263105319009e+01 6.2452955510140001e+01 5.0341419448349995e+00 0 0 0
1377 1 7 1.0472400000000000e-01 1.9744195266169001e+01 2.5574706660740006e+01 8.3656251498850001e+00 0 0 0
1381 1 7 1.0472400000000000e-01 1.7452735398154012e+01 6.2454793086440027e+01 5.2364416482099996e+00 0 0 0
1393 1 7 1.0472400000000000e-01 -6.7999392515999824e-01 2.5489945131680006e+01 8.4435965861200000e+00 0 0 0
1397 1 7 1.0472400000000000e-01 -3.1502719345579981e+00 6.2628695854240000e+01 5.2560546531599996e+00 0 0 0
21598 0 11 0.0000000000000000e+00 7.5583576462500037e+00 2.8714949595599997e+01 6.7015980617000004e+00 0 0 1
388 1 7 9.1323000000000001e-02 8.0175773061700006e+00 2.6431413247000002e+01 4.3128379687499994e+00 0 0 1
1537 1 7 1.0939400000000001e-01 4.2168834359750011e+00 2.5235736920300006e+01 9.5772412609750006e+00 0 0 0
1541 1 7 1.0939400000000001e-01 2.0056809131500000e+00 6.2184064554800024e+01 6.4122088231000003e+00 0 0 0
1553 1 7 1.0939400000000001e-01 1.1057796330987006e+01 2.5238406581020001e+01 9.5788518653550003e+00 0 0 0
1557 1 7 1.0939400000000001e-01 8.8769438040930044e+00 6.1996580974979992e+01 6.3597472820449994e+00 0 0 0
1569 1 7 1.0939400000000001e-01 1.7871745082964999e+01 2.5242785890700006e+01 9.4946328427750011e+00 0 0 0
1573 1 7 1.0939400000000001e-01 1.5696857438490014e+01 6.2074803545000002e+01 6.4141571348499991e+00 0 0 0
1585 1 7 1.0939400000000001e-01 2.4658694400192999e+01 2.5113157596180002e+01 9.5666684225449998e+00 0 0 0
1589 1 7 1.0939400000000001e-01 2.2443215729355000e+01 6.2125309693099993e+01 6.4879981501749970e+00 0 0 0
1729 1 7 1.4903300000000000e-01 -1.2574988588541982e+00 2.1382825990580006e+01 3.6256164595450002e+00 -1 0 0
993 1 7 1.0002500000000000e-01 1.7111411553337007e+01 2.2057904370220001e+01 3.4962225818550001e+00 0 0 0
17105 0 11 0.0000000000000000e+00 5.1331490301080027e+00 3.6282792585079996e+01 1.1115511320070000e+01 -1 0 0
21935 0 11 0.0000000000000000e+00 1.8478632025185000e+01 5.6480326815100028e+01 2.8981688070749998e+00 0 0 1
17168 0 11 0.0000000000000000e+00 1.5088308153918002e+01 6.3656076529480018e+01 3.4357859513699998e+00 0 0 0
17446 0 11 0.0000000000000000e+00 2.2126526916450029e+00 3.6300410554300008e+01 3.1444354122750000e+00 0 0 0
1921 1 7 1.3953800000000000e-01 6.3041297925600031e+00 2.4402252056399991e+01 6.9385127705000000e+00 0 0 0
1925 1 7 1.3953800000000000e-01 4.1937792600140016e+00 6.1381603585839997e+01 4.0114731072599996e+00 0 0 0
1937 1 7 1.3953800000000000e-01 1.3150007116946000e+01 2.4254431115360006e+01 7.0264725516399995e+00 0 0 0
1941 1 7 1.3953800000000000e-01 1.1051355357047006e+01 6.0985721283419970e+01 3.6985872289549997e+00 0 0 0
1953 1 7 1.3953800000000000e-01 1.9949633102624002e+01 2.4251686370840005e+01 6.9642045081099999e+00 0 0 0
1957 1 7 1.3953800000000000e-01 1.7906323484443011e+01 6.1076819856779998e+01 3.8514907350950001e+00 0 0 0
1969 1 7 1.3953800000000000e-01 -4.5559668692799815e-01 2.4303159668120003e+01 6.8906362564299997e+00 0 0 0
1973 1 7 1.3953800000000000e-01 -2.5854708917269993e+00 6.1269575382459998e+01 3.9823653297149999e+00 0 0 0
2113 1 7 1.3341800000000001e-01 2.5468832535680015e+00 2.1566294836880001e+01 6.7641518576199999e+00 0 0 0
2117 1 7 1.3341800000000001e-01 4.7687179841000127e-01 5.8437539806800004e+01 3.5780646641000002e+00 0 0 0
2129 1 7 1.3341800000000001e-01 9.2858771820899957e+00 2.1576613460000001e+01 6.7278353265999993e+00 0 0 0
2133 1 7 1.3341800000000001e-01 7.2233283288870060e+00 5.8297240221220015e+01 3.5480476744049998e+00 0 0 0
2145 1 7 1.3341800000000001e-01 1.6229128028390001e+01 2.1434506706600004e+01 6.7632946004500001e+00 0 0 0
2149 1 7 1.3341800000000001e-01 1.4105494312055999e+01 5.8283044547160024e+01 3.5536718009900001e+00 0 0 0
2161 1 7 1.3341800000000001e-01 2.2911183573703997e+01 2.1544382420840002e+01 6.6205223154099997e+00 0 0 0
2165 1 7 1.3341800000000001e-01 2.1036953137705005e+01 5.8312418394900014e+01 3.6238499902249997e+00 0 0 0
2945 1 7 2.0330200000000001e-01 3.9661089009640018e+00 2.3481015705840001e+01 1.0650280451660000e+01 0 0 0
2949 1 7 2.0330200000000001e-01 1.8033928027960022e+00 6.0426051289759997e+01 7.5034192680400000e+00 0 0 0
2961 1 7 2.0330200000000001e-01 1.0825217687440009e+01 2.3370689831600011e+01 1.0651735191100002e+01 0 0 0
2965 1 7 2.0330200000000001e-01 8.6990816440069967e+00 6.0137135594620027e+01 7.3858321595550001e+00 0 0 0
2977 1 7 2.0330200000000001e-01 1.7666926997442001e+01 2.3342013416320000e+01 1.0595675767680001e+01 0 0 0
2981 1 7 2.0330200000000001e-01 1.5533232753886002e+01 6.0208729136160002e+01 7.5200448616399989e+00 0 0 0
2993 1 7 2.0330200000000001e-01 2.4441886759902999e+01 2.3254897041380001e+01 1.0577972108245000e+01 0 0 0
2997 1 7 2.0330200000000001e-01 2.2212255506045999e+01 6.0260322523360003e+01 7.5148493636399998e+00 0 0 0
3137 1 7 1.3454300000000000e-01 6.5003785537200054e+00 2.1403840453200004e+01 9.8937120328999999e+00 0 0 0
3141 1 7 1.3454300000000000e-01 4.3026582856190014e+00 5.8417949588740001e+01 6.6781273994849997e+00 0 0 0
3153 1 7 1.3454300000000000e-01 1.3426880492521001e+01 2.1308850044460002e+01 9.8488618964149968e+00 0 0 0
3157 1 7 1.3454300000000000e-01 1.1345168591024001e+01 5.8117275544240009e+01 6.6549424896599998e+00 0 0 0
3169 1 7 1.3454300000000000e-01 2.0162859190625010e+01 2.1285917904100003e+01 9.7994786879250011e+00 0 0 0
3173 1 7 1.3454300000000000e-01 1.8138471319297000e+01 5.8045877245619998e+01 6.6947010381050003e+00 0 0 0
3185 1 7 1.3454300000000000e-01 -1.7714230961499822e-01 2.1309540042300004e+01 9.9048174098750010e+00 0 0 0
3189 1 7 1.3454300000000000e-01 -2.3721930030459983e+00 5.8179997599920000e+01 6.7102225883799997e+00 1 0 0
3329 1 7 1.5400200000000000e-01 1.1278671601610024e+00 2.1560740064260003e+01 8.0734303423650005e+00 0 0 0
3333 1 7 1.5400200000000000e-01 -9.9477858602699820e-01 5.8452472492420007e+01 4.9399215886050003e+00 0 0 0
3345 1 7 1.5400200000000000e-01 7.8829762457780017e+00 2.1672483258080007e+01 8.0726380289200002e+00 0 0 0
3349 1 7 1.5400200000000000e-01 5.6521235932950011e+00 5.8668174570500000e+01 4.7395831857249995e+00 0 0 0
3361 1 7 1.5400200000000000e-01 1.4773987708645002e+01 2.1583402150300003e+01 8.0650915680750010e+00 0 0 0
3365 1 7 1.5400200000000000e-01 1.2690133106042000e+01 5.8330500538119992e+01 4.8953052495299998e+00 0 0 0
3377 1 7 1.5400200000000000e-01 2.1469261334889005e+01 2.1556120514340005e+01 7.9816778476849999e+00 0 0 0
3381 1 7 1.5400200000000000e-01 1.9549763762067997e+01 5.8341284156880000e+01 4.8948116772199999e+00 0 0 0
26910 0 11 0.0000000000000000e+00 1.9944475107136000e+01 6.3809165710159995e+01 5.8894378143399999e+00 0 0 1
16898 0 11 0.0000000000000000e+00 2.5024878334419004e+01 1.7650388044540001e+01 3.1325896768349999e+00 0 0 0
17414 0 11 0.0000000000000000e+00 1.7390799737537002e+01 2.7030147300820001e+01 6.3918035047049999e+00 0 0 0
21546 0 11 0.0000000000000000e+00 2.1712808099667100e+01 1.7209483560146005e+01 2.6927219307865000e+00 -1 0 1
17565 0 11 0.0000000000000000e+00 1.7761152836461996e+01 4.6951689568320027e+01 9.6719162232800002e+00 0 0 0
22425 0 11 0.0000000000000000e+00 1.3267157046396003e+01 6.8350067755160012e+01 1.1314706713390001e+01 0 0 0
17440 0 11 0.0000000000000000e+00 1.4506870754942005e+01 5.6180682275719995e+01 9.1327534183299992e+00 0 0 0
5761 1 4 -2.7276899999999998e-01 7.3850600092670016e+00 2.5508440145220003e+01 5.1196858194050003e+00 0 0 0
5765 1 4 -2.7276899999999998e-01 5.4729254196465069e+00 6.2422636381390014e+01 2.2678315065975001e+00 0 0 0
5777 1 4 -2.7276899999999998e-01 1.4393762108842012e+01 2.5382194068720004e+01 5.2897734351799999e+00 0 0 0
5781 1 4 -2.7276899999999998e-01 1.2141144531562404e+01 6.2198164991223997e+01 2.0235560760059998e+00 0 0 0
5793 1 4 -2.7276899999999998e-01 2.1049576757422010e+01 2.5409415424519999e+01 5.1862531375299996e+00 0 0 0
5797 1 4 -2.7276899999999998e-01 1.9030405072712014e+01 6.2276940992520004e+01 2.0793453335300001e+00 0 0 0
5809 1 4 -2.7276899999999998e-01 7.1610695865000218e-01 2.5369490526039993e+01 5.1800704949099998e+00 1 0 0
5813 1 4 -2.7276899999999998e-01 -1.4151132420624983e+00 6.2344488865970000e+01 2.2551155252425001e+00 1 0 0
5953 1 4 -3.6431599999999997e-01 3.3626341103340009e+00 2.1458140516840004e+01 4.7085790514100001e+00 0 0 0
5957 1 4 -3.6431599999999997e-01 1.4069710746190611e+00 5.8388956244255596e+01 1.5442638520338998e+00 0 0 0
5969 1 4 -3.6431599999999997e-01 1.0188599636838008e+01 2.1454630891480004e+01 4.6601050550699998e+00 0 0 0
5973 1 4 -3.6431599999999997e-01 8.1417291737259294e+00 5.8052426007656024e+01 1.4790139693255049e+00 0 0 0
5985 1 4 -3.6431599999999997e-01 1.7049890343754999e+01 2.1327754660900005e+01 4.6777567595249998e+00 0 0 0
5989 1 4 -3.6431599999999997e-01 1.5046636459959313e+01 5.8167196437970603e+01 1.4986960873876498e+00 0 0 0
6001 1 4 -3.6431599999999997e-01 2.3867128559377999e+01 2.1454705720480007e+01 4.5552858829199998e+00 0 0 0
6005 1 4 -3.6431599999999997e-01 2.1959172331214468e+01 5.8167142729007004e+01 1.5858139380767500e+00 0 0 0
6145 1 4 -4.1153200000000001e-01 5.3034571145150027e+00 2.4663634228100001e+01 8.9728749561250005e+00 0 0 0
6149 1 4 -4.1153200000000001e-01 3.1257231173660007e+00 6.1629569788759994e+01 5.9248970881899998e+00 0 0 0
6161 1 4 -4.1153200000000001e-01 1.2092876438160001e+01 2.4556585490400003e+01 9.0107371478000005e+00 0 0 0
6165 1 4 -4.1153200000000001e-01 9.9682421689030001e+00 6.1444650674579997e+01 5.7386254961449996e+00 0 0 0
6177 1 4 -4.1153200000000001e-01 1.8964726580540997e+01 2.4624324282860002e+01 8.9874483280150006e+00 0 0 0
6181 1 4 -4.1153200000000001e-01 1.6802293634083998e+01 6.1461471255239999e+01 5.8905548464099997e+00 0 0 0
6193 1 4 -4.1153200000000001e-01 -1.5096203342579986e+00 2.4546686723600001e+01 8.9886562813000008e+00 0 0 0
6197 1 4 -4.1153200000000001e-01 -3.7156298898189979e+00 6.1569165034259989e+01 5.9331449412649997e+00 0 0 0
21807 0 11 0.0000000000000000e+00 -3.0366638607080008e+00 6.5765836500600003e+01 9.9650202429500006e+00 0 0 1
27042 0 11 0.0000000000000000e+00 4.5903585059490020e+00 1.6089772609939999e+01 9.4839560943850003e+00 0 1 1
22410 0 11 0.0000000000000000e+00 1.3004455046019000e+01 1.1222227707840002e+01 9.1413519675200003e+00 1 1 0
21601 0 11 0.0000000000000000e+00 6.4160438092730077e-01 5.4555396935398022e+01 2.5395508564995000e+00 1 0 1
21840 0 11 0.0000000000000000e+00 7.2785171690500317e-01 1.4304502713420003e+01 7.2499698868549993e+00 0 0 1
22262 0 11 0.0000000000000000e+00 6.6501939897260005e+00 4.4976245726600039e+00 1.1417616540025001e+01 1 1 0
17406 0 11 0.0000000000000000e+00 2.0655791243300026e-01 3.5565696331580000e+01 1.0756047802195001e+01 0 0 0
16920 0 11 0.0000000000000000e+00 1.0240283022458003e+01 1.7465518750080005e+01 6.0801645459199998e+00 1 0 0
17175 0 11 0.0000000000000000e+00 1.8837959866915998e+01 6.2485141435759992e+01 9.9341330073399998e+00 0 0 0
1761 1 7 1.4903300000000000e-01 1.2337482385407013e+01 2.1403988456220009e+01 3.7391121133549996e+00 0 0 0
6545 1 3 -3.0784200000000000e-01 6.1921681246270008e+00 2.2271177272220001e+01 3.6289675557549996e+00 0 0 0
21663 0 11 0.0000000000000000e+00 -1.8142990238299981e+00 6.2514912625160001e+01 9.9345226696900006e+00 0 0 1
17000 0 11 0.0000000000000000e+00 1.9608274657662012e+01 2.8328049253320000e+01 1.0031574572330001e+01 0 0 0
17058 0 11 0.0000000000000000e+00 1.3355836194391003e+01 1.4952740469060004e+01 1.0977713724365000e+01 0 0 0
17254 0 11 0.0000000000000000e+00 1.8642091193544111e+01 4.6557808982566002e+01 2.6855651322915000e+00 0 0 0
6721 1 3 -5.1234000000000002e-02 6.1798055908480034e+00 2.3202806983079999e+01 4.5865887583699996e+00 0 0 0
6725 1 3 -5.1234000000000002e-02 4.1841343624579448e+00 6.0199280358164380e+01 1.5865105244711000e+00 0 0 0
6737 1 3 -5.1234000000000002e-02 1.3010185536499009e+01 2.3128814000340004e+01 4.6157744683850002e+00 0 0 0
17153 0 11 0.0000000000000000e+00 2.3249737713004993e+01 3.4508144665500026e+01 6.1780866944749997e+00 0 0 0
6753 1 3 -5.1234000000000002e-02 1.9765784501816007e+01 2.3151393530760004e+01 4.5644559368900000e+00 0 0 0
977 1 7 1.0002500000000000e-01 1.0409819516155009e+01 2.2036936951500014e+01 3.4294084775750000e+00 0 0 0
6769 1 3 -5.1234000000000002e-02 -5.8249060729499846e-01 2.3110036321060004e+01 4.5617932441650000e+00 0 0 0
6773 1 3 -5.1234000000000002e-02 -2.6115536251092775e+00 6.0055629776907203e+01 1.5729484562667999e+00 0 0 0
6913 1 3 -2.8470200000000001e-01 3.3615199325400029e+00 2.2268625038800003e+01 6.8366810097000004e+00 0 0 0
6917 1 3 -2.8470200000000001e-01 1.2811694370500015e+00 5.9131576164199998e+01 3.7114590752499996e+00 0 0 0
6929 1 3 -2.8470200000000001e-01 1.0131190685089003e+01 2.2253454502940002e+01 6.8510075954350000e+00 0 0 0
6933 1 3 -2.8470200000000001e-01 8.0355327631460032e+00 5.8981880229760009e+01 3.6478402022400003e+00 0 0 0
6945 1 3 -2.8470200000000001e-01 1.7011813274351997e+01 2.2129862888720012e+01 6.8925845681799984e+00 0 0 0
6949 1 3 -2.8470200000000001e-01 1.4938469580306002e+01 5.8964482536959999e+01 3.6997951822399999e+00 0 0 0
6961 1 3 -2.8470200000000001e-01 2.3758959766250999e+01 2.2217803895460005e+01 6.7397460057649994e+00 0 0 0
6965 1 3 -2.8470200000000001e-01 2.1838681276082006e+01 5.9000013018120001e+01 3.7190445023300001e+00 0 0 0
7105 1 3 2.6222899999999999e-01 4.1170244322400009e+00 2.2336039705000001e+01 5.7304295980499997e+00 0 0 0
7109 1 3 2.6222899999999999e-01 2.0814043196113023e+00 5.9247336459237999e+01 2.6492797742595000e+00 0 0 0
7121 1 3 2.6222899999999999e-01 1.0906316675452004e+01 2.2309088165920002e+01 5.7373655878799976e+00 0 0 0
7125 1 3 2.6222899999999999e-01 8.8253187860316071e+00 5.8985798993816005e+01 2.5216796422540000e+00 0 0 0
7137 1 3 2.6222899999999999e-01 1.7741778312526002e+01 2.2219414668760002e+01 5.7524065545899994e+00 0 0 0
7141 1 3 2.6222899999999999e-01 1.5716274139100406e+01 5.9045299440504003e+01 2.5630565883259999e+00 0 0 0
7153 1 3 2.6222899999999999e-01 2.4552897259810017e+01 2.2281146590999995e+01 5.6387290583500000e+00 0 0 0
7157 1 3 2.6222899999999999e-01 2.2631842781460612e+01 5.9071715697156023e+01 2.6529049329889998e+00 0 0 0
7297 1 3 6.5275000000000000e-02 5.2591631080220012e+00 2.3093712626120002e+01 5.6756690491299997e+00 0 0 0
7301 1 3 6.5275000000000000e-02 3.2080535331797013e+00 6.0062026168422001e+01 2.6511085895555002e+00 0 0 0
7313 1 3 6.5275000000000000e-02 1.2067028633667000e+01 2.3028733489420006e+01 5.7048287816549994e+00 0 0 0
7317 1 3 6.5275000000000000e-02 9.9551978860797998e+00 5.9756299806148000e+01 2.4886025042369999e+00 0 0 0
7329 1 3 6.5275000000000000e-02 1.8871737552837001e+01 2.3001511957220004e+01 5.6937883484049996e+00 0 0 0
7333 1 3 6.5275000000000000e-02 1.6846092444044800e+01 5.9837401999847998e+01 2.5380246789619996e+00 0 0 0
7345 1 3 6.5275000000000000e-02 -1.5316302083411981e+00 2.3004953927800003e+01 5.6361313093499996e+00 0 0 0
7349 1 3 6.5275000000000000e-02 -3.5424098245359983e+00 5.9906672320192001e+01 2.6601552504479997e+00 0 0 0
7489 1 3 -3.0257800000000001e-01 5.4415485438720079e+00 2.3783401076320001e+01 6.8065990762799995e+00 0 0 0
7493 1 3 -3.0257800000000001e-01 3.3672285961880015e+00 6.0704080004079998e+01 3.8063548462200005e+00 0 0 0
7505 1 3 -3.0257800000000001e-01 1.2274254380960004e+01 2.3671170509000007e+01 6.8490203174500000e+00 0 0 0
7509 1 3 -3.0257800000000001e-01 1.0177438899333998e+01 6.0418351321640017e+01 3.6372673638099995e+00 0 0 0
7521 1 3 -3.0257800000000001e-01 1.9095302745136998e+01 2.3649730720420003e+01 6.8274460120049998e+00 0 0 0
7525 1 3 -3.0257800000000001e-01 1.7045187143703007e+01 6.0490844617980002e+01 3.6870532233950000e+00 0 0 0
7537 1 3 -3.0257800000000001e-01 -1.3424209206399982e+00 2.3676524728080004e+01 6.7870120488199994e+00 0 0 0
7541 1 3 -3.0257800000000001e-01 -3.4004811950469995e+00 6.0597466136339996e+01 3.7959248839850002e+00 0 0 0
7681 1 3 2.9545900000000003e-01 4.6975587768190010e+00 2.3694846637940000e+01 7.9268653437849999e+00 0 0 0
7685 1 3 2.9545900000000003e-01 2.5640873105850037e+00 6.0650620973300001e+01 4.8619371636249999e+00 0 0 0
7697 1 3 2.9545900000000003e-01 1.1510391229712001e+01 2.3625773052720003e+01 7.9737677019799964e+00 0 0 0
7701 1 3 2.9545900000000003e-01 9.3830235539510021e+00 6.0413261199059995e+01 4.7579232936649998e+00 0 0 0
7713 1 3 2.9545900000000003e-01 1.8362026652671002e+01 2.3581056281660004e+01 7.9766641921149999e+00 0 0 0
7717 1 3 2.9545900000000003e-01 1.6264627063424008e+01 6.0447299415239996e+01 4.8057348640099997e+00 0 0 0
7729 1 3 2.9545900000000003e-01 2.5163334014179014e+01 2.3602158438739988e+01 7.8847818099849993e+00 0 0 0
7733 1 3 2.9545900000000003e-01 2.3086476382556015e+01 6.0532158674360005e+01 4.8852779383899998e+00 0 0 0
7873 1 3 -2.0178099999999999e-01 3.5867351094300024e+00 2.2888422462600015e+01 7.9847561802499998e+00 0 0 0
7877 1 3 -2.0178099999999999e-01 1.4663952409710046e+00 5.9783267013260001e+01 4.8648206650150003e+00 0 0 0
7889 1 3 -2.0178099999999999e-01 1.0396553962648001e+01 2.2860631092080002e+01 8.0313338198200004e+00 0 0 0
7893 1 3 -2.0178099999999999e-01 8.2403209642190038e+00 5.9657313013340001e+01 4.7842384910350004e+00 0 0 0
7905 1 3 -2.0178099999999999e-01 1.7256671352986000e+01 2.2749375339760000e+01 8.0346589385399998e+00 0 0 0
7909 1 3 -2.0178099999999999e-01 1.5186838632351002e+01 5.9594741084060004e+01 4.8235164559149997e+00 0 0 0
7921 1 3 -2.0178099999999999e-01 2.4038364954447001e+01 2.2798591334820003e+01 7.9018749984049999e+00 0 0 0
7925 1 3 -2.0178099999999999e-01 2.2016287168342014e+01 5.9665104676719999e+01 4.8886809895800001e+00 0 0 0
8833 1 3 5.1730399999999999e-01 2.2400618008930024e+00 2.2797981858380005e+01 1.1437956914695000e+01 0 0 0
8837 1 3 5.1730399999999999e-01 4.8319550853002435e-02 5.9737198167580004e+01 8.2783148059950005e+00 0 0 0
8849 1 3 5.1730399999999999e-01 9.0353762768350023e+00 2.2742233991700004e+01 1.1435800783025002e+01 0 0 0
8853 1 3 5.1730399999999999e-01 6.9508655153680010e+00 5.9598428262479999e+01 8.1679754172200010e+00 0 0 0
8865 1 3 5.1730399999999999e-01 1.5933190937112991e+01 2.2690895512780006e+01 1.1402627528295001e+01 0 0 0
8869 1 3 5.1730399999999999e-01 1.3732651614543004e+01 5.9539448426980002e+01 8.2420762074450007e+00 0 0 0
8881 1 3 5.1730399999999999e-01 2.2677343858419999e+01 2.2639309567399998e+01 1.1370662226850001e+01 0 0 0
8885 1 3 5.1730399999999999e-01 2.0506004244118014e+01 5.9606527386080003e+01 8.2721451521200002e+00 0 0 0
9025 1 3 -3.5671599999999998e-01 1.0404384202310024e+00 2.2198088454060006e+01 1.1307757734815000e+01 0 0 0
9029 1 3 -3.5671599999999998e-01 -1.1735155766059984e+00 5.9144796285040002e+01 8.1356594196599996e+00 0 0 0
9041 1 3 -3.5671599999999998e-01 7.8233490821790017e+00 2.2205392476740002e+01 1.1280299527885001e+01 0 0 0
9045 1 3 -3.5671599999999998e-01 5.7079921344440043e+00 5.9097027242040028e+01 8.0329184467100010e+00 0 0 0
9057 1 3 -3.5671599999999998e-01 1.4725689909811013e+01 2.2113124289860004e+01 1.1281130807565001e+01 0 0 0
9061 1 3 -3.5671599999999998e-01 1.2560511398726003e+01 5.9029580944960003e+01 8.0775217970400011e+00 0 0 0
9073 1 3 -3.5671599999999998e-01 2.1451600564811002e+01 2.2115523870660006e+01 1.1208393835564999e+01 0 0 0
9077 1 3 -3.5671599999999998e-01 1.9333566083890005e+01 5.9007248848600000e+01 8.1065906083500003e+00 0 0 0
21918 0 11 0.0000000000000000e+00 4.7041347730960013e+00 5.6444279289559987e+01 3.1317973633900000e+00 0 0 1
9221 1 2 8.4761399999999998e-01 -2.2696676005319980e+00 5.8836212540039995e+01 9.2728240444099992e+00 0 0 0
17155 0 11 0.0000000000000000e+00 1.7049170623880026e+00 4.2905035077080001e+01 4.7827188078700003e+00 0 0 0
9237 1 2 8.4761399999999998e-01 4.5869280503810019e+00 5.8843418939860001e+01 9.1574710000649997e+00 0 0 0
6577 1 3 -3.0784200000000000e-01 1.9790357934298001e+01 2.2262650756879989e+01 3.5595686912200000e+00 0 0 0
9253 1 2 8.4761399999999998e-01 1.1368959067974000e+01 5.8812590436640001e+01 9.1900857387600006e+00 0 0 0
17331 0 11 0.0000000000000000e+00 2.2082051915115301e+01 6.3828140068278003e+01 2.6667886025194996e+00 0 0 0
9269 1 2 8.4761399999999998e-01 1.8203441880715999e+01 5.8765466598559989e+01 9.2740449864399999e+00 0 0 0
17291 0 11 0.0000000000000000e+00 2.3091848630930013e+01 5.6208753757800004e+01 5.9351322192499998e+00 0 0 0
17395 0 11 0.0000000000000000e+00 8.5031823231920001e+00 4.9512982029320000e+01 6.6513835735300004e+00 0 0 0
17329 0 11 0.0000000000000000e+00 1.9097752397301019e+01 6.8812946008660006e+01 1.1320876367265001e+01 0 0 0
17151 0 11 0.0000000000000000e+00 9.1347504714560017e+00 5.6522723705159997e+01 6.0264690740899995e+00 0 0 0
10049 1 3 -4.2681000000000002e-01 3.0556859733520048e+00 2.2992332879320006e+01 1.0399675605630001e+01 0 0 0
10053 1 3 -4.2681000000000002e-01 8.9532274169000403e-01 5.9932928981399996e+01 7.2202386495499997e+00 0 0 0
10065 1 3 -4.2681000000000002e-01 9.8613553116460011e+00 2.2931905624160002e+01 1.0405624450840001e+01 0 0 0
10069 1 3 -4.2681000000000002e-01 7.7314242828279998e+00 5.9794826469480000e+01 7.0960142923699996e+00 0 0 0
10081 1 3 -4.2681000000000002e-01 1.6749156088066002e+01 2.2908958478960002e+01 1.0351851046540002e+01 0 0 0
10085 1 3 -4.2681000000000002e-01 1.4574795347283999e+01 5.9747717626239996e+01 7.1778693633600001e+00 0 0 0
10097 1 3 -4.2681000000000002e-01 2.3498895351763991e+01 2.2828748670240007e+01 1.0301922310760000e+01 0 0 0
10101 1 3 -4.2681000000000002e-01 2.1337231810060004e+01 5.9779348642599999e+01 7.2204984244499997e+00 0 0 0
10241 1 3 4.1054099999999999e-01 2.7281641749310017e+00 2.2610307287860003e+01 9.1029182710650005e+00 0 0 0
10245 1 3 4.1054099999999999e-01 5.8799041501600202e-01 5.9547086439959998e+01 5.9633437733900001e+00 0 0 0
10257 1 3 4.1054099999999999e-01 9.5322063581240073e+00 2.2609849906439997e+01 9.1418974948099994e+00 0 0 0
10261 1 3 4.1054099999999999e-01 7.3414514581710018e+00 5.9487431393060000e+01 5.8440421505649995e+00 0 0 0
10273 1 3 4.1054099999999999e-01 1.6436532159768014e+01 2.2510652569080001e+01 9.1183618888700000e+00 0 0 0
10277 1 3 4.1054099999999999e-01 1.4313306710776008e+01 5.9377458086760008e+01 5.9189222654899982e+00 0 0 0
10289 1 3 4.1054099999999999e-01 2.3190675225035005e+01 2.2525283033100003e+01 9.0124906283749997e+00 0 0 0
10293 1 3 4.1054099999999999e-01 2.1113542891823005e+01 5.9419160307779997e+01 5.9576157368449998e+00 0 0 0
10433 1 3 -3.9428099999999999e-01 1.5810039046560020e+00 2.1964152332360005e+01 8.9899811332899997e+00 0 0 0
10437 1 3 -3.9428099999999999e-01 -6.1406568558899788e-01 5.8894857271859998e+01 5.8567711206649999e+00 0 0 0
10449 1 3 -3.9428099999999999e-01 8.3315195773490043e+00 2.2009514058739999e+01 9.0116853261850007e+00 0 0 0
10453 1 3 -3.9428099999999999e-01 6.0951578369179993e+00 5.8938958919280012e+01 5.7224545086200003e+00 0 0 0
10465 1 3 -3.9428099999999999e-01 1.5235467322719012e+01 2.1919450571740008e+01 9.0009046678350000e+00 0 0 0
10469 1 3 -3.9428099999999999e-01 1.3140096241869999e+01 5.8748078438200004e+01 5.7764097553499996e+00 0 0 0
10481 1 3 -3.9428099999999999e-01 2.1971598222737999e+01 2.1912228829480004e+01 8.8926175007700010e+00 0 0 0
10485 1 3 -3.9428099999999999e-01 1.9959674134156000e+01 5.8732240557159997e+01 5.8357942974899997e+00 0 0 0
10625 1 3 -1.0248000000000000e-02 7.5950654548500185e-01 2.1788653968900000e+01 1.0074320532125000e+01 0 0 0
10629 1 3 -1.0248000000000000e-02 -1.4305013745339981e+00 5.8692707274520004e+01 6.9114182484299995e+00 0 0 0
10641 1 3 -1.0248000000000000e-02 7.4966540291410002e+00 2.1785339365660001e+01 1.0056422041515001e+01 0 0 0
10645 1 3 -1.0248000000000000e-02 5.3283516273910028e+00 5.8764750380860001e+01 6.8004034449149993e+00 0 0 0
10657 1 3 -1.0248000000000000e-02 1.4394364308641002e+01 2.1735320776260004e+01 1.0061227877165001e+01 0 0 0
10661 1 3 -1.0248000000000000e-02 1.2285601339322000e+01 5.8597544359920001e+01 6.8484228351800001e+00 0 0 0
10673 1 3 -1.0248000000000000e-02 2.1125660192177001e+01 2.1756827867220000e+01 9.9600715311050010e+00 0 0 0
10677 1 3 -1.0248000000000000e-02 1.9082099702501999e+01 5.8549550528720005e+01 6.8645288789799999e+00 0 0 0
12289 1 3 2.1470900000000001e-01 7.1219423454520028e+00 2.4182421247720001e+01 4.3731577005300002e+00 0 0 0
17144 0 11 0.0000000000000000e+00 4.5960929654180021e+00 5.5553148107680002e+01 9.4556795965199996e+00 0 0 0
12305 1 3 2.1470900000000001e-01 1.3998192492445009e+01 2.4096099919700002e+01 4.4520123714249999e+00 0 0 0
26609 0 11 0.0000000000000000e+00 1.2050681290210024e+00 1.7633044313060005e+01 9.0081004325649996e+00 0 1 1
12321 1 3 2.1470900000000001e-01 2.0745977622922013e+01 2.4126178468519996e+01 4.3866659953299996e+00 0 0 0
17132 0 11 0.0000000000000000e+00 1.8027538744997010e+01 5.5084510804419999e+01 9.5878140994049996e+00 0 0 0
12337 1 3 2.1470900000000001e-01 3.6761130642400125e-01 2.4081139252800007e+01 4.3986935732000001e+00 0 0 0
21922 0 11 0.0000000000000000e+00 1.4128518818785004e+01 3.2153443581499999e+01 4.5389070754750005e+00 0 0 1
17572 0 11 0.0000000000000000e+00 1.7085573316670999e+01 4.3455990956260003e+01 1.0568828031764999e+01 0 0 0
13061 1 5 -8.4795500000000001e-01 6.0068246924600133e-01 6.0055901818160002e+01 9.5444706573399998e+00 0 0 0
17126 0 11 0.0000000000000000e+00 2.3589357306680010e+00 5.6146841788280000e+01 6.0031412880699992e+00 0 0 0
13077 1 5 -8.4795500000000001e-01 7.5276679027189983e+00 5.9929760211940000e+01 9.3792668096849994e+00 0 0 0
17573 0 11 0.0000000000000000e+00 -1.6291523619899981e+00 2.8515989751359989e+01 9.7442375554400016e+00 -1 0 0
13093 1 5 -8.4795500000000001e-01 1.4252951592768000e+01 5.9945635900479999e+01 9.5227015207200001e+00 0 0 0
17525 0 11 0.0000000000000000e+00 7.4658259882950020e+00 7.7099094735000016e+00 8.9019823859149998e+00 0 0 0
13109 1 5 -8.4795500000000001e-01 2.0983236227770998e+01 6.0003820923859998e+01 9.5045302664650020e+00 0 0 0
22276 0 11 0.0000000000000000e+00 1.7419566473780033e+00 6.2854363023280001e+01 9.1899298738200006e+00 0 0 0
13253 1 6 -8.8644599999999996e-01 -2.0053985887769983e+00 5.9126584656260000e+01 1.0434264633565000e+01 0 0 0
17438 0 11 0.0000000000000000e+00 2.1208236253427000e+01 5.6015441024419999e+01 9.1945149008050002e+00 -1 0 0
13269 1 6 -8.8644599999999996e-01 4.8888791569830010e+00 5.9104582352780000e+01 1.0356254231095001e+01 0 0 0
13285 1 6 -8.8644599999999996e-01 1.1563443286250003e+01 5.9164432208599997e+01 1.0367671337950000e+01 0 0 0
17134 0 11 0.0000000000000000e+00 1.3906758572220999e+01 3.7524097617060001e+01 8.8033978113650004e+00 0 0 0
13301 1 6 -8.8644599999999996e-01 1.8428596973584000e+01 5.9165047241040000e+01 1.0439862782660001e+01 0 0 0
21898 0 11 0.0000000000000000e+00 2.1993674870510002e+01 5.2889535637399995e+01 1.0458073003150000e+01 -1 0 1
13445 1 6 -7.5777200000000000e-01 3.4008755418710042e+00 5.8631495615060004e+01 8.8623667136650006e+00 0 0 0
17267 0 11 0.0000000000000000e+00 9.7624293561500028e+00 4.2878763761000002e+01 8.2377769328500001e+00 -1 0 0
13461 1 6 -7.5777200000000000e-01 1.0216680034950000e+01 5.8483142039599997e+01 8.8187634967000008e+00 0 0 0
27031 0 11 0.0000000000000000e+00 5.2095534651000186e-01 1.4767776707960003e+01 1.1017004677990002e+01 -1 1 1
13477 1 6 -7.5777200000000000e-01 1.7033579407594011e+01 5.8538050189239996e+01 8.9348568995100006e+00 0 0 0
17116 0 11 0.0000000000000000e+00 8.5854575075260016e+00 2.6426156751360004e+01 9.3982173886399991e+00 0 0 0
13493 1 6 -7.5777200000000000e-01 -3.3939511722509978e+00 5.8532208443460000e+01 8.9390003091649994e+00 0 0 0
17246 0 11 0.0000000000000000e+00 2.2308774811109000e+01 2.6454495500740002e+01 9.3184794830850013e+00 0 0 0
17527 0 11 0.0000000000000000e+00 4.4014715947050025e+00 1.9539165614300003e+01 9.2132966260749996e+00 0 0 0
14213 1 1 -7.5174350000000001e-01 1.8505325492770011e+00 5.8536769914020027e+01 1.0273100285605000e+01 0 0 0
17444 0 11 0.0000000000000000e+00 2.3720908028968008e+01 4.8261224600480013e+01 4.9148143445199999e+00 1 0 0
14229 1 1 -7.5174350000000001e-01 8.7196656786410003e+00 5.8442971928660000e+01 1.0277620368865001e+01 0 0 0
21912 0 11 0.0000000000000000e+00 3.6082575469280038e+00 4.9097596963079980e+01 7.7927305741699993e+00 0 0 1
14245 1 1 -7.5174350000000001e-01 1.5520383260966014e+01 5.8527448735359997e+01 1.0356267219839994e+01 0 0 0
27034 0 11 0.0000000000000000e+00 2.6204784395783999e+01 1.1832342992040003e+01 4.8484418575700001e+00 0 1 1
14261 1 1 -7.5174350000000001e-01 2.2285492322663004e+01 5.8536155006380000e+01 1.0281958609695002e+01 0 0 0
6561 1 3 -3.0784200000000000e-01 1.2981687305305000e+01 2.2243010884700013e+01 3.6333317740749997e+00 0 0 0
17003 0 11 0.0000000000000000e+00 1.1705394020270010e+01 5.6541256502999993e+01 2.8903106163499999e+00 0 0 0
21693 0 11 0.0000000000000000e+00 4.5649952471979995e+00 7.7661411708800046e+00 6.5616833005600004e+00 1 0 1
16913 0 11 0.0000000000000000e+00 1.4750930646913002e+01 1.8215089933380003e+01 9.0936183296450004e+00 -1 0 0
21847 0 11 0.0000000000000000e+00 7.2230216546429080e+00 -1.9742319876159975e+00 1.0077372887199997e+01 0 0 1
17292 0 11 0.0000000000000000e+00 8.2495328501700105e-01 5.6158672580420010e+01 9.1243756778050003e+00 1 0 0
26621 0 11 0.0000000000000000e+00 -3.9158898497959953e+00 6.9375898869479997e+01 6.4039739587699991e+00 1 0 1
17170 0 11 0.0000000000000000e+00 -3.6437272368099849e-01 6.6445598230540000e+01 7.5303189589350001e+00 1 0 0
14618 1 8 3.7587175000000000e-01 1.4628001517980032e+00 5.7953666220280027e+01 9.7272742544700002e+00 0 0 0
14619 1 9 3.7587175000000000e-01 1.4388078145250009e+00 5.9211112926900000e+01 9.8444197456250020e+00 0 0 0
14622 1 10 3.7587175000000000e-01 2.5582544312940017e+00 5.8595044082840005e+01 9.7074274521100001e+00 0 0 0
17074 0 11 0.0000000000000000e+00 9.8674948932440092e+00 4.8632125776400041e+00 3.1748680418099999e+00 0 0 0
17298 0 11 0.0000000000000000e+00 -1.2405534336469979e+00 5.4549734042979992e+01 6.1971281946449999e+00 0 0 0
17300 0 11 0.0000000000000000e+00 6.5641255417230067e+00 4.6150959171780002e+01 6.1633574576449996e+00 0 0 0
14713 1 8 3.7587175000000000e-01 9.4271596517139997e+00 5.8555824135039998e+01 9.7278197817600010e+00 0 0 0
14715 1 9 3.7587175000000000e-01 8.2471688453410010e+00 5.9068016222860010e+01 9.8296385538150002e+00 0 0 0
14718 1 10 3.7587175000000000e-01 8.4056408448140019e+00 5.7803220506239995e+01 9.7444453753599998e+00 0 0 0
17301 0 11 0.0000000000000000e+00 9.4059522584570043e+00 3.2975913591020003e+01 7.9799373558549993e+00 0 0 0
17304 0 11 0.0000000000000000e+00 7.8416746329459999e+00 5.6124379331160000e+01 9.0338830913900008e+00 0 0 0
17305 0 11 0.0000000000000000e+00 8.7244328485340006e+00 5.2896824927240004e+01 1.0602871532410001e+01 0 0 0
14809 1 8 3.7587175000000000e-01 1.6202351607471002e+01 5.8658643551459996e+01 9.7791123357649994e+00 0 0 0
14811 1 9 3.7587175000000000e-01 1.5071761303633007e+01 5.9210243259779993e+01 9.9882830852450013e+00 0 0 0
14814 1 10 3.7587175000000000e-01 1.5134147119766002e+01 5.7960520437759996e+01 9.7889188382400008e+00 0 0 0
17307 0 11 0.0000000000000000e+00 1.1363378508105002e+01 5.5207449777100003e+01 9.4000747791750001e+00 1 0 0
17308 0 11 0.0000000000000000e+00 -2.4822889756149991e+00 5.5154071497940002e+01 9.3270520547849998e+00 1 0 0
21740 0 11 0.0000000000000000e+00 1.4619950868771799e+01 5.0826262606468006e+01 2.2348543819169997e+00 0 0 1
14905 1 8 3.7587175000000000e-01 2.2923061001200018e+01 5.8616026315999996e+01 9.6549788998000015e+00 0 0 0
14907 1 9 3.7587175000000000e-01 2.1819553898604021e+01 5.9239361924039997e+01 9.9181048960100000e+00 0 0 0
14910 1 10 3.7587175000000000e-01 2.1837790238808001e+01 5.7998060585480012e+01 9.7587070173699946e+00 0 0 0
17416 0 11 0.0000000000000000e+00 1.5366621890213015e+01 2.6522976537780004e+01 9.1910339171450008e+00 0 0 0
17486 0 11 0.0000000000000000e+00 1.8522883260659999e+01 6.5710107936000000e+01 3.0177302047999999e+00 0 0 0
21926 0 11 0.0000000000000000e+00 1.4387995226121001e+01 4.0530907337860000e+01 5.3239728007650005e+00 -1 0 1
17503 0 11 0.0000000000000000e+00 2.0008692771061305e+01 -1.2599625964519952e+00 7.6938212809949995e+00 0 0 0
17403 0 11 0.0000000000000000e+00 2.4234408088000046e+00 5.2749896958200019e+01 6.2014014917500004e+00 0 0 0
16942 0 11 0.0000000000000000e+00 1.7330997094530023e+00 2.6559572020980006e+01 9.3001393751450010e+00 0 0 0
392 1 7 9.1323000000000001e-02 6.1602660325428520e+00 6.3388193313991003e+01 1.5630940253227499e+00 0 0 1
17172 0 11 0.0000000000000000e+00 6.2614828223110015e+00 6.3080821564659999e+01 5.9637983794649996e+00 0 0 0
27024 0 11 0.0000000000000000e+00 1.7302026181010007e+01 1.4959839988200008e+01 9.6322485960499957e+00 0 1 1
21431 0 11 0.0000000000000000e+00 9.7209274975355076e+00 4.7873576122729986e+01 2.0881062420325001e+00 -1 0 1
21890 0 11 0.0000000000000000e+00 2.0769424986428000e+01 4.9259130279479997e+01 1.0387102500470000e+01 0 0 1
16972 0 11 0.0000000000000000e+00 1.0665076425730003e+01 2.6877759402199999e+01 6.4523440451499994e+00 0 0 0
21707 0 11 0.0000000000000000e+00 2.6064001325240014e+00 9.6001169972400042e+00 3.7079780915900002e+00 1 0 1
17468 0 11 0.0000000000000000e+00 2.2083650657342005e+01 6.3178636475319998e+01 9.1667839302300003e+00 -1 0 0
17258 0 11 0.0000000000000000e+00 3.4019840760300037e+00 3.2221356776799986e+01 1.0635888922199999e+01 1 0 0
17253 0 11 0.0000000000000000e+00 3.9349957065590022e+00 2.7759322793940001e+01 5.6382484747849997e+00 -1 0 0
21982 0 11 0.0000000000000000e+00 1.5311505019469012e+01 6.2834137887139995e+01 9.0436376388850004e+00 -1 0 0
404 1 7 9.1323000000000001e-02 1.4990007605584003e+01 2.6332966204840016e+01 4.5433622150100001e+00 0 0 1
21768 0 11 0.0000000000000000e+00 1.2308615298660024e+00 4.6838989343760005e+01 6.6510978211399996e+00 0 0 1
16991 0 11 0.0000000000000000e+00 2.2377960527511000e+01 3.9067691590259997e+01 3.3348763914649999e+00 0 0 0
17109 0 11 0.0000000000000000e+00 1.7430407123482002e+01 3.0777231912520005e+01 7.5605957235299996e+00 0 0 0
17428 0 11 0.0000000000000000e+00 2.1538242971584001e+01 4.5569360638040003e+01 9.0933195885099991e+00 1 0 0
22415 0 11 0.0000000000000000e+00 5.0197246207220001e+00 6.2351193371720001e+01 9.7967380627300003e+00 0 0 0
21715 0 11 0.0000000000000000e+00 2.5158344372128017e+01 1.9386177401680005e+01 9.0200370892200006e+00 0 0 1
17064 0 11 0.0000000000000000e+00 2.0480802670408291e+01 1.2663606820658005e+01 2.2471352403145000e+00 1 0 0
17235 0 11 0.0000000000000000e+00 1.2058089541588002e+01 2.4667009925800043e+00 9.0983981878049995e+00 0 0 0
16956 0 11 0.0000000000000000e+00 1.5612385203917999e+01 5.3002345799079990e+01 6.9536576471699991e+00 -1 0 0
17256 0 11 0.0000000000000000e+00 1.1779242622948003e+01 5.4097879364480001e+01 6.1819963067200003e+00 -1 0 0
21779 0 11 0.0000000000000000e+00 -2.1199727817459997e+00 5.6611358069159998e+01 3.2411625962899997e+00 0 0 1
15390 1 10 3.7634825000000000e-01 5.4586398652001877e-02 6.0301556982520012e+01 1.0591389481829999e+01 0 0 0
420 1 7 9.1323000000000001e-02 2.1597826588089003e+01 2.6406494080739993e+01 4.4061361240850001e+00 0 0 1
15486 1 10 3.7634825000000000e-01 6.8748140121440020e+00 6.0194440318439995e+01 1.0346733481010000e+01 0 0 0
22571 0 11 0.0000000000000000e+00 1.2884569451571004e+01 6.6865815176059996e+01 8.0109544789150000e+00 0 0 0
15582 1 10 3.7634825000000000e-01 1.3584879591656007e+01 6.0207533800560000e+01 1.0449526408940001e+01 0 0 0
436 1 7 9.1323000000000001e-02 1.3711841337290014e+00 2.6355725672540007e+01 4.4662740134350001e+00 1 0 1
15678 1 10 3.7634825000000000e-01 2.0501770933999012e+01 6.0278317343140017e+01 1.0517080871685001e+01 0 0 0
17181 0 11 0.0000000000000000e+00 9.3220895397633043e+00 6.7722795643357998e+01 2.1179621712894998e+00 0 0 0
22424 0 11 0.0000000000000000e+00 1.3091904835036001e+01 6.2863612244359999e+01 6.2062333048899996e+00 0 0 0
17475 0 11 0.0000000000000000e+00 1.5782463519003002e+01 6.9224459456180000e+01 8.8065670651449999e+00 0 0 0
1009 1 7 1.0002500000000000e-01 2.4178137364166012e+01 2.2108200278559998e+01 3.3968976488400000e+00 0 0 0
26905 0 11 0.0000000000000000e+00 1.1862281171895997e+01 6.2454619744760002e+01 9.5456396443900005e+00 1 0 1
26602 0 11 0.0000000000000000e+00 1.1366655921781001e+01 1.9523702107460004e+01 8.8974363251649997e+00 0 1 1
21781 0 11 0.0000000000000000e+00 1.6317158687924003e+01 5.6032916217240007e+01 5.9022447169099994e+00 0 0 1
1745 1 7 1.4903300000000000e-01 5.5299909819630013e+00 2.1443493285580001e+01 3.6654919066950002e+00 0 0 0
17437 0 11 0.0000000000000000e+00 1.4603954608105996e+01 5.4504502971759990e+01 3.3649453361399999e+00 0 0 0
21803 0 11 0.0000000000000000e+00 -5.6858414914999833e-01 6.3032881212199996e+01 6.6198988556499998e+00 1 0 1
21653 0 11 0.0000000000000000e+00 1.6970003718830027e+00 6.3843440016979997e+01 3.4183160893449998e+00 0 0 1
21700 0 11 0.0000000000000000e+00 1.8233993738634005e+01 1.9195611834640005e+01 9.0443520198599998e+00 0 0 1
22141 0 11 0.0000000000000000e+00 8.5356651665509986e+00 6.2997737007059996e+01 9.0847340280650002e+00 0 0 0
26913 0 11 0.0000000000000000e+00 9.0850297395370010e+00 7.1467654259219998e+01 3.5914300827050001e+00 0 0 1
17296 0 11 0.0000000000000000e+00 -1.9194454008069988e+00 4.5535564796499983e+01 1.0607638401824998e+01 0 0 0
13125 1 5 -8.3816800000000002e-01 2.8851501588680013e+00 5.7134698626879995e+01 1.1393080800720000e+01 0 0 0
13141 1 5 -8.3816800000000002e-01 9.7459446649390067e+00 5.6958418645740004e+01 1.1361998733935001e+01 0 0 0
17028 0 11 0.0000000000000000e+00 9.7062554535910124e+00 6.9053588454860019e+01 1.0186049716615001e+01 0 0 0
13173 1 5 -8.3816800000000002e-01 -3.9819937843649980e+00 5.7100405515619997e+01 1.1392210554805001e+01 0 0 0
14341 1 1 -7.5269649999999999e-01 -4.2233739479699794e-01 6.0296706247379980e+01 1.1334176842145000e+01 0 0 0
14357 1 1 -7.5269649999999999e-01 6.4459681677300011e+00 6.0244670090400000e+01 1.1127383033000001e+01 0 0 0
14373 1 1 -7.5269649999999999e-01 1.3169506856583000e+01 6.0200193455579992e+01 1.1238709566395000e+01 0 0 0
14389 1 1 -7.5269649999999999e-01 1.9999990755529002e+01 6.0271344400939995e+01 1.1273675267935001e+01 0 0 0
14617 1 8 3.7587175000000000e-01 2.2307645394050013e+00 5.9133949301100003e+01 1.0815847984175001e+01 0 0 0
14620 1 9 3.7587175000000000e-01 2.2552096288660022e+00 5.7871733241759976e+01 1.0722549828840000e+01 0 0 0
14621 1 10 3.7587175000000000e-01 1.1597967370740014e+00 5.8492683947440000e+01 1.0850826674460002e+01 0 0 0
14714 1 8 3.7587175000000000e-01 8.0248244800410031e+00 5.8328612427660019e+01 1.0835486966615001e+01 0 0 0
14716 1 9 3.7587175000000000e-01 9.1802652134250042e+00 5.7824091882900007e+01 1.0749995047025001e+01 0 0 0
14717 1 10 3.7587175000000000e-01 9.0314588562340035e+00 5.9088107679440007e+01 1.0822251435460000e+01 0 0 0
14810 1 8 3.7587175000000000e-01 1.4852525669056000e+01 5.8403565528559994e+01 1.0962841611340002e+01 0 0 0
14812 1 9 3.7587175000000000e-01 1.5956464210238002e+01 5.7834583008280028e+01 1.0729485818670000e+01 0 0 0
14813 1 10 3.7587175000000000e-01 1.5912673627559005e+01 5.9089945134540002e+01 1.0945839344135001e+01 0 0 0
14906 1 8 3.7587175000000000e-01 2.1653630696900006e+01 5.8424502802799999e+01 1.0933331182700000e+01 0 0 0
14908 1 9 3.7587175000000000e-01 2.2741718485321002e+01 5.7854972767660016e+01 1.0644812190015001e+01 0 0 0
14909 1 10 3.7587175000000000e-01 2.2732218432324011e+01 5.9103705689440012e+01 1.0826667608760001e+01 0 0 0
15386 1 8 3.7634825000000000e-01 -1.0606413626579965e+00 5.9785773520919996e+01 1.0922342704430001e+01 0 0 0
15387 1 9 3.7634825000000000e-01 -8.4606551397699825e-01 6.1029287060380000e+01 1.1071414530795002e+01 0 0 0
15481 1 8 3.7634825000000000e-01 6.7281435989060006e+00 5.9428009965960008e+01 1.1341463528090001e+01 0 0 0
15482 1 8 3.7634825000000000e-01 6.1706078506260003e+00 6.1068649277559999e+01 1.0913094717990001e+01 0 0 0
15484 1 9 3.7634825000000000e-01 5.7156913580419983e+00 5.9888885066320007e+01 1.0756995980579999e+01 0 0 0
15577 1 8 3.7634825000000000e-01 1.2792406423196002e+01 6.0993584097760007e+01 1.1049866202840001e+01 0 0 0
15578 1 8 3.7634825000000000e-01 1.3565726490837001e+01 5.9422558318019995e+01 1.1441567785805001e+01 0 0 0
15579 1 9 3.7634825000000000e-01 1.2489379470060001e+01 5.9754682417600009e+01 1.0868127682800001e+01 0 0 0
15673 1 8 3.7634825000000000e-01 1.9700409081873016e+01 6.1096928431579997e+01 1.1091157423195002e+01 0 0 0
15674 1 8 3.7634825000000000e-01 2.0309966194190007e+01 5.9451272170399996e+01 1.1459894905000001e+01 0 0 0
15675 1 9 3.7634825000000000e-01 1.9320584735818006e+01 5.9904168197480018e+01 1.0813912661169995e+01 0 0 0
15194 1 8 3.7807449999999998e-01 1.1281480777272996e+01 5.8688537230780000e+01 1.1406524151795001e+01 0 0 0
17337 0 11 0.0000000000000000e+00 2.0371715856891999e+01 6.5162061098320009e+01 1.1461505509380002e+01 0 0 0
16990 0 11 0.0000000000000000e+00 1.5193284951057002e+01 5.2850473231819997e+01 1.0518977228455002e+01 0 0 0
15097 1 8 3.7807449999999998e-01 4.4006511999390048e+00 5.8699320793539997e+01 1.1369662093485001e+01 0 0 0
16955 0 11 0.0000000000000000e+00 5.7107979886130034e+00 5.1764962939180002e+01 4.5087212320949996e+00 0 0 0
21886 0 11 0.0000000000000000e+00 1.8180920219290031e+00 5.3007472823339995e+01 1.0317703635935001e+01 1 0 1
21970 0 11 0.0000000000000000e+00 1.5932418551234012e+01 7.1670439033439990e+01 5.6914373855599996e+00 -1 0 1
21921 0 11 0.0000000000000000e+00 1.0889831926399006e+01 3.9152841680540000e+01 7.2250834514349993e+00 0 0 1
17407 0 11 0.0000000000000000e+00 8.4414618960470076e+00 5.3176975947020004e+01 6.9559047000550001e+00 0 0 0
17154 0 11 0.0000000000000000e+00 2.0992142190926000e+01 2.8846093266160000e+01 6.9997157369399998e+00 0 0 0
17094 0 11 0.0000000000000000e+00 1.8048135627590000e+01 4.4021613671399990e+01 5.7792672792499999e+00 -1 0 0
17071 0 11 0.0000000000000000e+00 2.2341440742264005e+01 1.3443290970400046e+00 1.0346759458500001e+01 1 0 0
17380 0 11 0.0000000000000000e+00 3.6401008046730019e+00 1.3313686655480005e+01 3.7443465775900000e+00 0 0 0
17098 0 11 0.0000000000000000e+00 1.6391018611752898e+01 4.2313458988454002e+01 1.8151321793634998e+00 0 0 0
17654 0 11 0.0000000000000000e+00 2.0214853631991021e+00 2.6527752945960046e+00 1.7104208137969998e+00 0 0 0
22142 0 11 0.0000000000000000e+00 1.3719780103673999e+01 6.4674218373640002e+01 1.1346866846010000e+01 0 0 0
17230 0 11 0.0000000000000000e+00 2.6844950985915013e+01 1.5818681119000040e+00 5.1024107885549999e+00 1 0 0
17306 0 11 0.0000000000000000e+00 -3.4711810548225972e+00 4.8350131495379998e+01 8.6657690693450000e+00 0 0 0
17400 0 11 0.0000000000000000e+00 2.2798360359645006e+01 2.8731479918300010e+01 3.4151208580749999e+00 1 0 0
17574 0 11 0.0000000000000000e+00 2.0994805593755999e+01 4.3418296559559998e+01 2.9569688556900000e+00 0 0 0
17229 0 11 0.0000000000000000e+00 6.6019974626070015e+00 1.0799306872620003e+01 1.0780310777855002e+01 1 0 0
22403 0 11 0.0000000000000000e+00 6.1742337102070017e+00 4.7589506355200042e+00 6.2337434668000000e+00 1 1 0
17431 0 11 0.0000000000000000e+00 1.2751175862939004e+01 4.1465848914139997e+01 9.3916061174349998e+00 0 0 0
17362 0 11 0.0000000000000000e+00 7.9065365988140019e+00 1.8329322283440007e+01 8.7518454824600003e+00 0 0 0
17408 0 11 0.0000000000000000e+00 1.4426756930026013e+01 2.9054941466360006e+01 6.9582816403900001e+00 1 0 0
17281 0 11 0.0000000000000000e+00 1.2022608778981001e+01 2.8096446140660007e+01 3.3681275786649998e+00 0 0 0
17364 0 11 0.0000000000000000e+00 2.3897042826956014e+01 4.0446901796000456e-01 6.8424739899700002e+00 0 0 0
17585 0 11 0.0000000000000000e+00 2.0099268808110004e+01 3.7320322202200003e+01 6.2050383403499998e+00 1 0 0
17251 0 11 0.0000000000000000e+00 2.3889106720030018e+00 3.2339675104980003e+01 4.7753801669450002e+00 1 0 0
21857 0 11 0.0000000000000000e+00 1.0263807590524003e+01 1.5994647785240002e+01 9.8071810137100019e+00 0 0 1
17652 0 11 0.0000000000000000e+00 2.3889286344009001e+01 5.0688338221400038e+00 6.4653977338750002e+00 0 0 0
21731 0 11 0.0000000000000000e+00 2.0963485014008004e+01 3.3365136638880003e+01 8.2233074709200000e+00 0 0 1
17436 0 11 0.0000000000000000e+00 2.1324181660181001e+01 4.9753897882860002e+01 2.8816990784150001e+00 1 0 0
17352 0 11 0.0000000000000000e+00 3.2961541756020023e+00 4.4959709572200044e+00 8.9324539816850006e+00 0 0 0
17584 0 11 0.0000000000000000e+00 2.1499944671349009e+01 5.3369066196539997e+01 3.6053799948350003e+00 0 0 0
21690 0 11 0.0000000000000000e+00 2.1085482067339989e+01 8.0573413475000031e+00 9.7792422232150003e+00 0 0 1
21848 0 11 0.0000000000000000e+00 1.8911546466924001e+01 8.5399605183400027e+00 7.1519568170849999e+00 0 0 1
21728 0 11 0.0000000000000000e+00 -6.7473875409998052e-02 4.9904835633200001e+01 5.8510950390999996e+00 0 0 0
21458 0 11 0.0000000000000000e+00 1.8553841709034010e+01 3.9581517921639978e+01 3.0813490778099997e+00 1 0 0
16985 0 11 0.0000000000000000e+00 1.1849555926730007e+01 3.7741764787800008e+01 3.9564268059499996e+00 -1 0 -1
16993 0 11 0.0000000000000000e+00 2.3742689051400019e+00 3.5180398045000004e+01 7.4371506910499994e+00 0 0 -1
17143 0 11 0.0000000000000000e+00 1.1010326506634003e+01 5.1165435793640000e+01 3.6029770770099994e+00 0 0 -1
21447 0 11 0.0000000000000000e+00 4.3038334495300179e-01 4.3339197554780000e+01 8.3915766623949999e+00 0 0 0
21559 0 11 0.0000000000000000e+00 8.8758558881950087e+00 1.7721988718699997e+01 3.0288355817749997e+00 1 0 0
21629 0 11 0.0000000000000000e+00 1.7266362572990996e+01 3.7320351850860000e+01 1.0849514811215002e+01 0 0 0
17122 0 11 0.0000000000000000e+00 6.0293886488290056e+00 4.3843258339140000e+01 2.1008936614850002e+00 0 0 -1
21578 0 11 0.0000000000000000e+00 4.2375853905960010e+00 3.0990894412359999e+01 7.4645829204899998e+00 0 0 0
21905 0 11 0.0000000000000000e+00 1.2967205683947011e+01 4.4906739766219978e+01 1.0263358726855000e+01 0 0 0
21739 0 11 0.0000000000000000e+00 8.6852677896070016e+00 2.9095903509820005e+01 3.5733757271549997e+00 -1 0 0
21623 0 11 0.0000000000000000e+00 6.7180951971650007e+00 4.4647152239099988e+01 9.7707735614750000e+00 -1 0 0
21607 0 11 0.0000000000000000e+00 1.2596721159190002e+01 3.5361423440199999e+01 6.5081956486499992e+00 0 0 0
21624 0 11 0.0000000000000000e+00 7.2000063528480007e+00 4.9497750214279982e+01 1.0700131254970001e+01 0 0 0
21786 0 11 0.0000000000000000e+00 1.7876361143882011e+01 5.1163824616520003e+01 9.1982166931300000e+00 0 0 0
21471 0 11 0.0000000000000000e+00 5.7956081027520048e+00 3.4767621132119999e+01 7.5961848848299995e+00 0 0 0
21752 0 11 0.0000000000000000e+00 -3.3650398210399834e-01 3.1740023237480003e+01 1.0533355769170001e+01 -1 0 0
26922 0 11 0.0000000000000000e+00 3.4285558297390022e+00 6.5541737621539994e+01 6.6744905508849994e+00 0 0 0
21747 0 11 0.0000000000000000e+00 1.3748092834198999e+01 4.9747109619539998e+01 6.6918954691849999e+00 0 0 0
21449 0 11 0.0000000000000000e+00 5.7336226473349994e+00 3.7928606879500002e+01 6.2360164971749983e+00 0 0 0
21311 0 11 0.0000000000000000e+00 1.0801838239329204e+01 3.2064686702992006e+01 2.7591294873479999e+00 0 0 0
21748 0 11 0.0000000000000000e+00 -2.8108453399229978e+00 5.1614830826779993e+01 3.6439305899949996e+00 0 0 0
21457 0 11 0.0000000000000000e+00 9.2153328804909993e+00 4.4708996026059999e+01 4.3837175502149996e+00 0 0 0
3844 1 7 1.4818300000000001e-01 8.5452246254170010e+00 2.4962957016420006e+01 3.1978711092049998e+00 0 0 0
3860 1 7 1.4818300000000001e-01 1.5493882983348012e+01 2.4858218183680002e+01 3.3660363907199997e+00 0 0 0
16978 0 11 0.0000000000000000e+00 2.9072230092330020e+00 3.9801152942779993e+01 9.9891922973950003e+00 0 0 -1
16964 0 11 0.0000000000000000e+00 7.3393187103550073e+00 3.8600215569100008e+01 2.7726975303749999e+00 0 0 -1
3876 1 7 1.4818300000000001e-01 2.2201025339120015e+01 2.4991520962399999e+01 3.2645163598000000e+00 0 0 0
16996 0 11 0.0000000000000000e+00 1.4398235895594999e+01 3.2099457274700001e+01 8.9428709551750014e+00 -1 0 -1
17136 0 11 0.0000000000000000e+00 5.5564541138830021e+00 2.8183564820579999e+01 9.7529270258450005e+00 -1 0 -1
3892 1 7 1.4818300000000001e-01 1.8081129960910010e+00 2.4905004547060010e+01 3.2704522162649998e+00 1 0 0
21604 0 11 0.0000000000000000e+00 1.7783153614747000e+01 3.3482176900820008e+01 1.0005791913505000e+01 0 0 0
17293 0 11 0.0000000000000000e+00 -1.6155936257309980e+00 4.5056923447179997e+01 5.6574458398949998e+00 1 0 -1
22579 0 11 0.0000000000000000e+00 1.0363164280391002e+01 6.5532489436859990e+01 1.0331263885715000e+01 0 0 -1
5185 1 7 8.7481000000000003e-02 -6.8240220412919816e-01 1.9992467775088006e+01 2.5190351337719994e+00 -1 0 -1
21694 0 11 0.0000000000000000e+00 2.4693306140077997e+01 1.2410823762280003e+01 7.9817427914100003e+00 0 0 0
21592 0 11 0.0000000000000000e+00 1.6938651986565599e+01 3.2330175581856004e+01 2.0226260818639998e+00 1 0 0
4612 1 7 9.7101000000000007e-02 3.7993177237860012e+00 2.4251201049960002e+01 3.4687254086900001e+00 0 0 0
17004 0 11 0.0000000000000000e+00 5.7455890569620029e+00 5.5111839561120000e+01 6.1821002166799994e+00 1 0 -1
4628 1 7 9.7101000000000007e-02 1.0586531456271006e+01 2.4387421076259997e+01 3.4458002737650002e+00 0 0 0
4644 1 7 9.7101000000000007e-02 1.7425448536021008e+01 2.4370023179860006e+01 3.3655298296649998e+00 0 0 0
4660 1 7 9.7101000000000007e-02 2.4079199416428001e+01 2.4305914066680003e+01 3.4822856584700004e+00 0 0 0
4804 1 7 9.1815999999999995e-02 5.3338163996635020e+00 2.4894147895610001e+01 2.1072776296524998e+00 0 0 0
4820 1 7 9.1815999999999995e-02 1.2062325112206000e+01 2.5111038700760002e+01 1.9908660025900000e+00 0 0 0
4836 1 7 9.1815999999999995e-02 1.8810447047611198e+01 2.5301571230912003e+01 1.9398514077279998e+00 0 0 0
4852 1 7 9.1815999999999995e-02 2.5687251588076101e+01 2.4953793774886002e+01 2.1169698311714997e+00 0 0 0
21773 0 11 0.0000000000000000e+00 1.9237167759233017e+01 2.8096641765180003e+01 3.7899240837949995e+00 -1 0 0
4996 1 7 8.9168999999999998e-02 3.3277145923861005e+00 2.6107971042286007e+01 2.1306080134215000e+00 0 0 0
21968 0 11 0.0000000000000000e+00 4.0040367911430002e+00 6.5534934332180001e+01 1.0466528676145000e+01 0 0 0
5012 1 7 8.9168999999999998e-02 1.0000178875949407e+01 2.6119166370844003e+01 2.1382337056109999e+00 0 0 0
5028 1 7 8.9168999999999998e-02 1.6759527055201591e+01 2.6213043973015992e+01 2.2161843598540001e+00 0 0 0
5044 1 7 8.9168999999999998e-02 2.3755151539965919e+01 2.6246533956034003e+01 2.2293562461584999e+00 0 0 0
6340 1 3 2.2450000000000001e-01 2.2857028593920203e-01 2.2210092893112002e+01 2.5257736946780001e+00 -1 0 0
17439 0 11 0.0000000000000000e+00 1.0996293908663002e+01 3.0490338983980003e+01 6.1608895960949983e+00 0 0 -1
6356 1 3 2.2450000000000001e-01 7.0124517590309017e+00 2.2192066012134003e+01 2.5655699104835001e+00 0 0 0
6372 1 3 2.2450000000000001e-01 1.3771178276724299e+01 2.2203945944018002e+01 2.5348619195544999e+00 0 0 0
6388 1 3 2.2450000000000001e-01 2.0593004044576904e+01 2.2272365591494001e+01 2.4740252357235000e+00 0 0 0
17124 0 11 0.0000000000000000e+00 1.9313986689969006e+01 4.0871473773339979e+01 8.5925385250349997e+00 0 0 -1
21937 0 11 0.0000000000000000e+00 1.4965608754829001e+01 4.9437329193739998e+01 9.8849186525350010e+00 0 0 0
21503 0 11 0.0000000000000000e+00 1.1115350514019999e+01 6.9488354712600000e+01 6.5593713039499990e+00 0 0 0
21453 0 11 0.0000000000000000e+00 2.4027319570332001e+01 3.4642992211719999e+01 1.0924161128730001e+01 0 0 0
21927 0 11 0.0000000000000000e+00 1.3170035453593000e+01 4.3696893875179995e+01 3.2690754092949996e+00 0 0 0
21876 0 11 0.0000000000000000e+00 6.3291913621370028e+00 3.2176360929019999e+01 4.7215807851550000e+00 0 0 0
16934 0 11 0.0000000000000000e+00 2.2546845238165016e+01 4.7295075277000045e+00 9.8850485399850001e+00 1 0 -1
11908 1 3 -7.4971999999999997e-02 1.1698771092085019e+00 2.3174445876950003e+01 2.3224102130875002e+00 0 0 0
11924 1 3 -7.4971999999999997e-02 7.9797794941494056e+00 2.3154946166044020e+01 2.3502100240110000e+00 0 0 0
11940 1 3 -7.4971999999999997e-02 1.4748323726876700e+01 2.3200802057442001e+01 2.3578097387104999e+00 0 0 0
11956 1 3 -7.4971999999999997e-02 2.1553379368351607e+01 2.3263896637616000e+01 2.2976237910039998e+00 0 0 0
12100 1 3 -2.9661700000000002e-01 7.9574305504280014e+00 2.4097440432280003e+01 3.2729070890699994e+00 0 0 0
12116 1 3 -2.9661700000000002e-01 1.4808959214060000e+01 2.4059390472399997e+01 3.3827139392999999e+00 0 0 0
12132 1 3 -2.9661700000000002e-01 2.1560445530312016e+01 2.4140274969720004e+01 3.2865192938300001e+00 0 0 0
12148 1 3 -2.9661700000000002e-01 1.1602452110610020e+00 2.4083529764580014e+01 3.3063531074450001e+00 1 0 0
17294 0 11 0.0000000000000000e+00 2.3875104655695001e+01 3.8332356005900003e+01 6.7638790939749995e+00 0 0 -1
21467 0 11 0.0000000000000000e+00 2.8960908265700219e-01 2.8643101343380003e+01 6.7340829129449995e+00 0 0 0
16975 0 11 0.0000000000000000e+00 1.9614204559380003e+01 5.4688998769000001e+01 6.2323147048499994e+00 0 0 -1
21617 0 11 0.0000000000000000e+00 4.5243482072006638e-03 4.9175950449671994e+01 2.2843389026179999e+00 0 0 0
21636 0 11 0.0000000000000000e+00 4.0240691335549021e+00 2.9106269915574003e+01 1.9388369867435000e+00 0 0 0
12676 1 4 -3.5493200000000003e-01 3.9580166116214022e+00 2.4886669335764001e+01 2.2584315518409999e+00 0 0 0
12692 1 4 -3.5493200000000003e-01 1.0731911170628203e+01 2.4941025352332002e+01 2.2422164025829998e+00 0 0 0
12708 1 4 -3.5493200000000003e-01 1.7467980531535513e+01 2.5071770264530002e+01 2.1770791452824998e+00 0 0 0
12724 1 4 -3.5493200000000003e-01 2.4328936925201209e+01 2.4971239079912010e+01 2.3041857049779999e+00 0 0 0
12868 1 4 -2.7004499999999998e-01 -9.2299318137497616e-02 2.0922528173070006e+01 1.6819871521174998e+00 -1 0 0
12884 1 4 -2.7004499999999998e-01 6.7109485785543042e+00 2.0886738458618005e+01 1.8143762344045000e+00 0 0 0
12900 1 4 -2.7004499999999998e-01 1.3355376020551001e+01 2.0894890599260005e+01 1.7716809307149999e+00 0 0 0
21778 0 11 0.0000000000000000e+00 2.4608197277302999e+01 3.1422847415779994e+01 7.9843795066450003e+00 0 0 0
12916 1 4 -2.7004499999999998e-01 2.0271386324218902e+01 2.0989173650414003e+01 1.6878684558535000e+00 0 0 0
16992 0 11 0.0000000000000000e+00 8.1955877462850015e+00 3.5409527475899999e+01 5.0106582938750002e+00 -1 0 -1
21933 0 11 0.0000000000000000e+00 -6.7648067933099831e-01 3.5066852652380000e+01 5.8603300367950002e+00 -1 0 0
21899 0 11 0.0000000000000000e+00 3.8839237583400332e-01 3.9722655688440000e+01 6.8701659943099997e+00 0 0 0
21433 0 11 0.0000000000000000e+00 1.1334781180507004e+01 5.1504843285020002e+01 9.0842404557549994e+00 0 0 0
21621 0 11 0.0000000000000000e+00 7.3465326428779996e+00 4.1511114596680002e+01 5.4807339641699997e+00 0 0 0
17265 0 11 0.0000000000000000e+00 1.5813797357992001e+01 2.8668795869720004e+01 3.6922876876299995e+00 0 0 -1
17299 0 11 0.0000000000000000e+00 6.8981426459130057e+00 4.0447944100579981e+01 9.3123487954450006e+00 1 0 -1
21758 0 11 0.0000000000000000e+00 1.5442551855826002e+01 3.7026118343160000e+01 5.2167507107900004e+00 1 0 0
21756 0 11 0.0000000000000000e+00 1.0814138515224004e+01 4.1173265558439994e+01 3.9947176262099999e+00 0 0 0
17356 0 11 0.0000000000000000e+00 6.1469327375915013e+00 3.5236083214900047e+00 1.8778184604824999e+00 0 0 -1
16963 0 11 0.0000000000000000e+00 3.8956959742378015e+00 4.6874628261428001e+01 2.0926536016570001e+00 0 0 -1
21705 0 11 0.0000000000000000e+00 2.4320905608946013e+01 1.5875458554159998e+01 1.0138835628540001e+01 -1 0 0
16908 0 11 0.0000000000000000e+00 2.2607378728208523e+01 6.4515659521920465e-01 3.4588279850000001e+00 0 0 -1
17050 0 11 0.0000000000000000e+00 4.6542345987040026e+00 1.7043228359440004e+01 3.1900648734599999e+00 0 0 -1
27036 0 11 0.0000000000000000e+00 3.1888086094100019e+00 2.6654733560000028e+00 6.0526284065199993e+00 0 1 0
21751 0 11 0.0000000000000000e+00 2.2701808443448002e+01 5.2806545481279997e+01 6.7046634055199998e+00 1 0 0
21850 0 11 0.0000000000000000e+00 2.9375591031160013e+00 1.7861948106960003e+01 6.1492127143399999e+00 0 0 0
21626 0 11 0.0000000000000000e+00 2.0642452072808013e+01 4.6326398517880023e+01 5.7121934000699994e+00 0 0 0
21923 0 11 0.0000000000000000e+00 -1.8648225320449985e+00 5.1805854439820003e+01 8.8823953584549997e+00 0 0 0
21451 0 11 0.0000000000000000e+00 9.7778805166160012e+00 4.7039517161360003e+01 8.9163349491399995e+00 0 0 0
21887 0 11 0.0000000000000000e+00 1.9391177215786012e+01 4.9803584347159997e+01 6.3394978285899999e+00 1 0 0
21888 0 11 0.0000000000000000e+00 1.1783396227148000e+01 3.0344227547679999e+01 1.0939513825320001e+01 -1 0 0
5201 1 7 8.7481000000000003e-02 6.1341236622169042e+00 1.9872372997093997e+01 2.5826111439234998e+00 0 0 -1
17250 0 11 0.0000000000000000e+00 1.6361254195987012e+01 4.7388540195620003e+01 5.8091284040049995e+00 0 0 -1
21772 0 11 0.0000000000000000e+00 6.6289786732200029e-01 4.9481417165520000e+01 1.0609443837380001e+01 0 0 0
22152 0 11 0.0000000000000000e+00 5.7501428402450010e+00 6.8391964536299994e+01 1.1083935680975001e+01 0 0 -1
17044 0 11 0.0000000000000000e+00 -2.2187975713997989e+00 6.9239098795652012e+01 1.8023395644129998e+00 -1 0 -1
5217 1 7 8.7481000000000003e-02 1.2743383116780203e+01 1.9932911951652002e+01 2.5530890254129996e+00 0 0 -1
21456 0 11 0.0000000000000000e+00 3.0449250373140035e+00 4.6378433888240004e+01 1.0278282794860001e+01 0 0 0
26768 0 11 0.0000000000000000e+00 2.1922611981661998e+01 6.7366691352120000e+01 3.3332787758300002e+00 0 0 0
21909 0 11 0.0000000000000000e+00 2.2934236959907008e+01 3.1196470972820002e+01 1.0956568047505002e+01 0 0 0
21915 0 11 0.0000000000000000e+00 -6.5854188829949878e-01 4.0385672827430000e+01 2.4974465407075002e+00 0 0 0
17130 0 11 0.0000000000000000e+00 -2.6232969952830980e+00 4.5730018875645996e+01 1.9858094841614999e+00 -1 0 -1
21738 0 11 0.0000000000000000e+00 7.2966020002627419e+00 3.4993750070012403e+01 1.5806344162330999e+00 0 0 0
26738 0 11 0.0000000000000000e+00 1.3056556943669001e+01 -9.9644444665999554e-01 9.8915169349949998e+00 -1 1 0
17420 0 11 0.0000000000000000e+00 1.6094897630061997e+01 2.9697375001320005e+01 1.0709587061330001e+01 0 0 -1
21627 0 11 0.0000000000000000e+00 -2.7575349630469992e+00 4.1737087197940006e+01 8.0972776781849998e+00 0 0 0
21930 0 11 0.0000000000000000e+00 2.4222861335150004e+01 2.6758898598800013e+01 5.7903077124999998e+00 1 0 0
16950 0 11 0.0000000000000000e+00 8.5536074573200018e+00 5.4313441900999983e+01 3.0209773910499997e+00 0 0 -1
21547 0 11 0.0000000000000000e+00 9.9286769640460015e+00 1.3567875887360003e+01 4.8951753620799998e+00 1 0 0
17141 0 11 0.0000000000000000e+00 4.2606882104630053e+00 4.3118649459780016e+01 7.5287343320449995e+00 0 0 -1
17140 0 11 0.0000000000000000e+00 -5.6813382029199799e-01 2.9136075663160000e+01 3.4409294943899997e+00 0 0 -1
21733 0 11 0.0000000000000000e+00 7.6417277502660017e+00 3.3814287876360005e+01 1.0649423194490002e+01 0 0 0
17029 0 11 0.0000000000000000e+00 5.7127368118160007e+00 6.6529214602960010e+01 4.0086675383400001e+00 0 0 -1
17259 0 11 0.0000000000000000e+00 1.7831697189397001e+01 5.2394371049820002e+01 3.6549450457549995e+00 0 0 -1
22387 0 11 0.0000000000000000e+00 2.0872730420174015e+01 1.4968930990840004e+01 1.1039033589510000e+01 0 1 -1
5233 1 7 8.7481000000000003e-02 1.9749505229704816e+01 1.9981804044648005e+01 2.4569749101619998e+00 0 0 -1
21587 0 11 0.0000000000000000e+00 3.1106853662311025e+00 3.9756636300786028e+01 2.1379466543465000e+00 1 0 0
26574 0 11 0.0000000000000000e+00 1.5931973584803000e+01 3.0557745636800009e+00 1.0060851203560000e+01 0 0 1
22452 0 11 0.0000000000000000e+00 1.3772301462679001e+01 6.9121923941939997e+01 3.1958448649850002e+00 1 0 0
22391 0 11 0.0000000000000000e+00 2.3510210603240001e+01 1.3840734415000004e+01 3.8938730100300001e+00 0 0 0
17530 0 11 0.0000000000000000e+00 1.6773329376943003e+01 1.7689777745580002e+01 6.2128445760949997e+00 0 -1 0
27023 0 11 0.0000000000000000e+00 1.5550783357900000e+01 9.9097316253000045e+00 4.8533126369449997e+00 0 0 1
22100 0 11 0.0000000000000000e+00 1.4947878740718311e+01 1.4116568125958004e+01 2.1225601870194999e+00 0 0 0
17174 0 11 0.0000000000000000e+00 1.2661535524030039e+00 7.2392878423980008e+01 8.5321148832949998e+00 -1 0 0
21964 0 11 0.0000000000000000e+00 9.6478214737610024e+00 6.6205372013459993e+01 6.2511094188650000e+00 0 0 1
21831 0 11 0.0000000000000000e+00 -1.9291433115129983e+00 6.5543367817900005e+01 3.6907420269750002e+00 1 0 1
22448 0 11 0.0000000000000000e+00 7.0836021332560009e+00 7.1271013833359987e+01 8.0725860739400002e+00 0 0 0
17224 0 11 0.0000000000000000e+00 1.2330212898318003e+01 8.5975977807800046e+00 6.9188088443349995e+00 0 -1 0
17341 0 11 0.0000000000000000e+00 -9.1940817741999814e-01 6.8727283944400014e+01 1.0976453816100001e+01 -1 0 0
17212 0 11 0.0000000000000000e+00 7.0166639777100022e+00 1.5972168387000041e+00 8.7983322008150004e+00 0 -1 0
17062 0 11 0.0000000000000000e+00 3.8072676958700202e-01 2.5063855644000466e-01 9.9890234437100016e+00 1 -1 0
22089 0 11 0.0000000000000000e+00 7.4090769099863021e+00 1.4412413277138004e+01 2.4629562272344998e+00 0 0 0
22265 0 11 0.0000000000000000e+00 -4.0079657946699782e-01 1.9606997118420001e+01 6.0883864215049996e+00 0 0 0
27032 0 11 0.0000000000000000e+00 2.1471887086879004e+01 1.8298239130740008e+01 8.9909033341850009e+00 0 0 1
22437 0 11 0.0000000000000000e+00 1.7968876884142016e+01 6.8754615597719962e+01 4.5817569452299995e+00 1 0 0
21681 0 11 0.0000000000000000e+00 1.6352950301511001e+01 6.5557830790859995e+01 6.8235234110149996e+00 0 0 1
17349 0 11 0.0000000000000000e+00 1.2801220048864757e+01 -6.9328354803999703e-01 5.6435608714900001e+00 1 -1 0
22256 0 11 0.0000000000000000e+00 1.6336409102880001e+01 1.1391336839300005e+01 8.0245926611650003e+00 0 0 0
17355 0 11 0.0000000000000000e+00 1.9541105135352002e+01 1.1343240457420004e+01 9.6226499134949997e+00 0 -1 0
17220 0 11 0.0000000000000000e+00 2.4940459126032014e+01 1.6100633789520003e+01 6.2826331029800002e+00 0 -1 0
22263 0 11 0.0000000000000000e+00 5.8410184865290029e+00 1.0588221582640003e+01 4.4086169743800001e+00 -1 0 0
17359 0 11 0.0000000000000000e+00 2.0797286454304011e+01 1.9431076510240000e+01 5.6800072899599998e+00 1 -1 0
17084 0 11 0.0000000000000000e+00 1.2611701259684001e+01 1.4560377760040003e+01 7.4466064974100004e+00 1 -1 0
22295 0 11 0.0000000000000000e+00 -3.0507827719559986e+00 7.3152162029600007e+01 7.4323448554000002e+00 1 0 0
22406 0 11 0.0000000000000000e+00 2.1380685025582000e+01 1.5040720944720004e+01 7.2365265357799995e+00 0 0 0
17487 0 11 0.0000000000000000e+00 1.8523866234690010e+00 6.7649338294939994e+01 3.7399433930349995e+00 0 0 0
22411 0 11 0.0000000000000000e+00 2.0265996587692999e+01 6.7166270463380002e+01 7.1995995337450003e+00 -1 0 0
17330 0 11 0.0000000000000000e+00 -4.7020227849189995e+00 6.8973873251059999e+01 9.9206896562650009e+00 0 0 0
22413 0 11 0.0000000000000000e+00 1.9547006313422006e+01 7.0543741961319995e+01 8.0889778701299999e+00 0 0 0
16912 0 11 0.0000000000000000e+00 1.8184046660607006e+01 1.6741909359220003e+01 3.1420195057050000e+00 1 -1 -1
26593 0 11 0.0000000000000000e+00 2.2184816535600171e-01 1.1156718541480004e+01 1.0730576873250001e+01 0 0 0
26736 0 11 0.0000000000000000e+00 8.4775657336400179e-01 7.6961467660400062e+00 7.6232014744299992e+00 0 0 0
27041 0 11 0.0000000000000000e+00 7.1371262141860017e+00 1.6008410597560005e+01 6.2839059999899973e+00 0 0 0
16901 0 11 0.0000000000000000e+00 1.4657350371801003e+01 8.3171313105600042e+00 1.0247057851879999e+01 0 -1 -1
21808 0 11 0.0000000000000000e+00 1.2417691236557999e+01 6.5855620482879999e+01 3.7806371311199998e+00 0 0 0
26882 0 11 0.0000000000000000e+00 1.5458089219070301e+01 -3.5649521952119994e+00 1.1151503132465001e+01 -1 0 0
26744 0 11 0.0000000000000000e+00 1.2997987237287012e+01 1.6846746568420002e+01 3.5511649732050001e+00 0 0 0
26733 0 11 0.0000000000000000e+00 1.3657210839734999e+01 1.9576955938700010e+01 6.0718387603749990e+00 0 0 0
22257 0 11 0.0000000000000000e+00 1.0572345649420021e+00 5.4160446815600043e+00 5.0420780680300004e+00 -1 0 -1
26862 0 11 0.0000000000000000e+00 1.1331951310760001e+01 5.7646166163000023e+00 1.0923706522655001e+01 0 0 0
21841 0 11 0.0000000000000000e+00 2.1646799162077002e+01 1.1779919315220006e+01 6.2199364308649994e+00 -1 -1 0
22441 0 11 0.0000000000000000e+00 6.1980930410130020e+00 6.6938525840780002e+01 7.9933417406949996e+00 0 0 -1
22097 0 11 0.0000000000000000e+00 1.2050462244320026e+00 1.7225964858000005e+01 3.1198217404999999e+00 0 0 -1
26775 0 11 0.0000000000000000e+00 1.7318827466854007e+01 6.5735780620040003e+01 1.0141511310010001e+01 0 0 0
21525 0 11 0.0000000000000000e+00 -3.8368695358459979e+00 6.5348239579280005e+01 6.4711257704199996e+00 0 0 0
26889 0 11 0.0000000000000000e+00 1.8245394521086013e+01 1.3559800484460004e+01 5.5856440575350002e+00 0 0 0
26872 0 11 0.0000000000000000e+00 7.3921199519520018e+00 1.1409423810420003e+01 7.5613101045050000e+00 0 0 0
22110 0 11 0.0000000000000000e+00 3.4776353736450019e+00 1.1610323726900004e+01 7.9736248257849995e+00 1 0 -1
21529 0 11 0.0000000000000000e+00 2.4316268480870029e+00 6.8701791681420005e+01 9.0112437088549999e+00 0 0 0
21701 0 11 0.0000000000000000e+00 2.5285806403193000e+01 6.8132277522800049e+00 9.5440809949900007e+00 1 -1 0
26743 0 11 0.0000000000000000e+00 -8.6575730429998388e-02 3.8689296908200044e+00 7.9337753561249995e+00 1 0 0
22109 0 11 0.0000000000000000e+00 7.2913308125260006e+00 1.4636093720760009e+01 1.1117797339190002e+01 1 0 -1
26587 0 11 0.0000000000000000e+00 8.7203035478490012e+00 8.0468433444400027e+00 5.3331298659900002e+00 0 0 0
26624 0 11 0.0000000000000000e+00 -2.1007616079499819e-01 7.0171778958300010e+01 6.0627466388749998e+00 0 0 0
1413 1 7 1.0870299999999999e-01 -3.7595550077399786e-01 5.2369914911559995e+01 1.2246519279690000e+01 0 0 0
8933 1 3 4.9840099999999998e-01 1.6008805244963003e+01 5.6294545409579996e+01 1.2516022749695001e+01 0 0 0
1429 1 7 1.0870299999999999e-01 6.2187456642990044e+00 5.2253222300140003e+01 1.2214060405935001e+01 0 0 0
3061 1 7 2.1261500000000000e-01 1.7787594690435999e+01 5.5352733460759985e+01 1.2505514854990000e+01 0 0 0
1425 1 7 1.0870299999999999e-01 8.0597447380089982e+00 1.5143251161540004e+01 1.4277062774285001e+01 0 0 0
1441 1 7 1.0870299999999999e-01 1.4993587108352001e+01 1.5237506465120003e+01 1.4192519033080000e+01 0 0 0
17721 0 11 0.0000000000000000e+00 7.6793143158830013e+00 2.9318924926980003e+01 1.3292619813245000e+01 0 0 0
1457 1 7 1.0870299999999999e-01 2.1976053772490005e+01 1.5269182876400002e+01 1.4495364611500001e+01 0 0 0
1461 1 7 1.0870299999999999e-01 1.9737714200732000e+01 5.2087111040920000e+01 1.2198357013230002e+01 0 0 0
1601 1 7 1.0518400000000000e-01 6.3095265219510006e+00 1.6430431079660003e+01 1.4081114567215002e+01 0 0 0
1605 1 7 1.0518400000000000e-01 4.2282226780300007e+00 5.3257215753200001e+01 1.1876833619500001e+01 0 0 0
1617 1 7 1.0518400000000000e-01 1.3314014516626001e+01 1.6486486271760000e+01 1.3995453793940001e+01 0 0 0
1621 1 7 1.0518400000000000e-01 1.1088668726963006e+01 5.3233136219179983e+01 1.1801122224895002e+01 0 0 0
1633 1 7 1.0518400000000000e-01 2.0088273579190997e+01 1.6359190363260002e+01 1.4187362501315002e+01 0 0 0
1637 1 7 1.0518400000000000e-01 1.7917603739179004e+01 5.3242119989540001e+01 1.1749452997285001e+01 0 0 0
1649 1 7 1.0518400000000000e-01 -4.6572719864899825e-01 1.6408894209420005e+01 1.4323120864055001e+01 1 0 0
1653 1 7 1.0518400000000000e-01 -2.3496904781359986e+00 5.3238588061520005e+01 1.1827268568580001e+01 1 0 0
14325 1 1 -7.5614899999999996e-01 1.7759060862606002e+01 5.8505554633760006e+01 1.2366405396040001e+01 0 0 0
14273 1 1 -7.5614899999999996e-01 -4.7563537271599965e-01 2.1578801594200002e+01 1.5438477385950002e+01 0 0 0
17501 0 11 0.0000000000000000e+00 2.4131168666855004e+01 -1.9712587061999987e+00 1.5377430284450002e+01 0 0 0
17472 0 11 0.0000000000000000e+00 -4.3357774148559987e+00 6.7411475542320005e+01 1.3023791757980002e+01 0 0 0
9345 1 2 8.4879599999999999e-01 4.5013835532800019e+00 2.4030912320399999e+01 1.5202471889300002e+01 0 0 0
9365 1 2 8.4879599999999999e-01 9.1223738736130020e+00 6.0947024028580003e+01 1.2004655859044995e+01 0 0 0
9381 1 2 8.4879599999999999e-01 1.5893643544348997e+01 6.0937635534739997e+01 1.2202240647985001e+01 0 0 0
9393 1 2 8.4879599999999999e-01 -2.2776067662059987e+00 2.4087529989400004e+01 1.5148568597550002e+01 0 0 0
13121 1 5 -8.3816800000000002e-01 5.0923623073880018e+00 2.0208155429080001e+01 1.4379842713470001e+01 0 0 0
17262 0 11 0.0000000000000000e+00 1.7465436178010002e+01 2.9626395076000001e+01 1.4597975697000001e+01 0 0 0
13137 1 5 -8.3816800000000002e-01 1.1884839442564003e+01 2.0212639910640004e+01 1.4415977402060001e+01 0 0 0
15293 1 10 3.7807449999999998e-01 1.7381360116201002e+01 5.8210656057860000e+01 1.3127610796765001e+01 0 0 0
13153 1 5 -8.3816800000000002e-01 1.8661190664380001e+01 2.0150608172400009e+01 1.4624212961900001e+01 0 0 0
13157 1 5 -8.3816800000000002e-01 1.6550670159646007e+01 5.7121680472560001e+01 1.1509408000940001e+01 0 0 0
13169 1 5 -8.3816800000000002e-01 -1.7495109541519984e+00 2.0189378035800001e+01 1.4511600542750001e+01 0 0 0
15269 1 10 3.7807449999999998e-01 1.9518244819349995e+01 2.1428371984599998e+01 1.6174159902749999e+01 0 0 0
13281 1 6 -8.8644599999999996e-01 1.3852172163134012e+01 2.2223131263439999e+01 1.3590412769860002e+01 0 0 0
13313 1 6 -8.6703500000000000e-01 2.4498335052500018e+00 2.1358928648200003e+01 1.4728512584250002e+01 0 0 0
13317 1 6 -8.6703500000000000e-01 2.3850735760800046e-01 5.8363416684680026e+01 1.1622851699770001e+01 0 0 0
13329 1 6 -8.6703500000000000e-01 9.2738415266600054e+00 2.1361403443200000e+01 1.4801119668800002e+01 0 0 0
13333 1 6 -8.6703500000000000e-01 7.1037018905510045e+00 5.8325988987460022e+01 1.1630268273165001e+01 0 0 0
13345 1 6 -8.6703500000000000e-01 1.6074126543600006e+01 2.1362453341200002e+01 1.4822161435700002e+01 0 0 0
13349 1 6 -8.6703500000000000e-01 1.3882680517031012e+01 5.8290668510060001e+01 1.1630917710415000e+01 0 0 0
13361 1 6 -8.6703500000000000e-01 2.2920217372490004e+01 2.1333731766600003e+01 1.4658892911050000e+01 0 0 0
13365 1 6 -8.6703500000000000e-01 2.0706647047716999e+01 5.8306851457619992e+01 1.1643412883105002e+01 0 0 0
13377 1 6 -8.8024100000000005e-01 4.7346239818200022e+00 2.2860311703200004e+01 1.4895158182599999e+01 0 0 0
13381 1 6 -8.8024100000000005e-01 2.5863925011940019e+00 5.9824214786640013e+01 1.1693016900260000e+01 0 0 0
13393 1 6 -8.8024100000000005e-01 1.1486392265969998e+01 2.2822291579800009e+01 1.4901262892750001e+01 0 0 0
13397 1 6 -8.8024100000000005e-01 9.3590157012670030e+00 5.9739243239820006e+01 1.1741997457655001e+01 0 0 0
13409 1 6 -8.8024100000000005e-01 1.8377769544900012e+01 2.2860011676799996e+01 1.4853074648800002e+01 0 0 0
13413 1 6 -8.8024100000000005e-01 1.6195070337388000e+01 5.9798433288680002e+01 1.1823917472370001e+01 0 0 0
13425 1 6 -8.8024100000000005e-01 -2.0454760925879989e+00 2.2891582669799995e+01 1.4875545177650000e+01 0 0 0
13429 1 6 -8.8024100000000005e-01 -4.3036877913022007e+00 5.9814173728860005e+01 1.1794835672315001e+01 0 0 0
13569 1 6 -7.6328900000000000e-01 3.3339564497400014e+00 2.4453333203800007e+01 1.5176624286750000e+01 0 0 0
13573 1 6 -7.6328900000000000e-01 1.1293879497610022e+00 6.1299959188260004e+01 1.2226191893765002e+01 0 0 0
13585 1 6 -7.6328900000000000e-01 1.0155246187350002e+01 2.4449058694400005e+01 1.5139866138400002e+01 0 0 0
13589 1 6 -7.6328900000000000e-01 7.9858595754150050e+00 6.1391461957500006e+01 1.1890536745475000e+01 0 0 0
13601 1 6 -7.6328900000000000e-01 1.6977001100980001e+01 2.4441559571600003e+01 1.5086092734099999e+01 0 0 0
13617 1 6 -7.6328900000000000e-01 2.3847462455820001e+01 2.4460982035400008e+01 1.5053750759050001e+01 0 0 0
13621 1 6 -7.6328900000000000e-01 2.1540475895503000e+01 6.1418113768580000e+01 1.2035309297245002e+01 0 0 0
9349 1 2 8.4879599999999999e-01 2.3253131702120049e+00 6.0954575756120008e+01 1.2130815539229998e+01 0 0 0
9397 1 2 8.4879599999999999e-01 -4.5731947526455992e+00 6.1007023956799998e+01 1.2075561418000001e+01 0 0 0
9377 1 2 8.4879599999999999e-01 1.8145726341480000e+01 2.4047710034000001e+01 1.5114148423300001e+01 0 0 0
14337 1 1 -7.5269649999999999e-01 1.7345895548990002e+00 2.3309181061339995e+01 1.4454099368634999e+01 0 0 0
15173 1 10 3.7807449999999998e-01 1.2716370541660012e+01 2.1322785533000001e+01 1.6194682119850000e+01 0 0 0
14353 1 1 -7.5269649999999999e-01 8.5627033291200014e+00 2.3264584347800003e+01 1.4504326845550001e+01 0 0 0
13557 1 6 -7.6554800000000001e-01 1.9320514759106000e+01 5.7314183070759995e+01 1.2965056653090000e+01 0 0 0
14369 1 1 -7.5269649999999999e-01 1.5415346902143009e+01 2.3308296103780002e+01 1.4408093233844999e+01 0 0 0
13553 1 6 -7.6554800000000001e-01 2.1486576743030017e+01 2.0374681594400002e+01 1.5992447360200002e+01 0 0 0
14385 1 1 -7.5269649999999999e-01 2.2268941094111000e+01 2.3250058538059999e+01 1.4394403096615001e+01 0 0 0
13541 1 6 -7.6554800000000001e-01 1.2533958913707000e+01 5.7376672643620005e+01 1.3012166831205001e+01 0 0 0
14594 1 8 3.7587175000000000e-01 3.2824140845050009e+00 2.1426156268500012e+01 1.3901584133824995e+01 0 0 0
14596 1 9 3.7587175000000000e-01 4.4367148355060015e+00 2.0921493076760001e+01 1.3708792191790000e+01 0 0 0
14597 1 10 3.7587175000000000e-01 4.3225464520350014e+00 2.2111493739100005e+01 1.4034718770075001e+01 0 0 0
13537 1 6 -7.6554800000000001e-01 1.4638081457840004e+01 2.0412252001400006e+01 1.6133115468549999e+01 0 0 0
13237 1 5 -8.4095799999999998e-01 1.8857109026720007e+01 6.0136086925200004e+01 1.3032831924500002e+01 0 0 0
13233 1 5 -8.4095799999999998e-01 2.1013921287460015e+01 2.3291508283600002e+01 1.6051416262500002e+01 0 0 0
14689 1 8 3.7587175000000000e-01 1.0099506663221007e+01 2.1444888916860002e+01 1.3931743999715000e+01 0 0 0
14691 1 9 3.7587175000000000e-01 1.1154748379507000e+01 2.2137935298420000e+01 1.3998532126505001e+01 0 0 0
14694 1 10 3.7587175000000000e-01 1.1252668713545001e+01 2.0902573017700000e+01 1.3721040578325001e+01 0 0 0
13221 1 5 -8.4095799999999998e-01 1.1951432853207004e+01 6.0073627277220005e+01 1.2939429859205001e+01 0 0 0
13217 1 5 -8.4095799999999998e-01 1.4153579421120011e+01 2.3211718590000004e+01 1.6111164489500002e+01 0 0 0
13045 1 4 -2.6328000000000001e-01 1.8659949420749999e+01 3.3978842884800002e+01 1.7840485998800002e+01 0 0 0
14786 1 8 3.7587175000000000e-01 1.6912133164645020e+01 2.1311421054500002e+01 1.3965228984325000e+01 0 0 0
14788 1 9 3.7587175000000000e-01 1.8097855739223014e+01 2.0882655826579999e+01 1.3889322758545001e+01 0 0 0
14789 1 10 3.7587175000000000e-01 1.7887889049694003e+01 2.2127144273040003e+01 1.4059046689459999e+01 0 0 0
13041 1 4 -2.6328000000000001e-01 2.0272776824333011e+01 -4.4696974877199978e+00 1.6271835265149999e+01 0 0 0
13029 1 4 -2.6328000000000001e-01 1.1692315085970002e+01 3.4097402775399999e+01 1.7884777619250002e+01 0 0 0
13025 1 4 -2.6328000000000001e-01 1.3598057778473001e+01 -4.4852207147199952e+00 1.6132725806200000e+01 0 0 0
14882 1 8 3.7587175000000000e-01 2.4767994565002599e+01 2.2177815234780002e+01 1.4025574693595001e+01 -1 0 0
14884 1 9 3.7587175000000000e-01 -2.2656203862327979e+00 2.0958613532560001e+01 1.3843745252340000e+01 0 0 0
14886 1 10 3.7587175000000000e-01 2.3808786471924005e+01 2.1373340511840002e+01 1.3889933229560000e+01 0 0 0
12981 1 4 -2.5602799999999998e-01 2.0725318128310011e+01 5.0427090824400004e+01 2.0168328877699999e+01 0 0 0
12965 1 4 -2.5602799999999998e-01 1.3807494285090005e+01 5.0296007570000000e+01 2.0145468686500003e+01 0 0 0
12949 1 4 -2.5602799999999998e-01 7.1752730153400028e+00 5.0408268180999997e+01 2.0133908703450000e+01 0 0 0
14982 1 10 3.7807449999999998e-01 -8.6307815245998398e-02 2.1680712288000002e+01 1.4620316338400000e+01 0 0 0
15004 1 9 3.7807449999999998e-01 -3.1565107167579991e+00 5.7805653482319997e+01 1.1879223548580001e+01 -1 0 0
17297 0 11 0.0000000000000000e+00 2.0190132253020000e+01 4.3737860474200012e+01 1.2583031685150001e+01 1 0 0
15078 1 10 3.7807449999999998e-01 6.6985724480400020e+00 2.1659414902800002e+01 1.4547839141300001e+01 0 0 0
17719 0 11 0.0000000000000000e+00 3.8611315549800009e+00 2.9573451799200011e+01 1.4562646310600002e+01 -1 0 0
15174 1 10 3.7807449999999998e-01 1.3462612064780000e+01 2.1833842711200003e+01 1.4637461481800001e+01 0 0 0
15196 1 9 3.7807449999999998e-01 1.0482983371060001e+01 5.7770587886000001e+01 1.1823839539900000e+01 0 0 0
12849 1 4 -3.4668399999999999e-01 2.4238975894441019e+01 -6.9696323344399946e+00 1.9596953985150002e+01 0 0 0
12833 1 4 -3.4668399999999999e-01 1.7426099756309998e+01 -6.9551140688000004e+00 1.9677614091599999e+01 0 0 0
15270 1 10 3.7807449999999998e-01 2.0360293321080007e+01 2.1782024334600003e+01 1.4630837221850001e+01 0 0 0
15292 1 9 3.7807449999999998e-01 1.7317008829009019e+01 5.7884850868139999e+01 1.1895056828735001e+01 0 0 0
15294 1 10 3.7807449999999998e-01 1.8109199256862002e+01 5.8811574257920000e+01 1.1586976786080001e+01 0 0 0
15361 1 8 3.7634825000000000e-01 2.4518644923300017e+00 2.3741073828600015e+01 1.4815537175750002e+01 0 0 0
15362 1 8 3.7634825000000000e-01 1.0271295181030022e+00 2.2869301848180001e+01 1.4113248722345000e+01 0 0 0
15363 1 9 3.7634825000000000e-01 1.3730354619190019e+00 2.4084956389540004e+01 1.4220431846085001e+01 0 0 0
15364 1 9 3.7634825000000000e-01 2.1027841661400015e+00 2.2520604889999998e+01 1.4699547682900000e+01 0 0 0
15365 1 10 3.7634825000000000e-01 1.3283861973800017e+00 2.3369047133600002e+01 1.5256764843400001e+01 0 0 0
15385 1 8 3.7634825000000000e-01 2.0804449900600097e-01 6.0780162509760004e+01 1.1758012580239999e+01 0 0 0
12817 1 4 -3.4668399999999999e-01 1.0666137352107000e+01 -7.0330442538799964e+00 1.9572794919450004e+01 0 0 0
12773 1 4 -3.5989300000000002e-01 1.7980058676739997e+01 4.8113181798399992e+01 1.6762939713599991e+01 0 0 0
15388 1 9 3.7634825000000000e-01 -2.0685487803998370e-02 5.9529922282160001e+01 1.1576949474940001e+01 0 0 0
15389 1 10 3.7634825000000000e-01 -9.1470092017799864e-01 6.0272163040519992e+01 1.2081718083129999e+01 0 0 0
15457 1 8 3.7634825000000000e-01 9.2199325924600029e+00 2.3764620912600002e+01 1.4879441801150001e+01 0 0 0
15458 1 8 3.7634825000000000e-01 7.9377594629470023e+00 2.2766130073820005e+01 1.4124912615355001e+01 0 0 0
15459 1 9 3.7634825000000000e-01 8.1168735668710017e+00 2.4005586597059999e+01 1.4250877464365001e+01 0 0 0
15460 1 9 3.7634825000000000e-01 9.0001326000600077e+00 2.2512955954400002e+01 1.4754879736600001e+01 0 0 0
15461 1 10 3.7634825000000000e-01 8.0990449414900016e+00 2.3268335060600002e+01 1.5278975597350000e+01 0 0 0
12769 1 4 -3.5989300000000002e-01 1.9871516748120001e+01 1.0209285710800001e+01 1.7797103590500001e+01 0 0 0
12757 1 4 -3.5989300000000002e-01 1.1091519090840002e+01 4.8081835658000003e+01 1.6663445926900000e+01 0 0 0
15483 1 9 3.7634825000000000e-01 7.1736895175800015e+00 6.0587226839599985e+01 1.1518344257500001e+01 0 0 0
12753 1 4 -3.5989300000000002e-01 1.3045670538250002e+01 1.0152292978399997e+01 1.7778659572599999e+01 0 0 0
15485 1 10 3.7634825000000000e-01 6.0187526137100003e+00 6.0295589786200004e+01 1.1915929741950000e+01 0 0 0
15553 1 8 3.7634825000000000e-01 1.5717822217780000e+01 2.2477785226199998e+01 1.4605119506750000e+01 0 0 0
15554 1 8 3.7634825000000000e-01 1.5125348728566012e+01 2.4122759046560002e+01 1.4218080883240001e+01 0 0 0
15555 1 9 3.7634825000000000e-01 1.6095295233820014e+01 2.3667433336599998e+01 1.4868011705550000e+01 0 0 0
15556 1 9 3.7634825000000000e-01 1.4722382463654002e+01 2.2938690243840007e+01 1.3969424348960001e+01 0 0 0
15557 1 10 3.7634825000000000e-01 1.4922706023220002e+01 2.3299155936000002e+01 1.5162726329600002e+01 0 0 0
12661 1 4 -4.0137299999999998e-01 2.0701900875380012e+01 3.7262825639600003e+01 1.9891408834300002e+01 0 0 0
12657 1 4 -4.0137299999999998e-01 2.2606152384641018e+01 -1.5946969298400013e+00 1.8612796776500002e+01 0 0 0
12645 1 4 -4.0137299999999998e-01 1.4027147797250016e+01 3.7316143732599997e+01 1.9838544642150001e+01 0 0 0
15580 1 9 3.7634825000000000e-01 1.3857180456232003e+01 6.0644189696319998e+01 1.1615032475280000e+01 0 0 0
15581 1 10 3.7634825000000000e-01 1.2756921834885004e+01 6.0196415176299993e+01 1.2041985512175000e+01 0 0 0
15649 1 8 3.7634825000000000e-01 2.2988368248499999e+01 2.3663308686400001e+01 1.4752281987600002e+01 0 0 0
15650 1 8 3.7634825000000000e-01 2.1553418388188998e+01 2.2835316096339994e+01 1.4046642437985001e+01 0 0 0
15651 1 9 3.7634825000000000e-01 2.1939197907838018e+01 2.4047813562680005e+01 1.4167346845269996e+01 0 0 0
15652 1 9 3.7634825000000000e-01 2.2602381777190011e+01 2.2445164457200001e+01 1.4640838555500000e+01 0 0 0
15653 1 10 3.7634825000000000e-01 2.1868451044560011e+01 2.3314753988000007e+01 1.5194418867400000e+01 0 0 0
12641 1 4 -4.0137299999999998e-01 1.5748121035062002e+01 -1.5585964128800063e+00 1.8702678891900000e+01 0 0 0
12453 1 3 2.1752500000000000e-01 1.6401117732749999e+01 6.6527226360399965e+01 1.7971672323300002e+01 0 0 0
12449 1 3 2.1752500000000000e-01 1.8825335763760002e+01 3.0371583083000008e+01 2.0054677358950002e+01 0 0 0
15676 1 9 3.7634825000000000e-01 2.0694826332468999e+01 6.0636023423139982e+01 1.1732827403685000e+01 0 0 0
15677 1 10 3.7634825000000000e-01 1.9500369553155000e+01 6.0256707432700004e+01 1.2025619693475001e+01 0 0 0
9361 1 2 8.4879599999999999e-01 1.1297866145000002e+01 2.4026637801000000e+01 1.5159219368450001e+01 0 0 0
12437 1 3 2.1752500000000000e-01 9.5296280442700017e+00 6.6810839947199995e+01 1.7902831974800002e+01 0 0 0
12433 1 3 2.1752500000000000e-01 1.2044421290770009e+01 3.0481818903800011e+01 2.0011035175749992e+01 0 0 0
12405 1 3 2.1152599999999999e-01 2.1151902018769999e+01 5.0281677946999991e+01 1.5952312138150001e+01 0 0 0
21851 0 11 0.0000000000000000e+00 9.8768621293140075e+00 6.3870892874000162e-01 1.1645958677125000e+01 0 0 1
14309 1 1 -7.5614899999999996e-01 1.0951179686811003e+01 5.8430526507059994e+01 1.2216060672665000e+01 0 0 0
1445 1 7 1.0870299999999999e-01 1.2992884425759003e+01 5.2176282089340013e+01 1.2174834396035001e+01 0 0 0
12401 1 3 2.1152599999999999e-01 2.3019712153390003e+01 1.2485919043800006e+01 1.7653837733150002e+01 0 0 0
12389 1 3 2.1152599999999999e-01 1.4341450300070001e+01 5.0218236029799989e+01 1.5927113972850002e+01 0 0 0
12385 1 3 2.1152599999999999e-01 1.6274048419270002e+01 1.2460946941200003e+01 1.7459396220500000e+01 0 0 0
15100 1 9 3.7807449999999998e-01 3.5772817970350008e+00 5.7895784516100001e+01 1.1925996019325002e+01 0 0 0
15197 1 10 3.7807449999999998e-01 1.0260696777599001e+01 5.9003108064539994e+01 1.2123398965835001e+01 0 0 0
17237 0 11 0.0000000000000000e+00 1.0675063411479004e+01 1.5968519425340009e+01 1.3570345158835002e+01 0 0 0
12261 1 3 -2.9877100000000001e-01 1.9661249107120014e+01 3.1373605320199999e+01 2.0387449005850002e+01 0 0 0
15266 1 8 3.7807449999999998e-01 1.9268054410080001e+01 2.2153227622200003e+01 1.5155322744950000e+01 0 0 0
15102 1 10 3.7807449999999998e-01 3.5071174713750044e+00 5.9138825726500002e+01 1.2146804684325000e+01 0 0 0
12245 1 3 -2.9877100000000001e-01 1.2915738048160000e+01 3.1471467737199990e+01 2.0351729957099998e+01 0 0 0
12241 1 3 -2.9877100000000001e-01 1.4737983191834701e+01 -7.4423454360879937e+00 1.8222484989249999e+01 0 0 0
16925 0 11 0.0000000000000000e+00 1.1658702063102002e+01 9.3297977372200016e+00 1.2561717154605001e+01 0 0 0
12213 1 3 -2.9098000000000002e-01 2.1998609850210006e+01 4.9536499435600000e+01 1.6662406827300000e+01 0 0 0
12209 1 3 -2.9098000000000002e-01 2.3850837878220013e+01 1.1574636547400003e+01 1.8202222547050003e+01 0 0 0
12197 1 3 -2.9098000000000002e-01 1.5151019873609993e+01 4.9449210652399998e+01 1.6689942966700002e+01 0 0 0
17164 0 11 0.0000000000000000e+00 7.1183355138270041e+00 6.4969448568819985e+01 1.1664714424904995e+01 0 0 0
15290 1 8 3.7807449999999998e-01 1.7079409580822002e+01 5.9081915674119998e+01 1.2252130417530001e+01 0 0 0
17334 0 11 0.0000000000000000e+00 2.7652293039900111e-01 6.5161843653940025e+01 1.1479546876185001e+01 0 0 0
17419 0 11 0.0000000000000000e+00 1.0736269307208001e+01 5.0042408182880003e+01 1.2449325544120001e+01 -1 0 0
3109 1 7 1.3269700000000001e-01 1.5774175508071005e+01 6.3401191310259996e+01 1.2949664990265001e+01 0 0 0
12193 1 3 -2.9098000000000002e-01 1.7088790368740003e+01 1.1525892454200005e+01 1.7985830055350000e+01 0 0 0
12181 1 3 -2.9098000000000002e-01 8.2859607850800003e+00 4.9410740531000009e+01 1.6659938965750001e+01 0 0 0
14289 1 1 -7.5614899999999996e-01 6.3221862693200013e+00 2.1544755828200003e+01 1.5357687392050002e+01 0 0 0
22266 0 11 0.0000000000000000e+00 -7.8302167319099880e-01 1.2268238492259997e+01 1.3810818783764999e+01 0 1 0
15268 1 9 3.7807449999999998e-01 1.9508165170800005e+01 2.0913636088999990e+01 1.5011667225250001e+01 0 0 0
12177 1 3 -2.9098000000000002e-01 1.0371060110050003e+01 1.1655551011600000e+01 1.8087012378900003e+01 0 0 0
17059 0 11 0.0000000000000000e+00 1.7558307209211019e+01 1.5650454559460009e+01 1.3191515422165001e+01 0 0 0
12085 1 3 -7.4596999999999997e-02 1.9707564402440006e+01 3.2612220917200005e+01 1.9842051603300000e+01 0 0 0
12081 1 3 -7.4596999999999997e-02 2.1471167750056019e+01 -6.1163190132399929e+00 1.8012067320249994e+01 0 0 0
17347 0 11 0.0000000000000000e+00 1.2631628602980014e+00 9.6537816472800060e+00 1.4435304654619999e+01 0 0 0
15005 1 10 3.7807449999999998e-01 -3.4329631790269985e+00 5.9034903859339991e+01 1.2035854824535001e+01 -1 0 0
12069 1 3 -7.4596999999999997e-02 1.2967795321970002e+01 3.2687361290799998e+01 1.9837375655100001e+01 0 0 0
12065 1 3 -7.4596999999999997e-02 1.4723976559734004e+01 -6.1534993641600018e+00 1.7940239560399998e+01 0 0 0
12021 1 3 -7.9094999999999999e-02 2.2023788819610012e+01 4.9388920411600004e+01 1.8015314506500001e+01 0 0 0
17410 0 11 0.0000000000000000e+00 1.8985690750652008e+01 4.0227529792120023e+01 1.2542818530630001e+01 0 0 0
12017 1 3 -7.9094999999999999e-02 2.3854370658010005e+01 1.1154992245400003e+01 1.9485770327950004e+01 0 0 0
12005 1 3 -7.9094999999999999e-02 1.5170844026539999e+01 4.9268410862600000e+01 1.8030771113050001e+01 0 0 0
15002 1 8 3.7807449999999998e-01 -2.3626562317589985e+00 5.8710074589020003e+01 1.1481443232955002e+01 0 0 0
15074 1 8 3.7807449999999998e-01 5.7358207339500007e+00 2.2210370319799999e+01 1.5163635541750001e+01 0 0 0
15170 1 8 3.7807449999999998e-01 1.2419702519950000e+01 2.2172725315400001e+01 1.5278196272650002e+01 0 0 0
22568 0 11 0.0000000000000000e+00 9.3514447776150131e+00 6.7252188771299998e+01 1.3243054762325000e+01 0 0 0
1409 1 7 1.0870299999999999e-01 1.2905935597900013e+00 1.5204241140800001e+01 1.4463412298800002e+01 0 0 0
17512 0 11 0.0000000000000000e+00 1.2903705010329002e+01 1.2971903777740003e+01 1.4048590749735000e+01 0 0 0
12001 1 3 -7.9094999999999999e-02 1.7076284800189999e+01 1.1076851898600001e+01 1.9258467290450003e+01 0 0 0
17198 0 11 0.0000000000000000e+00 -9.9050224063199865e-01 6.7336568105600030e+00 1.5305082974800001e+01 0 0 0
14978 1 8 3.7807449999999998e-01 -1.1063697985579979e+00 2.2174300044400010e+01 1.5233125327500002e+01 -1 0 0
11989 1 3 -7.9094999999999999e-02 8.3631634691800070e+00 4.9317079570799997e+01 1.7990895665899998e+01 0 0 0
11985 1 3 -7.9094999999999999e-02 1.0348304088640001e+01 1.1153192241800001e+01 1.9333802011450000e+01 0 0 0
11889 1 3 -2.7064800000000000e-01 2.4427338661201006e+01 -4.6463543758399952e+00 1.9841272278600002e+01 0 0 0
11873 1 3 -2.7064800000000000e-01 1.7518161100136002e+01 -4.6392301178400022e+00 1.9951676611099998e+01 0 0 0
11857 1 3 -2.7064800000000000e-01 1.0810736869062008e+01 -4.7196650026799958e+00 1.9833608919050000e+01 0 0 0
11813 1 3 -2.7187099999999997e-01 1.8060627720210000e+01 4.7040897284599993e+01 1.8851400022150003e+01 0 0 0
11809 1 3 -2.7187099999999997e-01 1.9909620743370002e+01 8.7069307636000044e+00 1.9567729308900002e+01 0 0 0
15172 1 9 3.7807449999999998e-01 1.2605850263430002e+01 2.0959305176000004e+01 1.4968414704400001e+01 0 0 0
11797 1 3 -2.7187099999999997e-01 1.1244827656210001e+01 4.7048246192199997e+01 1.8752945335050001e+01 0 0 0
11793 1 3 -2.7187099999999997e-01 1.3090051726290003e+01 8.5888208702000011e+00 1.9559026849749991e+01 0 0 0
15076 1 9 3.7807449999999998e-01 5.7506686173800015e+00 2.0936658120000001e+01 1.4997509493200001e+01 0 0 0
14980 1 9 3.7807449999999998e-01 -9.9482179590599840e-01 2.0916335901400004e+01 1.5114278310750001e+01 -1 0 0
11701 1 3 2.3139199999999999e-01 2.1791471989820003e+01 3.3396247531400007e+01 2.1129366120250001e+01 0 0 0
11697 1 3 2.3139199999999999e-01 2.3579672860265003e+01 -5.5806905721999982e+00 1.9317436192749998e+01 0 0 0
11685 1 3 2.3139199999999999e-01 1.5031804845720011e+01 3.3421144323400007e+01 2.1115857825450000e+01 0 0 0
11681 1 3 2.3139199999999999e-01 1.6725539671189999e+01 -5.6011628313999955e+00 1.9395368662750002e+01 0 0 0
11669 1 3 2.3139199999999999e-01 8.1669496395100012e+00 3.3365951516599999e+01 2.1198726018549998e+01 0 0 0
3073 1 7 1.3269700000000001e-01 4.4821828333200013e+00 2.6525318490600007e+01 1.5523943328050001e+01 0 0 0
6261 1 4 -4.0297600000000000e-01 1.9068739610091999e+01 5.3241963666520000e+01 1.2500734996830001e+01 0 0 0
17430 0 11 0.0000000000000000e+00 -2.9727598035439975e+00 5.0371330545719999e+01 1.2105357599030000e+01 -1 0 0
13605 1 6 -7.6328900000000000e-01 1.4743105640016001e+01 6.1340866203160004e+01 1.2064936624590000e+01 0 0 0
11665 1 3 2.3139199999999999e-01 1.0015058464189003e+01 -5.6764083319599994e+00 1.9308863621050001e+01 0 0 0
11637 1 3 2.3823300000000000e-01 -3.1321976389780009e+00 4.7950529609799986e+01 1.8054670403850000e+01 0 0 0
3093 1 7 1.3269700000000001e-01 9.0483664864020010e+00 6.3468104908920004e+01 1.2731934657830001e+01 0 0 0
1269 1 7 1.0145100000000000e-01 1.9722066864169019e+01 5.4444816879939999e+01 1.2304851733484997e+01 0 0 0
11633 1 3 2.3823300000000000e-01 -1.2762024419839977e+00 9.7621950920000025e+00 1.9190795929000004e+01 0 0 0
14977 1 8 3.7807449999999998e-01 1.5743767902000205e-01 2.0973254457600000e+01 1.5661494137600000e+01 0 0 0
3025 1 7 2.1261500000000000e-01 6.3274240078500004e+00 1.8293621621800003e+01 1.5094795193250002e+01 0 0 0
3009 1 7 2.1261500000000000e-01 -5.4341961555599827e-01 1.8357738790799999e+01 1.5339633036499999e+01 0 0 0
11621 1 3 2.3823300000000000e-01 1.7271999437760002e+01 4.7870589970600001e+01 1.8137278822049993e+01 0 0 0
14277 1 1 -7.5614899999999996e-01 -2.7442061252109982e+00 5.8507316760260004e+01 1.2270353626765001e+01 0 0 0
14321 1 1 -7.5614899999999996e-01 1.9946425853779999e+01 2.1609097658200003e+01 1.5401069800350001e+01 0 0 0
17223 0 11 0.0000000000000000e+00 1.9570736531631002e+01 1.2321106993660006e+01 1.3985777178915001e+01 1 0 0
65 1 7 6.1766000000000001e-02 1.7759684362200019e+00 1.2785427487000005e+01 1.5566286636750000e+01 0 0 0
69 1 7 6.1766000000000001e-02 -6.0921714546998906e-02 5.0088491872780004e+01 1.3806064903095001e+01 0 0 0
129 1 7 6.4399999999999999e-02 4.1857635645000011e+00 2.8855579183000000e+01 2.1370697002350003e+01 0 0 0
133 1 7 6.4399999999999999e-02 1.9978092927900006e+00 6.4885387796000003e+01 1.8785547085000001e+01 0 0 0
257 1 7 6.5079999999999999e-02 3.7930744109500005e+00 1.3799973376400006e+01 1.6064924557299999e+01 0 0 0
261 1 7 6.5079999999999999e-02 1.9254500595300024e+00 5.1199257848599999e+01 1.4242473746349996e+01 0 0 0
321 1 7 6.8061999999999998e-02 6.2146487652400015e+00 2.8420633236600004e+01 2.0314452258950002e+01 0 0 0
325 1 7 6.8061999999999998e-02 4.0119543185599991e+00 6.4769375825400004e+01 1.7602402302950001e+01 0 0 0
449 1 7 8.9469999999999994e-02 3.6463233209100014e+00 1.1533463016400001e+01 1.5733451784900000e+01 0 0 0
453 1 7 8.9469999999999994e-02 1.6910433579500017e+00 4.8906426424800003e+01 1.4278972119800001e+01 0 0 0
11617 1 3 2.3823300000000000e-01 1.9170456002790008e+01 9.7103015412000033e+00 1.9064805102499999e+01 0 0 0
641 1 7 9.3274999999999997e-02 -5.6593477557599847e-01 1.4689367284800003e+01 2.1107415141200001e+01 0 0 0
645 1 7 9.3274999999999997e-02 -2.3596054269119984e+00 5.3144140823999997e+01 1.8756971846000003e+01 0 0 0
705 1 7 8.9549000000000004e-02 1.8475801460700019e+00 3.1724179054000004e+01 1.6240012839900000e+01 0 0 0
709 1 7 8.9549000000000004e-02 -3.7555478932099906e-01 6.8471324115540014e+01 1.4160943393985001e+01 0 0 0
849 1 7 9.5796999999999993e-02 4.4903115286100013e+00 1.4343434574600002e+01 1.9811787827450001e+01 0 0 0
853 1 7 9.5796999999999993e-02 2.4460545795400011e+00 5.2460377146000006e+01 1.7970633223700002e+01 0 0 0
897 1 7 8.9786000000000005e-02 4.2439396860001866e-02 3.1180425599400003e+01 1.7497193468450000e+01 0 0 0
901 1 7 8.9786000000000005e-02 -2.2876598907999988e+00 6.7870599988400016e+01 1.5115707072700001e+01 0 0 0
1041 1 7 9.7892000000000007e-02 5.9318112465800015e+00 1.2712393301800004e+01 1.9764508795649999e+01 0 0 0
1045 1 7 9.7892000000000007e-02 3.9134101653400029e+00 5.0905151731799997e+01 1.8289766688349999e+01 0 0 0
1089 1 7 9.8960999999999993e-02 1.6372823031400019e+00 3.2222418721600008e+01 1.8480571352400002e+01 0 0 0
1281 1 7 1.0182400000000000e-01 3.8638939702900013e+00 2.5419064102200007e+01 1.8116756604949998e+01 0 0 0
1285 1 7 1.0182400000000000e-01 1.5168332116500016e+00 6.2086290296400001e+01 1.4999847467300000e+01 0 0 0
1473 1 7 1.0630400000000000e-01 3.5464904876600025e+00 2.6280631988400000e+01 2.0182356722300000e+01 0 0 0
1477 1 7 1.0630400000000000e-01 1.5438371402000013e+00 6.2631248959800004e+01 1.7225209148150000e+01 0 0 0
1665 1 7 1.0393200000000000e-01 1.8497140608400029e+00 2.5338751080399994e+01 1.9218591843300000e+01 0 0 0
1669 1 7 1.0393200000000000e-01 -3.1450795666999798e-01 6.1950784734199992e+01 1.6357560982150002e+01 0 0 0
1793 1 7 1.4638200000000001e-01 1.1126243001300016e+00 1.3149663519599997e+01 2.0540846084300000e+01 0 0 0
1797 1 7 1.4638200000000001e-01 -9.2399870454999933e-01 5.1466155293999996e+01 1.8536422955900001e+01 0 0 0
1873 1 7 1.4914500000000000e-01 3.6190306046500034e+00 3.2140753253000000e+01 1.7881140770650003e+01 0 0 0
11605 1 3 2.3823300000000000e-01 1.0445986690300007e+01 4.7894586760199999e+01 1.8047396706650002e+01 0 0 0
1985 1 7 1.4031199999999999e-01 1.8167749783200018e+00 1.4724005502000002e+01 1.6335610003100001e+01 0 0 0
1989 1 7 1.4031199999999999e-01 -1.4203302545199725e-01 5.2128868821079990e+01 1.4228134171870000e+01 0 0 0
2049 1 7 1.3779500000000000e-01 4.2117102770300052e+00 2.8038780683399999e+01 1.9381600593050003e+01 0 0 0
2053 1 7 1.3779500000000000e-01 1.9248887719200014e+00 6.4457039374000004e+01 1.6670200074300002e+01 0 0 0
2193 1 7 1.3042899999999999e-01 4.9083442192400035e+00 1.5831167331600001e+01 1.8650204362099998e+01 0 0 0
2197 1 7 1.3042899999999999e-01 2.8896967743600008e+00 5.3699591246200008e+01 1.6503034926150001e+01 0 0 0
2241 1 7 1.3293900000000000e-01 5.5159020362000266e-01 2.9365431831600006e+01 1.6772031835099998e+01 0 0 0
2245 1 7 1.3293900000000000e-01 -1.8803618370929973e+00 6.6133453839619975e+01 1.4445604729405002e+01 0 0 0
2305 1 7 1.5941200000000000e-01 6.2276905826410012e+00 -3.8216081506399959e+00 2.1014155952100001e+01 0 0 0
11601 1 3 2.3823300000000000e-01 1.2377929142330000e+01 9.6136389042000037e+00 1.9057401517850003e+01 0 0 0
2433 1 7 1.6083000000000000e-01 1.8261348443700023e+00 7.5499042578000033e+00 1.9811787827450001e+01 0 0 0
2437 1 7 1.6083000000000000e-01 -5.2925455789997411e-02 4.5900893601000000e+01 1.9096367752850004e+01 0 0 0
2625 1 7 1.2972700000000001e-01 3.1635805283800016e+00 5.7536600780000029e+00 2.0377707447100001e+01 0 0 0
2629 1 7 1.2972700000000001e-01 1.2916313790000027e+00 4.4412335680200002e+01 2.0082992823050002e+01 0 0 0
2689 1 7 2.1591900000000000e-01 3.3982337990450011e+00 -6.5314445599999793e-01 2.0566044249600001e+01 0 0 0
11509 1 3 8.1703999999999999e-02 2.0636426675520010e+01 3.3606294437199999e+01 2.0347054008900002e+01 0 0 0
2881 1 7 2.1374000000000001e-01 1.8443211733400013e+00 2.5106052568599996e+01 1.7075059255949999e+01 0 0 0
2885 1 7 2.1374000000000001e-01 -4.6175787129399659e-01 6.1812259068760000e+01 1.4150409521790001e+01 0 0 0
3201 1 7 1.3578200000000001e-01 2.1502132105400023e+00 1.8604160294400003e+01 1.7319897099199999e+01 0 0 0
3205 1 7 1.3578200000000001e-01 -5.3843900680000556e-02 5.6075809139600018e+01 1.4612263316500000e+01 0 0 0
3265 1 7 1.5454999999999999e-01 -9.7452154521599943e-01 2.8196405992199999e+01 1.6451339721050001e+01 0 0 0
3269 1 7 1.5454999999999999e-01 -3.3193748531399998e+00 6.4988822044279999e+01 1.3908611044870000e+01 0 0 0
3281 1 7 1.5454999999999999e-01 5.8823121747800000e+00 2.8133713801800003e+01 1.6311061275050001e+01 0 0 0
3285 1 7 1.5454999999999999e-01 3.5162665819609984e+00 6.4876703959460002e+01 1.3949019030565001e+01 0 0 0
3393 1 7 1.5750800000000001e-01 3.4284387998200012e+00 1.6911327965200005e+01 1.7943616634100000e+01 0 0 0
3397 1 7 1.5750800000000001e-01 1.3605500714700005e+00 5.4525909058400011e+01 1.5590315815000002e+01 0 0 0
3521 1 7 1.3084399999999999e-01 7.2059641943900017e+00 8.4602114840000020e+00 1.9006875299800001e+01 0 0 0
3525 1 7 1.3084399999999999e-01 5.2116876012500022e+00 4.6662794781799988e+01 1.8263009873650002e+01 0 0 0
3585 1 7 1.3358500000000001e-01 4.7368216212170005e+00 -5.0723438906800000e+00 2.0459146878250003e+01 0 0 0
11505 1 3 8.1703999999999999e-02 2.2427154840467015e+01 -5.2131786914799996e+00 1.8621499235649999e+01 0 0 0
11493 1 3 8.1703999999999999e-02 1.3924331904100001e+01 3.3674835625600004e+01 2.0322894943199998e+01 0 0 0
3717 1 7 1.3391200000000000e-01 1.4562755681400013e+00 4.8306812769200008e+01 2.0502399399100003e+01 0 0 0
3777 1 7 1.3157300000000000e-01 9.8759507607100194e-01 -3.4704325000399985e+00 1.8161437887750001e+01 0 0 0
3781 1 7 1.3157300000000000e-01 -9.1721102458999804e-01 3.5166843634799996e+01 1.9680471615500004e+01 0 0 0
3793 1 7 1.3157300000000000e-01 7.8199151901510007e+00 -3.6420105496399922e+00 1.8152085991350003e+01 0 0 0
3797 1 7 1.3157300000000000e-01 6.1210220031900011e+00 3.5335421914000008e+01 1.9589550400500002e+01 0 0 0
3905 1 7 1.4542500000000000e-01 4.1310660209200050e+00 1.1148690149800007e+01 1.7601103428449999e+01 0 0 0
3909 1 7 1.4542500000000000e-01 2.2245797568600043e+00 4.9003316812400001e+01 1.6091421597100002e+01 0 0 0
3969 1 7 1.4733199999999999e-01 8.5659827191122009e+00 -8.0474045202880031e+00 1.8844775762200001e+01 0 0 0
3973 1 7 1.4733199999999999e-01 6.6905688378000043e+00 3.1184930788200006e+01 2.1241069327250003e+01 0 0 0
4161 1 7 1.0593500000000000e-01 3.2303566982900023e+00 -8.5224721399999570e-01 1.8457970936100001e+01 0 0 0
4165 1 7 1.0593500000000000e-01 1.2457471075100015e+00 3.7964735284800000e+01 1.9567469534000001e+01 0 0 0
4353 1 7 1.0752200000000001e-01 1.4005641902040025e+00 -1.6468769549599971e+00 1.7505636152699999e+01 0 0 0
4357 1 7 1.0752200000000001e-01 -4.5373255760999864e-01 3.6909994061399999e+01 1.8757361508350002e+01 0 0 0
4545 1 7 1.0323700000000000e-01 1.3803790897050026e+00 -1.0401712321999987e+00 1.9707618092550000e+01 0 0 0
4549 1 7 1.0323700000000000e-01 -5.6438106754999828e-01 3.7824205282000008e+01 2.0870760207299998e+01 0 0 0
4673 1 7 9.6578999999999998e-02 6.0722060311500030e+00 1.1647751730800001e+01 1.7905689498699999e+01 0 0 0
4677 1 7 9.6578999999999998e-02 4.1540310218500016e+00 4.9404816007599997e+01 1.6476927548700001e+01 0 0 0
4741 1 7 9.6615999999999994e-02 1.8071210338800012e+00 3.1179305617200015e+01 2.0662420737500000e+01 0 0 0
4865 1 7 9.4995999999999997e-02 7.6290037204100019e+00 1.0081802339200003e+01 1.7997390038400003e+01 0 0 0
4869 1 7 9.4995999999999997e-02 5.5920167488699999e+00 4.7855139778600005e+01 1.6728259764449998e+01 0 0 0
4929 1 7 8.8303000000000006e-02 5.1200441101860017e+00 -6.8525720388399947e+00 1.9779575739849999e+01 0 0 0
11489 1 3 8.1703999999999999e-02 1.5647572033177001e+01 -5.2776704286799960e+00 1.8625915408950000e+01 0 0 0
5057 1 7 9.1895000000000004e-02 5.7630471725100030e+00 9.6056866022000040e+00 1.6901529622750001e+01 0 0 0
5061 1 7 9.1895000000000004e-02 3.5415095805900032e+00 4.7224019319400000e+01 1.5914644777649995e+01 0 0 0
5121 1 7 8.7911000000000003e-02 3.1757028320520009e+00 -7.5108814192799969e+00 2.0653068841100001e+01 0 0 0
11445 1 3 8.8045999999999999e-02 -4.2691618434727996e+00 4.8513933368800004e+01 1.8628643045400000e+01 0 0 0
11441 1 3 8.8045999999999999e-02 2.4831874781739995e+01 1.0138797917200005e+01 1.9863872694900003e+01 0 0 0
5253 1 7 8.5675000000000001e-02 -1.5802964480999848e-01 5.1673731488399994e+01 2.0333545714100001e+01 0 0 0
11429 1 3 8.8045999999999999e-02 1.6126061209739994e+01 4.8392299003599994e+01 1.8669947254500002e+01 0 0 0
5445 1 7 6.4369999999999997e-02 -6.7995823650999876e-01 4.9431069048799998e+01 2.0634105273399999e+01 0 0 0
5521 1 7 6.7263000000000003e-02 5.7555899615680008e+00 -3.9148419297199979e+00 1.7303401393049999e+01 0 0 0
5525 1 7 6.7263000000000003e-02 4.1003877826800030e+00 3.4938121403600007e+01 1.8699042043300000e+01 0 0 0
11425 1 3 8.8045999999999999e-02 1.8003431735750002e+01 1.0068306686400003e+01 1.9698396083600002e+01 0 0 0
5637 1 7 5.7304000000000001e-02 1.4323487928200012e+00 5.0310706827199994e+01 2.0885047826800001e+01 0 0 0
5697 1 7 5.9457999999999997e-02 9.5448307091800189e-01 -3.8406032161199946e+00 1.6145844438649998e+01 0 0 0
5701 1 7 5.9457999999999997e-02 -9.0087815423199813e-01 3.4533021681599998e+01 1.7672151863600000e+01 0 0 0
5825 1 4 -2.6059900000000003e-01 2.9931484663600032e+00 1.2680741834200006e+01 1.6180394500349990e+01 0 0 0
5829 1 4 -2.6059900000000003e-01 1.1096472162600011e+00 5.0115572010800008e+01 1.4523420300700002e+01 0 0 0
5889 1 4 -2.6938899999999999e-01 5.4254567005000025e+00 2.9279799348800001e+01 2.1028443571600000e+01 0 0 0
5893 1 4 -2.6938899999999999e-01 3.1780749755200022e+00 6.5484185603800000e+01 1.8437318831550002e+01 0 0 0
6033 1 4 -3.6605399999999999e-01 5.8138820754100013e+00 1.4089742103600006e+01 1.9845688451900003e+01 0 0 0
6037 1 4 -3.6605399999999999e-01 3.7927135880799998e+00 5.2236530843399997e+01 1.7997519925850003e+01 0 0 0
6081 1 4 -3.5558400000000001e-01 1.4059277714000018e+00 3.1328081655600002e+01 1.7470306766300002e+01 0 0 0
6085 1 4 -3.5558400000000001e-01 -9.4088182884999783e-01 6.8025830422799999e+01 1.5314694646100001e+01 0 0 0
6273 1 4 -3.9495100000000000e-01 2.9895787823600015e+00 2.6044410378400002e+01 1.8980897809800002e+01 0 0 0
6277 1 4 -3.9495100000000000e-01 8.2792931989000218e-01 6.2623223169999996e+01 1.6045181664899996e+01 0 0 0
6401 1 3 2.2314300000000001e-01 2.5859945291300015e+00 1.1815883877600001e+01 2.0289124206200000e+01 0 0 0
6405 1 3 2.2314300000000001e-01 5.5045055775000007e-01 5.0076658397799989e+01 1.8682806112049999e+01 0 0 0
6481 1 3 2.2641800000000001e-01 6.9329429355467012e+00 -5.8979348873679953e+00 1.7091684849549999e+01 0 0 0
6485 1 3 2.2641800000000001e-01 5.0943389636400020e+00 3.2878060553399997e+01 1.8977131073750002e+01 0 0 0
6593 1 3 -3.0413299999999999e-01 1.7513632622300017e+00 1.2768861092000003e+01 1.9776848103400003e+01 0 0 0
6597 1 3 -3.0413299999999999e-01 -2.8770462332999802e-01 5.0846958687400004e+01 1.7968944686849998e+01 0 0 0
6673 1 3 -3.1043500000000002e-01 4.2407651518100016e+00 3.1905359557200001e+01 1.8640852465700000e+01 0 0 0
11413 1 3 8.8045999999999999e-02 9.3113868502899990e+00 4.8441942572400009e+01 1.8620590023499993e+01 0 0 0
6785 1 3 -5.5441999999999998e-02 1.7260333770900020e+00 1.3205003312000006e+01 1.8512783440000003e+01 0 0 0
6789 1 3 -5.5441999999999998e-02 -2.8934938262999754e-01 5.1014560182399975e+01 1.6638247761599999e+01 0 0 0
6849 1 3 -5.3678999999999998e-02 4.2183125917100028e+00 3.0677467510399993e+01 1.9136243200000003e+01 0 0 0
6853 1 3 -5.3678999999999998e-02 1.8528541730400023e+00 6.7157143965600000e+01 1.6832039837000000e+01 0 0 0
6993 1 3 -2.7393200000000001e-01 5.7186630530100011e+00 1.5576648907600008e+01 1.7996610713700001e+01 0 0 0
6997 1 3 -2.7393200000000001e-01 3.6927265649700010e+00 5.3297341873000008e+01 1.5939583168050001e+01 0 0 0
7041 1 3 -2.7381899999999998e-01 1.3333719314400001e+00 2.9036899819399999e+01 1.7376138365050000e+01 0 0 0
7045 1 3 -2.7381899999999998e-01 -1.0042340369699985e+00 6.5739597559800004e+01 1.4965167518150000e+01 0 0 0
7169 1 3 2.5062099999999998e-01 -3.9294915399399954e-01 1.4572228640000004e+01 1.8743463551200001e+01 0 0 0
7173 1 3 2.5062099999999998e-01 -2.3791035598579979e+00 5.2468698895800003e+01 1.6551872607349999e+01 0 0 0
7185 1 3 2.5062099999999998e-01 6.5074899174300036e+00 1.4593750524600003e+01 1.8509536253750003e+01 0 0 0
7189 1 3 2.5062099999999998e-01 4.4642513100900052e+00 5.2451451200999998e+01 1.6614997908050000e+01 0 0 0
7233 1 3 2.4733300000000000e-01 2.0852130170900032e+00 3.0020999640400007e+01 1.7896857152099987e+01 0 0 0
7237 1 3 2.4733300000000000e-01 -2.4849200456000042e-01 6.6642782877800002e+01 1.5575898308050002e+01 0 0 0
7361 1 3 7.8381999999999993e-02 7.7398325741000162e-01 1.4196075787200003e+01 1.8089869902800000e+01 0 0 0
7365 1 3 7.8381999999999993e-02 -1.2256535174299990e+00 5.1954863859000000e+01 1.6021931811350001e+01 0 0 0
7377 1 3 7.8381999999999993e-02 7.6432141515700014e+00 1.4207398986200003e+01 1.7861657653150001e+01 0 0 0
7381 1 3 7.8381999999999993e-02 5.5719890922100062e+00 5.1895471454200006e+01 1.6016736313349998e+01 0 0 0
7425 1 3 7.1062000000000000e-02 3.2267919192900010e+00 2.9722838965200001e+01 1.8647087063299999e+01 0 0 0
7429 1 3 7.1062000000000000e-02 9.1196893495000131e-01 6.6274506024000004e+01 1.6225725220400001e+01 0 0 0
7553 1 3 -3.1387500000000002e-01 9.5020397918000232e-01 1.4854114773800001e+01 1.6938157883650000e+01 0 0 0
7557 1 3 -3.1387500000000002e-01 -1.0156449820999967e+00 5.2379157576599972e+01 1.4745397952750000e+01 0 0 0
7569 1 3 -3.1387500000000002e-01 7.8332653696400021e+00 1.4853214556200006e+01 1.6722025166849999e+01 0 0 0
7573 1 3 -3.1387500000000002e-01 5.7196093692200023e+00 5.2310691393200003e+01 1.4779038802300001e+01 0 0 0
7617 1 3 -3.0055100000000001e-01 3.3913374367700015e+00 2.8403458169600000e+01 1.8843217112800001e+01 0 0 0
7621 1 3 -3.0055100000000001e-01 1.0834562101000018e+00 6.4933677647599993e+01 1.6209878951499999e+01 0 0 0
7745 1 3 3.0583300000000002e-01 1.5620178995400114e-01 1.5834238553800002e+01 1.6452378820650001e+01 0 0 0
7749 1 3 3.0583300000000002e-01 -1.7952053207779988e+00 5.3214069567720010e+01 1.4013923789330001e+01 0 0 0
7761 1 3 3.0583300000000002e-01 7.0335312751100005e+00 1.5811141177800003e+01 1.6236246103850000e+01 0 0 0
7765 1 3 3.0583300000000002e-01 4.9332536937879983e+00 5.3185858256880003e+01 1.4064346097420001e+01 0 0 0
7809 1 3 2.8731699999999999e-01 2.5930058387900012e+00 2.7427082444800003e+01 1.8377700491999999e+01 0 0 0
7813 1 3 2.8731699999999999e-01 3.1215186077000179e-01 6.4021793506400002e+01 1.5640192595800000e+01 0 0 0
7953 1 3 -2.1418699999999999e-01 5.9280207079800018e+00 1.6255610286800007e+01 1.6891008739299998e+01 0 0 0
7957 1 3 -2.1418699999999999e-01 3.8403585750200024e+00 5.3741958018400005e+01 1.4682142764600002e+01 0 0 0
8001 1 3 -2.0747800000000000e-01 1.5240478965300024e+00 2.7747140212800012e+01 1.7559929106800002e+01 0 0 0
8005 1 3 -2.0747800000000000e-01 -7.9671156946999822e-01 6.4413092329199998e+01 1.4935942841900001e+01 0 0 0
8193 1 3 1.5939999999999999e-03 2.1865671721700028e+00 5.8093786558000033e+00 2.0839197556950001e+01 0 0 0
8197 1 3 1.5939999999999999e-03 3.3353976683000197e-01 4.4581139826800005e+01 2.0574097271500001e+01 0 0 0
8257 1 3 -4.1502299999999998e-01 5.7649274441680030e+00 -2.8354243533199979e+00 2.1043380628350004e+01 0 0 0
11409 1 3 8.8045999999999999e-02 1.1254832428120002e+01 1.0051058949600002e+01 1.9734245019800003e+01 0 0 0
8385 1 3 -4.0706399999999998e-01 1.3559407305200017e+00 6.8516697512000100e+00 2.0531234413000004e+01 0 0 0
8389 1 3 -4.0706399999999998e-01 -4.9978533078999798e-01 4.5452677356800002e+01 1.9990383071199993e+01 0 0 0
8401 1 3 -4.0706399999999998e-01 8.1551882772900068e+00 6.6898402656000027e+00 2.0399788313600002e+01 0 0 0
8405 1 3 -4.0706399999999998e-01 6.2565975872900008e+00 4.5383386466399998e+01 2.0145728461400001e+01 0 0 0
8449 1 3 4.1926200000000002e-01 4.5789835898650022e+00 -2.4544138528000028e+00 2.0573317946800000e+01 0 0 0
11317 1 3 -2.7967900000000001e-01 2.0420810412119998e+01 3.4904152937800006e+01 2.0118322209450000e+01 0 0 0
8577 1 3 4.1399100000000000e-01 1.4563207801200151e-01 6.9910777670000055e+00 2.1091179209949999e+01 0 0 0
8581 1 3 4.1399100000000000e-01 -1.6802061010699982e+00 4.5745215811400008e+01 2.0577604232649989e+01 0 0 0
8593 1 3 4.1399100000000000e-01 6.9928089979900010e+00 6.9376845745999987e+00 2.1073254741850000e+01 0 0 0
8597 1 3 4.1399100000000000e-01 5.0795427213400011e+00 4.5672550273200002e+01 2.0681124530300000e+01 0 0 0
8641 1 3 -4.4039600000000001e-01 4.2967410115109983e+00 -1.1558496814399923e+00 2.0838807894599999e+01 0 0 0
11313 1 3 -2.7967900000000001e-01 2.2305863768962006e+01 -3.9064711402799990e+00 1.8511874227850001e+01 0 0 0
11301 1 3 -2.7967900000000001e-01 1.3752849989870001e+01 3.4988817039200001e+01 2.0079226087000002e+01 0 0 0
11297 1 3 -2.7967900000000001e-01 1.5468503237379002e+01 -3.9544048877599991e+00 1.8587338836300002e+01 0 0 0
11253 1 3 -2.9171000000000002e-01 -4.4392387107895992e+00 4.8122260467399997e+01 1.9900111293450003e+01 0 0 0
8901 1 3 4.9840099999999998e-01 2.3791823798060046e+00 5.6384376410160002e+01 1.2516295513340001e+01 0 0 0
8961 1 3 5.1382600000000000e-01 6.0797151380001191e-02 2.4638111139800003e+01 1.6209489289150000e+01 0 0 0
8965 1 3 5.1382600000000000e-01 -2.2394065190689991e+00 6.1499915156340002e+01 1.3242898897385000e+01 0 0 0
8977 1 3 5.1382600000000000e-01 6.8741454669600035e+00 2.4527800482399996e+01 1.6353014921400000e+01 0 0 0
8981 1 3 5.1382600000000000e-01 4.7128318432520029e+00 6.1424992181119990e+01 1.3199659365280001e+01 0 0 0
9089 1 3 -3.4662900000000002e-01 3.4046060482700016e+00 1.9449149914799996e+01 1.5886718975900001e+01 0 0 0
9093 1 3 -3.4662900000000002e-01 1.1799492383710026e+00 5.6590188377259999e+01 1.3045132266015001e+01 0 0 0
9153 1 3 -3.6328400000000000e-01 5.6965747940100009e+00 2.4910925723000005e+01 1.5889966162149999e+01 0 0 0
9157 1 3 -3.6328400000000000e-01 3.4734291422349965e+00 6.1818383784100007e+01 1.2851314213125001e+01 0 0 0
9281 1 2 8.4137799999999996e-01 2.2297863487000011e+00 2.0481392284200002e+01 1.5570702810050001e+01 0 0 0
9285 1 2 8.4137799999999996e-01 2.5888411197000472e-02 5.7553274291820010e+01 1.2529115404655000e+01 0 0 0
11249 1 3 -2.9171000000000002e-01 2.4645081761440011e+01 9.4278906620000047e+00 2.0991815310700002e+01 0 0 0
11237 1 3 -2.9171000000000002e-01 1.5919169816859998e+01 4.8024173093000002e+01 1.9944792576249998e+01 0 0 0
11233 1 3 -2.9171000000000002e-01 1.7750206064750000e+01 9.3724724746000003e+00 2.0808803893650001e+01 0 0 0
9985 1 3 -4.3969799999999998e-01 8.9822295890000192e-01 2.5516849529800005e+01 1.6782812493449999e+01 0 0 0
9989 1 3 -4.3969799999999998e-01 -1.4014195096199984e+00 6.2318908853200007e+01 1.3919183883300001e+01 0 0 0
10113 1 3 -4.2923499999999998e-01 5.3984433348400014e+00 1.8281399067999999e+01 1.5667209185400001e+01 0 0 0
10117 1 3 -4.2923499999999998e-01 3.2393007127900013e+00 5.5477458344200002e+01 1.3057640427450002e+01 0 0 0
10177 1 3 4.2107499999999998e-01 6.2994507919000187e-01 2.6810959088000001e+01 1.6929195649600000e+01 0 0 0
10181 1 3 4.2107499999999998e-01 -1.6836448265279991e+00 6.3588016864319989e+01 1.4229407068880001e+01 0 0 0
10193 1 3 4.2107499999999998e-01 7.4615393787600004e+00 2.6777963434000007e+01 1.7008426994099999e+01 0 0 0
10197 1 3 4.2107499999999998e-01 5.2112605683480027e+00 6.3532134016879994e+01 1.4228523834220001e+01 0 0 0
10305 1 3 4.1367999999999999e-01 5.0744736667500021e+00 1.7343120600400006e+01 1.6587591656099999e+01 0 0 0
10309 1 3 4.1367999999999999e-01 2.9710232852220013e+00 5.4742599119520008e+01 1.4162385144680000e+01 0 0 0
10369 1 3 -4.0023100000000000e-01 -5.5664049861399834e-01 2.7192209528799999e+01 1.6440299287799998e+01 0 0 0
10373 1 3 -4.0023100000000000e-01 -2.8807555518789969e+00 6.4031531853379988e+01 1.3752940936045000e+01 0 0 0
10385 1 3 -4.0023100000000000e-01 6.2999090280300010e+00 2.7126442914200005e+01 1.6418348308749998e+01 0 0 0
10389 1 3 -4.0023100000000000e-01 4.0204997723520020e+00 6.3927047791719993e+01 1.3793634674130001e+01 0 0 0
10497 1 3 -3.9226800000000001e-01 3.8977428203800004e+00 1.7545295630400005e+01 1.7179618653199999e+01 0 0 0
10501 1 3 -3.9226800000000001e-01 1.7849892185000020e+00 5.5014170229800001e+01 1.4731110333249998e+01 0 0 0
10561 1 3 3.1730000000000000e-03 5.4203905316000043e+00 2.6194011523800000e+01 1.5926854197949995e+01 0 0 0
10565 1 3 3.1730000000000000e-03 3.1588262406740020e+00 6.3044829749640002e+01 1.3156978349210000e+01 0 0 0
10689 1 3 -1.6510000000000000e-02 3.0895963765500021e+00 1.8539742783000001e+01 1.6827753551150000e+01 0 0 0
10693 1 3 -1.6510000000000000e-02 9.1324681920700157e-01 5.5897638747019997e+01 1.4156864928055001e+01 0 0 0
10817 1 3 -2.0973700000000001e-01 6.1601303440400006e+00 8.0210704284000052e+00 2.0777760793100001e+01 0 0 0
10821 1 3 -2.0973700000000001e-01 4.1713125469800030e+00 4.6605804924599994e+01 2.0111827836949992e+01 0 0 0
10881 1 3 -2.0323300000000000e-01 3.7148414297130015e+00 -3.3226387909199939e+00 1.9868678530550000e+01 0 0 0
10885 1 3 -2.0323300000000000e-01 1.8887338268000018e+00 3.5658783186400001e+01 2.1321989208599994e+01 0 0 0
11221 1 3 -2.9171000000000002e-01 9.1316251366000021e+00 4.8049819707799998e+01 1.9878549976750001e+01 0 0 0
11013 1 3 2.9878800000000000e-01 3.0803102078700011e+00 4.7198604941999996e+01 2.0699828323100000e+01 0 0 0
11073 1 3 2.7972000000000002e-01 2.5949289285850021e+00 -2.9603762909999949e+00 1.9138451286650000e+01 0 0 0
11077 1 3 2.7972000000000002e-01 7.5354684921000259e-01 3.5898526302200004e+01 2.0547210569350000e+01 0 0 0
11201 1 3 -2.9171000000000002e-01 4.2708799276799994e+00 9.4677855620000013e+00 2.0996491258900001e+01 0 0 0
11205 1 3 -2.9171000000000002e-01 2.3100821234600000e+00 4.8026797772800016e+01 1.9955053684800003e+01 0 0 0
11265 1 3 -2.7967900000000001e-01 1.8108116307880029e+00 -3.9094405929199940e+00 1.8620460136050003e+01 0 0 0
11269 1 3 -2.7967900000000001e-01 -5.3441981599982036e-03 3.4862683304800001e+01 2.0156119457400003e+01 0 0 0
11281 1 3 -2.7967900000000001e-01 8.6783867931630034e+00 -4.0283754623199988e+00 1.8558763597300000e+01 0 0 0
11285 1 3 -2.7967900000000001e-01 6.9367932388299991e+00 3.4926125118399987e+01 2.0114035923599999e+01 0 0 0
11393 1 3 8.8045999999999999e-02 4.4913550145700007e+00 1.0171943704400004e+01 1.9883615587300000e+01 0 0 0
11397 1 3 8.8045999999999999e-02 2.4893348310800008e+00 4.8418470665400001e+01 1.8677870388950002e+01 0 0 0
11457 1 3 8.1703999999999999e-02 1.9884190454630029e+00 -5.2357207503199952e+00 1.8657478059300001e+01 0 0 0
11461 1 3 8.1703999999999999e-02 2.2429140647000056e-01 3.3587246992400004e+01 2.0422908279700003e+01 0 0 0
11473 1 3 8.1703999999999999e-02 8.8763073695260033e+00 -5.3473665596400011e+00 1.8591365347250001e+01 0 0 0
11477 1 3 8.1703999999999999e-02 7.0630050083800011e+00 3.3631191366800003e+01 2.0422908279700003e+01 0 0 0
11585 1 3 2.3823300000000000e-01 5.6189482395700026e+00 9.7327239066000040e+00 1.9217942406050000e+01 0 0 0
11589 1 3 2.3823300000000000e-01 3.6161677542600001e+00 4.7854392037000004e+01 1.8132602873850001e+01 0 0 0
11649 1 3 2.3139199999999999e-01 3.1336354324390019e+00 -5.5947437225599970e+00 1.9350297717600000e+01 0 0 0
11653 1 3 2.3139199999999999e-01 1.3243680230400001e+00 3.3366251484199999e+01 2.1202622642049999e+01 0 0 0
11777 1 3 -2.7187099999999997e-01 6.3752968631100035e+00 8.7310028390000038e+00 1.9669690957150003e+01 0 0 0
11781 1 3 -2.7187099999999997e-01 4.3839805775300018e+00 4.7009476249599992e+01 1.8814122324000000e+01 0 0 0
11841 1 3 -2.7064800000000000e-01 3.9023865427600013e+00 -4.6537332705999921e+00 1.9945571900950000e+01 0 0 0
11217 1 3 -2.9171000000000002e-01 1.1030221848940002e+01 9.3720976020000020e+00 2.0860369211300000e+01 0 0 0
11969 1 3 -7.9094999999999999e-02 3.5312623810400021e+00 1.1214309660000005e+01 1.9491095713400000e+01 0 0 0
11973 1 3 -7.9094999999999999e-02 1.5277518667900007e+00 4.9304256288200015e+01 1.8040123009450003e+01 0 0 0
12033 1 3 -7.4596999999999997e-02 1.0373618710420016e+00 -6.1452952921999984e+00 1.8019600792349998e+01 0 0 0
12037 1 3 -7.4596999999999997e-02 -7.6258718618999843e-01 3.2603597173800004e+01 1.9941155727649999e+01 0 0 0
12049 1 3 -7.4596999999999997e-02 7.9172515013830012e+00 -6.2498170061199936e+00 1.7958293915949998e+01 0 0 0
12053 1 3 -7.4596999999999997e-02 6.0785064413300018e+00 3.2677462714000001e+01 1.9938687866100000e+01 0 0 0
12161 1 3 -2.9098000000000002e-01 3.4823902817800017e+00 1.1676923506600001e+01 1.8237032383650000e+01 0 0 0
12165 1 3 -2.9098000000000002e-01 1.5235730478100000e+00 4.9468483219800028e+01 1.6712413495549999e+01 0 0 0
12225 1 3 -2.9877100000000001e-01 7.9068718487100078e+00 -7.5737871619999968e+00 1.8188324589900002e+01 0 0 0
12229 1 3 -2.9877100000000001e-01 6.0264127590999985e+00 3.1464043853400000e+01 2.0459406653150001e+01 0 0 0
12353 1 3 2.1152599999999999e-01 2.6701224022200014e+00 1.2613327814400003e+01 1.7706442150400001e+01 0 0 0
12357 1 3 2.1152599999999999e-01 6.9768430345000143e-01 5.0272529208999998e+01 1.6011281040450001e+01 0 0 0
12417 1 3 2.1752500000000000e-01 5.1519122689000021e+00 3.0500716613800002e+01 2.0094942468449997e+01 0 0 0
12421 1 3 2.1752500000000000e-01 2.8257117095700015e+00 6.6841510768199996e+01 1.7738784125450000e+01 0 0 0
12609 1 4 -4.0137299999999998e-01 2.0971333443710014e+00 -1.5587014142399962e+00 1.8693067220600003e+01 0 0 0
12613 1 4 -4.0137299999999998e-01 1.7380316317000233e-01 3.7193609557799995e+01 1.9928686532450001e+01 0 0 0
12737 1 4 -3.5989300000000002e-01 6.2703487761300014e+00 1.0279027028400002e+01 1.7956605379100001e+01 0 0 0
12741 1 4 -3.5989300000000002e-01 4.2413522619400013e+00 4.8036766592199996e+01 1.6770343298250001e+01 0 0 0
12801 1 4 -3.4668399999999999e-01 3.7967608125160019e+00 -6.9158642024399946e+00 1.9606825431350000e+01 0 0 0
11125 1 3 2.7972000000000002e-01 2.1219755778340026e+01 3.5923873018199998e+01 2.0521752629150001e+01 0 0 0
11121 1 3 2.7972000000000002e-01 2.3114897859351995e+01 -2.9807137748799981e+00 1.9081690471000002e+01 0 0 0
12933 1 4 -2.5602799999999998e-01 2.3529819691000076e-01 5.0370398100400010e+01 2.0180278523100000e+01 0 0 0
13185 1 5 -8.4095799999999998e-01 5.2341735703000125e-01 2.3316930069400001e+01 1.6077523639949998e+01 0 0 0
13189 1 5 -8.4095799999999998e-01 -1.7527721311989981e+00 6.0224972848459998e+01 1.2904334270214999e+01 0 0 0
13201 1 5 -8.4095799999999998e-01 7.3345034667800011e+00 2.3197170540800002e+01 1.6168574742400001e+01 0 0 0
13205 1 5 -8.4095799999999998e-01 5.2317442380130004e+00 6.0174699217579999e+01 1.2861003816895002e+01 0 0 0
13505 1 6 -7.6554800000000001e-01 1.1378568647500000e+00 2.0398153724999997e+01 1.6080381163849999e+01 0 0 0
13509 1 6 -7.6554800000000001e-01 -1.1398663534939990e+00 5.7356327576760002e+01 1.2900892252789999e+01 0 0 0
13521 1 6 -7.6554800000000001e-01 7.8584538053300017e+00 2.0343410711000004e+01 1.6066093544350000e+01 0 0 0
13525 1 6 -7.6554800000000001e-01 5.6857287142910025e+00 5.7299222353859996e+01 1.2879265992364999e+01 0 0 0
11109 1 3 2.7972000000000002e-01 1.4536729311180002e+01 3.5979065893399998e+01 2.0483305943950000e+01 0 0 0
11105 1 3 2.7972000000000002e-01 1.6244111063711006e+01 -2.9665704722399893e+00 1.9155206767700001e+01 0 0 0
15077 1 10 3.7807449999999998e-01 5.9328698149600019e+00 2.1451244026000005e+01 1.6154287122900001e+01 0 0 0
11093 1 3 2.7972000000000002e-01 7.7535879326000021e+00 3.5965642636799998e+01 2.0499541875199998e+01 0 0 0
11089 1 3 2.7972000000000002e-01 9.4462532451760008e+00 -3.0729069156399973e+00 1.9118708394250003e+01 0 0 0
18127 0 11 0.0000000000000000e+00 5.1256496041600066e+00 2.1669694263800004e+01 1.8234174859750002e+01 0 0 0
5341 1 7 8.7499999999999994e-02 5.9710411206809013e+00 -4.7790750807359954e+00 1.5168960927200001e+01 0 1 0
369 1 7 6.8061999999999998e-02 -6.1402616298999924e-01 2.8274326878000000e+01 2.0257171893500001e+01 1 0 0
373 1 7 6.8061999999999998e-02 -2.8617333410919978e+00 6.4731355814399990e+01 1.7681503759999998e+01 1 0 0
11061 1 3 2.9878800000000000e-01 -3.6670243967179990e+00 4.7286943510400008e+01 2.0620077428800002e+01 0 0 0
657 1 7 9.3274999999999997e-02 6.5101035465600070e+00 1.4627499834200004e+01 2.0866733696350003e+01 0 0 0
661 1 7 9.3274999999999997e-02 4.3936950966800001e+00 5.3119694134000000e+01 1.8874130325899991e+01 0 0 0
913 1 7 8.9786000000000005e-02 6.9718234576800020e+00 3.1241391909200004e+01 1.6922181727300000e+01 0 0 0
917 1 7 8.9786000000000005e-02 4.4907364173500017e+00 6.7835054840399991e+01 1.5311577347300000e+01 0 0 0
1809 1 7 1.4638200000000001e-01 7.9612629439700022e+00 1.3185283532200003e+01 2.0263276603650002e+01 0 0 0
1813 1 7 1.4638200000000001e-01 5.9411244263200018e+00 5.1465105510000001e+01 1.8589417035499999e+01 0 0 0
2257 1 7 1.3293900000000000e-01 7.3456539932700018e+00 2.9379305002600002e+01 1.6737611660850000e+01 0 0 0
2261 1 7 1.3293900000000000e-01 5.0079276857739989e+00 6.6145459644640027e+01 1.4342980655160000e+01 0 0 0
3569 1 7 1.3084399999999999e-01 3.2341224010600222e-01 8.5448756738000036e+00 1.9025189430249998e+01 1 0 0
3573 1 7 1.3084399999999999e-01 -1.5925162066999989e+00 4.6736435207400007e+01 1.8167412710449998e+01 1 0 0
4017 1 7 1.4733199999999999e-01 1.6681858431001020e+00 -7.8416710811039962e+00 1.9024280218100003e+01 1 0 0
4021 1 7 1.4733199999999999e-01 -1.3590314029999906e-01 3.1054372449600002e+01 2.1207168702800001e+01 1 0 0
4369 1 7 1.0752200000000001e-01 8.2027411726300095e+00 -1.8532955157999993e+00 1.7514858161650000e+01 0 0 0
4373 1 7 1.0752200000000001e-01 6.7077097017400025e+00 3.6990908408799996e+01 1.8566297069400001e+01 0 0 0
4561 1 7 1.0323700000000000e-01 8.1503656013729966e+00 -1.1797883463200032e+00 1.9715801001900001e+01 0 0 0
4565 1 7 1.0323700000000000e-01 6.4873833994700032e+00 3.8053600519400007e+01 2.0613453168850000e+01 0 0 0
4913 1 7 9.4995999999999997e-02 8.0954318848000240e-01 1.0141044866400000e+01 1.8069607460600004e+01 1 0 0
4917 1 7 9.4995999999999997e-02 -1.1452857763300002e+00 4.7973249675200009e+01 1.6739040422799999e+01 1 0 0
5329 1 7 8.7499999999999994e-02 4.3055542262800008e+00 3.3624211727400002e+01 1.6830091525250001e+01 0 0 0
5713 1 7 5.9457999999999997e-02 7.6856784492860077e+00 -3.9308018168399954e+00 1.6049987500549999e+01 0 0 0
5717 1 7 5.9457999999999997e-02 6.1087673133200013e+00 3.4547194809800004e+01 1.7634874165450000e+01 0 0 0
5937 1 4 -2.6938899999999999e-01 -1.4268620365959981e+00 2.9118644907800000e+01 2.0982073751950001e+01 1 0 0
5941 1 4 -2.6938899999999999e-01 -3.6129502274319987e+00 6.5392772550399997e+01 1.8595911408000003e+01 1 0 0
10001 1 3 -4.3969799999999998e-01 7.7090821388800004e+00 2.5438859743400002e+01 1.6931923286050001e+01 0 0 0
11829 1 3 -2.7187099999999997e-01 -2.3939583310999981e+00 4.7106288751399994e+01 1.8746191187650002e+01 1 0 0
12273 1 3 -2.9877100000000001e-01 1.0044516597937025e+00 -7.4839500122079983e+00 1.8285999952300003e+01 1 0 0
12277 1 3 -2.9877100000000001e-01 -8.1411226895000066e-01 3.1340084689600005e+01 2.0438234998799999e+01 1 0 0
12469 1 3 2.1752500000000000e-01 -3.9239854423780005e+00 6.6769145281599990e+01 1.7900753775599998e+01 1 0 0
12629 1 4 -4.0137299999999998e-01 7.2806131184700025e+00 3.7300770616400001e+01 1.9783862025700000e+01 0 0 0
13009 1 4 -2.6328000000000001e-01 6.5374261149150019e+00 -4.5728991055999995e+00 1.6382629259999998e+01 0 0 0
13013 1 4 -2.6328000000000001e-01 4.8740421553200015e+00 3.4071981196000003e+01 1.7992714090200000e+01 0 0 0
6229 1 4 -4.0297600000000000e-01 5.4117595345520009e+00 5.3296556792119993e+01 1.2575030618230000e+01 0 0 0
3013 1 7 2.1261500000000000e-01 -2.6424840679769979e+00 5.5367318998260004e+01 1.2443623485065000e+01 0 0 0
569 1 7 9.2755000000000004e-02 -2.9340370800599982e+00 6.5567502011599998e+01 1.9783862025700000e+01 1 0 0
521 1 7 9.2755000000000004e-02 3.7910114613800001e+00 6.5676912757000011e+01 1.9622671700250002e+01 0 0 0
3029 1 7 2.1261500000000000e-01 4.1501279456150044e+00 5.5481544529299995e+01 1.2543480956625000e+01 0 0 0
6213 1 4 -4.0297600000000000e-01 -1.2158496501159988e+00 5.3343845812640026e+01 1.2623270817160000e+01 0 0 0
17497 0 11 0.0000000000000000e+00 5.7293509708070012e+00 -4.6853893267999958e-01 1.6771122622949999e+01 0 0 0
15098 1 8 3.7807449999999998e-01 3.9010285121330024e+00 5.8332560337379988e+01 1.3053107355445000e+01 0 0 0
17763 0 11 0.0000000000000000e+00 -8.8176104907999764e-01 5.8477603674800001e+01 1.5913735565500000e+01 1 0 0
15075 1 9 3.7807449999999998e-01 6.8934750258600044e+00 2.2150978777000002e+01 1.5718254953250002e+01 0 0 0
17539 0 11 0.0000000000000000e+00 2.1701070197000010e+00 1.6358053320000003e+01 2.0882969627600001e+01 0 0 0
17648 0 11 0.0000000000000000e+00 3.5086977301280049e+00 1.9226381660800023e+00 1.8854647208400003e+01 0 0 0
11057 1 3 2.9878800000000000e-01 -1.8535200766279982e+00 8.4301440842000019e+00 2.1442654649650002e+01 0 0 0
17576 0 11 0.0000000000000000e+00 1.8642855519000026e+00 4.0693785354799985e+01 1.9199368500700000e+01 0 0 0
15003 1 9 3.7807449999999998e-01 -2.3310291319599985e+00 5.9208350102920001e+01 1.2651144663930001e+01 0 0 0
15001 1 8 3.7807449999999998e-01 -3.1511361696850013e+00 5.8319062043379994e+01 1.3038819735945001e+01 0 0 0
21744 0 11 0.0000000000000000e+00 1.1386075391133012e+01 3.9585858712579999e+01 1.2072716882845000e+01 1 0 1
18160 0 11 0.0000000000000000e+00 5.4049536360700019e+00 1.8365770693400002e+01 2.0489540541549999e+01 1 0 0
11045 1 3 2.9878800000000000e-01 1.6719582688650000e+01 4.7217727405800005e+01 2.0642547957650002e+01 0 0 0
15006 1 10 3.7807449999999998e-01 -2.0629001552849977e+00 5.7979099747899994e+01 1.2508801007475000e+01 0 0 0
11041 1 3 2.9878800000000000e-01 1.8509345198429997e+01 8.3764507622000046e+00 2.1315624723550002e+01 0 0 0
17371 0 11 0.0000000000000000e+00 6.8690077204650013e+00 2.3334967638000030e+00 1.9630205172350003e+01 1 0 0
11029 1 3 2.9878800000000000e-01 9.9298708842900023e+00 4.7271945437600003e+01 2.0624753377000001e+01 0 0 0
14979 1 9 3.7807449999999998e-01 5.2399675370002008e-02 2.2244641840000000e+01 1.5752934902400000e+01 0 0 0
11025 1 3 2.9878800000000000e-01 1.1777137771300005e+01 8.3813252220000045e+00 2.1370047565100002e+01 0 0 0
14981 1 10 3.7807449999999998e-01 -8.3860940192799838e-01 2.1488739369200005e+01 1.6247286537099999e+01 -1 0 0
17836 0 11 0.0000000000000000e+00 -6.5791310409399828e-01 2.4789297522600002e+01 1.9934921130050000e+01 1 0 0
10933 1 3 -2.0323300000000000e-01 2.2351153784689998e+01 3.5686679605200005e+01 2.1315494836100001e+01 0 0 0
10929 1 3 -2.0323300000000000e-01 2.4212890306126997e+01 -3.3429912860799966e+00 1.9803345143200001e+01 0 0 0
15099 1 9 3.7807449999999998e-01 4.7266069476629999e+00 5.9145980395979997e+01 1.2526933295495001e+01 0 0 0
17586 0 11 0.0000000000000000e+00 4.1225674233700023e+00 3.8049847406200001e+01 1.8279895242150001e+01 0 0 0
18630 0 11 0.0000000000000000e+00 2.4985237333700008e+00 5.9148916835200005e+01 1.5328982265599997e+01 0 0 0
18274 0 11 0.0000000000000000e+00 1.9743223348300030e+00 2.2386453215000003e+01 1.8693976432749999e+01 1 0 0
18055 0 11 0.0000000000000000e+00 8.0040734640000188e-01 6.0135345704000002e+01 1.8671765678800000e+01 0 0 0
22547 0 11 0.0000000000000000e+00 5.3625009986560013e+00 5.4813969051600058e+00 1.8412120666249997e+01 0 1 0
17550 0 11 0.0000000000000000e+00 2.9070558465000262e-01 1.9102399650000002e+01 1.9357831189700001e+01 1 0 0
23138 0 11 0.0000000000000000e+00 -2.6638048120939981e+00 6.1293420417800007e+01 1.7351199974650001e+01 1 0 0
10917 1 3 -2.0323300000000000e-01 1.5620375875440002e+01 3.5714276035200008e+01 2.1291335770400000e+01 0 0 0
17365 0 11 0.0000000000000000e+00 2.8842544962900014e+00 8.1035542616000029e+00 1.7136496019799999e+01 1 0 0
10913 1 3 -2.0323300000000000e-01 1.7321464634178998e+01 -3.3292829037599958e+00 1.9892447933900002e+01 0 0 0
10901 1 3 -2.0323300000000000e-01 8.8224806879300015e+00 3.5711426362399997e+01 2.1266916929800001e+01 0 0 0
10897 1 3 -2.0323300000000000e-01 1.0574547960997002e+01 -3.4182816760799959e+00 1.9784901125300003e+01 0 0 0
23886 0 11 0.0000000000000000e+00 -4.2753553279099972e+00 6.1961364992799993e+01 2.0651769966600000e+01 0 0 0
10853 1 3 -2.0973700000000001e-01 1.7837145128720000e+01 4.6637150893800012e+01 2.0100137966449999e+01 0 0 0
17575 0 11 0.0000000000000000e+00 6.4204838325000191e-01 4.6040896112799999e+01 1.6131686706600000e+01 0 0 0
15101 1 10 3.7807449999999998e-01 4.7989788838999994e+00 5.7898972153200013e+01 1.2280004264300000e+01 0 0 0
17722 0 11 0.0000000000000000e+00 1.8110779965300012e+00 3.5085250316400007e+01 1.7236509356300001e+01 0 0 0
17834 0 11 0.0000000000000000e+00 6.2182371885400016e+00 2.4940778499000004e+01 2.0174173812950002e+01 0 0 0
10849 1 3 -2.0973700000000001e-01 1.9638861313449993e+01 7.9999979366000016e+00 2.0654757377949998e+01 0 0 0
17627 0 11 0.0000000000000000e+00 3.4092919352500015e+00 5.6800521757599988e+01 1.8114288743400000e+01 -1 0 0
10837 1 3 -2.0973700000000001e-01 1.1066979878060001e+01 4.6683719851600003e+01 2.0047793324100002e+01 0 0 0
10833 1 3 -2.0973700000000001e-01 1.2856872955830001e+01 7.9058100238000026e+00 2.0673980720550002e+01 0 0 0
23572 0 11 0.0000000000000000e+00 3.9573902850900016e+00 6.1633427354999995e+01 1.7652279083750003e+01 0 0 0
10741 1 3 -1.6510000000000000e-02 2.1299892735805997e+01 5.5670545105560002e+01 1.4018443872590000e+01 0 0 0
10737 1 3 -1.6510000000000000e-02 2.3415026345590000e+01 1.8521670228400001e+01 1.6913349380700001e+01 0 0 0
10725 1 3 -1.6510000000000000e-02 1.4471436645199002e+01 5.5751902315939994e+01 1.4099896292485001e+01 0 0 0
10721 1 3 -1.6510000000000000e-02 1.6548232759000001e+01 1.8475326255599995e+01 1.6974656257100001e+01 0 0 0
17426 0 11 0.0000000000000000e+00 5.1899996481700033e+00 4.1110808469000006e+01 2.0173394488250000e+01 0 0 0
17510 0 11 0.0000000000000000e+00 1.0981997322100057e-01 2.4258851982000049e+00 1.9800097956949998e+01 0 0 0
10709 1 3 -1.6510000000000000e-02 7.7303402245890007e+00 5.5826667683739998e+01 1.4060280620235002e+01 0 0 0
17211 0 11 0.0000000000000000e+00 8.3432407347840005e+00 1.0012520052440003e+01 1.3999947899710000e+01 0 0 0
10705 1 3 -1.6510000000000000e-02 9.8759719691400019e+00 1.8503072573600001e+01 1.6890229414600000e+01 0 0 0
10597 1 3 3.1730000000000000e-03 1.6775516599680998e+01 6.3070484087860002e+01 1.3236456479865000e+01 0 0 0
10593 1 3 3.1730000000000000e-03 1.9022696258690015e+01 2.6285349743800001e+01 1.5870223269749999e+01 0 0 0
10581 1 3 3.1730000000000000e-03 9.9702029662150018e+00 6.3052576156500002e+01 1.3091086445825001e+01 0 0 0
10577 1 3 3.1730000000000000e-03 1.2152172942410010e+01 2.6229782090800008e+01 1.6021801923900000e+01 0 0 0
10549 1 3 -3.9226800000000001e-01 2.2154972540870009e+01 5.4774125606800006e+01 1.4502118758900000e+01 0 0 0
4737 1 7 9.6615999999999994e-02 3.6091791720549020e+00 -7.6634557374959993e+00 1.8477583941050000e+01 0 0 0
10545 1 3 -3.9226800000000001e-01 2.4237411106960000e+01 1.7502101399200001e+01 1.7334964043399999e+01 0 0 0
1237 1 7 1.0145100000000000e-01 6.0448042521700005e+00 5.4507831544600002e+01 1.2455222434350000e+01 0 0 0
14293 1 1 -7.5614899999999996e-01 4.1543060208440012e+00 5.8520207535639990e+01 1.2222048484110001e+01 0 0 0
1221 1 7 1.0145100000000000e-01 -6.5231285675899608e-01 5.4581194786859974e+01 1.2542208059615000e+01 0 0 0
17457 0 11 0.0000000000000000e+00 3.9145904078520015e+00 5.0058919713319995e+01 1.1568922430530002e+01 0 0 0
12789 1 4 -3.5989300000000002e-01 -2.5149330892879980e+00 4.8133729003600003e+01 1.6656172229700001e+01 1 0 0
10533 1 3 -3.9226800000000001e-01 1.5321854262559997e+01 5.4838017635200003e+01 1.4636941932000001e+01 0 0 0
10529 1 3 -3.9226800000000001e-01 1.7350116766330007e+01 1.7460481769400005e+01 1.7362370295349987e+01 0 0 0
10517 1 3 -3.9226800000000001e-01 8.5741035720600056e+00 5.4957177401000017e+01 1.4650060564449999e+01 0 0 0
8897 1 3 4.9840099999999998e-01 4.6083483152300007e+00 1.9305617410400004e+01 1.5315993520600001e+01 0 0 0
6245 1 4 -4.0297600000000000e-01 1.2277035421427010e+01 5.3275746936819992e+01 1.2562496479305000e+01 0 0 0
22724 0 11 0.0000000000000000e+00 2.5355257816000010e+00 6.7628152700999991e+01 1.2956847766250002e+01 1 0 0
10005 1 3 -4.3969799999999998e-01 5.5408120541710018e+00 6.2262163563659996e+01 1.3884205193015001e+01 0 0 0
1233 1 7 1.0145100000000000e-01 8.2817305013500100e+00 1.7288825026800001e+01 1.4948412037100001e+01 0 0 0
1217 1 7 1.0145100000000000e-01 1.4376593206300019e+00 1.7320771252800000e+01 1.5153374433199996e+01 0 0 0
15073 1 8 3.7807449999999998e-01 6.9004039664700025e+00 2.0892939556599998e+01 1.5542906895750001e+01 0 0 0
3077 1 7 1.3269700000000001e-01 2.1804703240560039e+00 6.3406328054959992e+01 1.2886214970940001e+01 0 0 0
16979 0 11 0.0000000000000000e+00 6.5757814827300027e+00 4.2913123440599989e+01 1.7379515438750001e+01 0 0 0
6225 1 4 -4.0297600000000000e-01 7.4850208455900011e+00 1.6221861414800003e+01 1.4818005037300001e+01 0 0 0
6209 1 4 -4.0297600000000000e-01 6.4130681078000218e-01 1.6223511614000003e+01 1.5084534084700000e+01 0 0 0
14305 1 1 -7.5614899999999996e-01 1.3088259562490004e+01 2.1573777197999991e+01 1.5412889558300000e+01 0 0 0
3121 1 7 1.3269700000000001e-01 -2.3891279934259990e+00 2.6691272310400006e+01 1.5565896974400001e+01 0 0 0
10513 1 3 -3.9226800000000001e-01 1.0729610233660001e+01 1.7501876272200001e+01 1.7233781719850001e+01 0 0 0
4769 1 7 9.6615999999999994e-02 1.7320751133875604e+01 -7.6307464248240002e+00 1.8477583941050000e+01 0 0 0
10421 1 3 -4.0023100000000000e-01 1.7611832111338003e+01 6.3912259861479988e+01 1.3908351269970002e+01 0 0 0
2453 1 7 1.6083000000000000e-01 6.7388992139600070e+00 4.5789908099800002e+01 1.9285224105150000e+01 0 0 0
5461 1 7 6.4369999999999997e-02 6.4530885706500047e+00 4.9375651202599997e+01 2.0672681846050001e+01 0 0 0
11825 1 3 -2.7187099999999997e-01 -4.7183486100599814e-01 8.7595741912000005e+00 1.9676055442200003e+01 1 0 0
6241 1 4 -4.0297600000000000e-01 1.4384439336060002e+01 1.6269330300200004e+01 1.4793456309250001e+01 0 0 0
9205 1 3 -3.6328400000000000e-01 -3.4606660314449988e+00 6.1910606977260009e+01 1.2850820640815000e+01 0 0 0
85 1 7 6.1766000000000001e-02 6.4618358732689982e+00 4.9973216702940007e+01 1.3853499799835001e+01 0 0 0
15198 1 10 3.7807449999999998e-01 1.1655095593825001e+01 5.7873737973700017e+01 1.2338518560525001e+01 0 0 0
10417 1 3 -4.0023100000000000e-01 1.9876216905840000e+01 2.7185835338600000e+01 1.6436272776850000e+01 0 0 0
2449 1 7 1.6083000000000000e-01 8.6043074582500072e+00 7.2877375490000045e+00 1.9636179995050000e+01 0 0 0
12625 1 4 -4.0137299999999998e-01 8.8909416230980050e+00 -1.6687273213199960e+00 1.8698132831150001e+01 0 0 0
12257 1 3 -2.9877100000000001e-01 2.1429409802822899e+01 -7.4178473474159983e+00 1.8368478483050001e+01 0 0 0
4785 1 7 9.6615999999999994e-02 2.4119128148119113e+01 -7.6623999580639932e+00 1.8422121999899989e+01 0 0 0
17996 0 11 0.0000000000000000e+00 -1.5109542033059986e+00 2.1834672999400006e+01 1.8140396120849989e+01 0 0 0
2005 1 7 1.4031199999999999e-01 6.5699232200490068e+00 5.1982585090740002e+01 1.4256021007385000e+01 0 0 0
4001 1 7 1.4733199999999999e-01 2.2003009196291700e+01 -7.7994632729680067e+00 1.9161571252750001e+01 0 0 0
9297 1 2 8.4137799999999996e-01 9.0076733696800027e+00 2.0497590345799999e+01 1.5658506726250002e+01 0 0 0
6613 1 3 -3.0413299999999999e-01 6.5449145619600024e+00 5.0857532307200003e+01 1.7951669656000000e+01 0 0 0
6805 1 3 -5.5441999999999998e-02 6.5025785730400001e+00 5.0992437987800002e+01 1.6620972730750001e+01 0 0 0
1029 1 7 9.7892000000000007e-02 -2.9953938994160003e+00 5.0945421535999998e+01 1.8263399536000001e+01 -1 0 0
10405 1 3 -4.0023100000000000e-01 1.0798624343493010e+01 6.3855304429779999e+01 1.3763591706945000e+01 0 0 0
15169 1 8 3.7807449999999998e-01 1.3740715164810002e+01 2.0989452225200004e+01 1.5558363502300001e+01 0 0 0
3045 1 7 2.1261500000000000e-01 1.1019671332196003e+01 5.5339160234959998e+01 1.2529284258339995e+01 0 0 0
10401 1 3 -4.0023100000000000e-01 1.3009792184050003e+01 2.7096896980200007e+01 1.6602528712849999e+01 0 0 0
4725 1 7 9.6578999999999998e-02 -2.7063677342199992e+00 4.9418463684399995e+01 1.6102851692700000e+01 1 0 0
6021 1 4 -3.6605399999999999e-01 -3.0863018699019982e+00 5.2278300429600002e+01 1.7954267405000003e+01 -1 0 0
5269 1 7 8.5675000000000001e-02 6.5917536220500015e+00 5.1669232065999992e+01 2.0334584813700001e+01 0 0 0
1025 1 7 9.7892000000000007e-02 -9.2971264347199911e-01 1.2717867912400001e+01 1.9966743555299999e+01 -1 0 0
10357 1 3 4.1367999999999999e-01 -3.8781405449069979e+00 5.4623521603740002e+01 1.3993778245835001e+01 0 0 0
10353 1 3 4.1367999999999999e-01 -1.8254908618419987e+00 1.7325198174200004e+01 1.6769044423750000e+01 0 0 0
10865 1 3 -2.0973700000000001e-01 -7.3789312250399952e-01 8.0567658476000030e+00 2.0770487095899998e+01 0 0 0
10869 1 3 -2.0973700000000001e-01 -2.5705384341219988e+00 4.6698117940800010e+01 2.0003891366000001e+01 1 0 0
12465 1 3 2.1752500000000000e-01 -1.7022393965979981e+00 3.0369033491000003e+01 2.0107671438550000e+01 0 0 0
12785 1 4 -3.5989300000000002e-01 -5.6637238746399943e-01 1.0323196373000004e+01 1.7955955941850000e+01 0 0 0
15289 1 8 3.7807449999999998e-01 1.8437141415455002e+01 5.7930130958900001e+01 1.2471263534425001e+01 0 0 0
4721 1 7 9.6578999999999998e-02 -8.1687170532999831e-01 1.1671448704400001e+01 1.7910365446900002e+01 0 0 0
3041 1 7 2.1261500000000000e-01 1.3126891050679999e+01 1.8299320908600002e+01 1.5105445964150002e+01 0 0 0
17567 0 11 0.0000000000000000e+00 -2.0312118340620007e+00 4.1322131410200001e+01 2.0169497864749999e+01 -1 0 0
10341 1 3 4.1367999999999999e-01 1.6538888748218994e+01 5.4617672492540002e+01 1.4084699460834994e+01 0 0 0
10337 1 3 4.1367999999999999e-01 1.8567450973940002e+01 1.7247808117799998e+01 1.6792683939649994e+01 0 0 0
7941 1 3 -2.1418699999999999e-01 -2.9401676900639986e+00 5.3710836861799983e+01 1.4590831887250001e+01 -1 0 0
3105 1 7 1.3269700000000001e-01 1.8075698650670013e+01 2.6659476251999997e+01 1.5482249456600002e+01 0 0 0
9201 1 3 -3.6328400000000000e-01 -1.1595548129579987e+00 2.5013962364200001e+01 1.5780600929250001e+01 0 0 0
6257 1 4 -4.0297600000000000e-01 2.1145314928750000e+01 1.6191190677800002e+01 1.5036605615649995e+01 0 0 0
10325 1 3 4.1367999999999999e-01 9.7502818274140015e+00 5.4664504036840000e+01 1.4110352232210001e+01 0 0 0
10321 1 3 4.1367999999999999e-01 1.1902426572129999e+01 1.7327747623400004e+01 1.6623310704850002e+01 0 0 0
6017 1 4 -3.6605399999999999e-01 -1.1416752863799993e+00 1.4045573009400004e+01 2.0008956976550003e+01 -1 0 0
7937 1 3 -2.1418699999999999e-01 -9.3220009324599973e-01 1.6282457226800005e+01 1.7135716695100001e+01 -1 0 0
1265 1 7 1.0145100000000000e-01 2.1842471629520002e+01 1.7314847142200001e+01 1.5238450712950002e+01 0 0 0
10229 1 3 4.2107499999999998e-01 1.8842852831843004e+01 6.3498126074380004e+01 1.4360944089495002e+01 0 0 0
10225 1 3 4.2107499999999998e-01 2.1083975245850002e+01 2.6778488265400000e+01 1.6942574056950001e+01 0 0 0
10213 1 3 4.2107499999999998e-01 1.1980199336093001e+01 6.3387215114180002e+01 1.4257943341645001e+01 0 0 0
3125 1 7 1.3269700000000001e-01 -4.7137934849785985e+00 6.3563485316300003e+01 1.2808321467175000e+01 0 0 0
10209 1 3 4.2107499999999998e-01 1.4210301646640003e+01 2.6733719175200008e+01 1.7058563549799999e+01 0 0 0
10165 1 3 -4.2923499999999998e-01 -3.6129615995549984e+00 5.5367724662939999e+01 1.2908958263435002e+01 0 0 0
10161 1 3 -4.2923499999999998e-01 -1.4903847341659984e+00 1.8270600724399998e+01 1.5845154991899994e+01 0 0 0
10149 1 3 -4.2923499999999998e-01 1.6838102084435999e+01 5.5378905872159997e+01 1.3000256152040000e+01 0 0 0
17370 0 11 0.0000000000000000e+00 1.3000227374545005e+01 1.8509401655100003e+01 1.1949765422675000e+01 0 0 0
1249 1 7 1.0145100000000000e-01 1.5208101336690000e+01 1.7345142823400003e+01 1.4952438548050001e+01 0 0 0
10145 1 3 -4.2923499999999998e-01 1.8902679410370006e+01 1.8184736737800002e+01 1.5859052949050001e+01 0 0 0
10133 1 3 -4.2923499999999998e-01 1.0036053337128003e+01 5.5369052135480004e+01 1.3001477094070001e+01 0 0 0
23153 0 11 0.0000000000000000e+00 -4.4404329807719991e+00 5.9079775145600010e+01 1.4977766600799995e+01 0 0 0
17421 0 11 0.0000000000000000e+00 2.3604050545440987e+01 4.2353334111859994e+01 1.1865884107465002e+01 0 0 0
17515 0 11 0.0000000000000000e+00 1.0104780795012010e+01 1.9705271261200039e+00 1.8913486223250001e+01 0 0 0
10129 1 3 -4.2923499999999998e-01 1.2199704772490001e+01 1.8282223991400002e+01 1.5686042865650002e+01 0 0 0
17671 0 11 0.0000000000000000e+00 8.2032141445300013e+00 2.0510644518599999e+01 1.9453298465450001e+01 1 0 0
10037 1 3 -4.3969799999999998e-01 1.9146828289585997e+01 6.2195159909160004e+01 1.4058189432290000e+01 0 0 0
10033 1 3 -4.3969799999999998e-01 2.1359412039549998e+01 2.5449208183400003e+01 1.6779175644850000e+01 0 0 0
22394 0 11 0.0000000000000000e+00 -1.7855762875181980e+00 5.5304707663200077e+00 1.8505249967900003e+01 0 1 0
18408 0 11 0.0000000000000000e+00 8.8477676936800016e+00 1.7041365330400001e+01 2.0548899106200000e+01 0 0 0
17490 0 11 0.0000000000000000e+00 1.6354651178890002e+01 8.1028039172000028e+00 1.6850483854899998e+01 -1 0 0
10021 1 3 -4.3969799999999998e-01 1.2256713626931001e+01 6.2126131085659999e+01 1.3954084641115001e+01 0 0 0
10017 1 3 -4.3969799999999998e-01 1.4488259737660007e+01 2.5398139913200005e+01 1.6903997484300000e+01 0 0 0
17415 0 11 0.0000000000000000e+00 -3.6418020339180002e+00 4.3663403547999991e+01 1.8129875237400000e+01 0 0 0
9969 1 3 5.1791500000000001e-01 -1.6669262839639993e+00 -3.3090933959999624e-01 2.1454214632700001e+01 0 0 0
9333 1 2 8.4137799999999996e-01 2.0461477759864998e+01 5.7449142623699998e+01 1.2529972661825001e+01 0 0 0
9329 1 2 8.4137799999999996e-01 2.2660080050870011e+01 2.0526536523400004e+01 1.5582652455450001e+01 0 0 0
9317 1 2 8.4137799999999996e-01 1.3667436612441998e+01 5.7498643857920001e+01 1.2576199605280001e+01 0 0 0
17587 0 11 0.0000000000000000e+00 1.3788454346140004e+01 4.3116422235199984e+01 1.7262746621200002e+01 1 0 0
17583 0 11 0.0000000000000000e+00 8.5241756322499995e+00 4.0768325865199998e+01 1.9233658787500001e+01 0 0 0
9313 1 2 8.4137799999999996e-01 1.5803468628100003e+01 2.0510638770199996e+01 1.5720073377550001e+01 0 0 0
8917 1 3 4.9840099999999998e-01 9.1891622518889999e+00 5.6276607567739994e+01 1.2426296499235002e+01 0 0 0
9301 1 2 8.4137799999999996e-01 6.8314364486080015e+00 5.7468407564079989e+01 1.2469328211420001e+01 0 0 0
5373 1 7 8.7499999999999994e-02 1.9583855773478003e+01 -4.6314535997199959e+00 1.5090379019950001e+01 0 1 0
9189 1 3 -3.6328400000000000e-01 1.7078519477362999e+01 6.1795766885380004e+01 1.2985046331644995e+01 0 0 0
17887 0 11 0.0000000000000000e+00 -5.5659973519997186e-02 5.4954407918399994e+01 1.8002585536400002e+01 -1 0 0
18053 0 11 0.0000000000000000e+00 -4.9685141853947981e+00 5.3599486012000000e+01 2.1016493926199999e+01 1 0 0
22990 0 11 0.0000000000000000e+00 5.9249233141000044e+00 5.8836057482800001e+01 1.5716306641500001e+01 0 0 0
17413 0 11 0.0000000000000000e+00 8.6761550910000018e+00 3.5132493344400011e+01 1.6636429337300001e+01 0 0 0
9185 1 3 -3.6328400000000000e-01 1.9311335628810003e+01 2.4984266094600002e+01 1.5734360997050000e+01 0 0 0
17249 0 11 0.0000000000000000e+00 1.5399834737280001e+01 3.5403583232999999e+01 1.6371848601650001e+01 0 0 0
9173 1 3 -3.6328400000000000e-01 1.0237501131374007e+01 6.1772842086040001e+01 1.2833039048910001e+01 0 0 0
9169 1 3 -3.6328400000000000e-01 1.2457920650649999e+01 2.4913325398200001e+01 1.5878536066550001e+01 0 0 0
9141 1 3 -3.4662900000000002e-01 2.1602834748148005e+01 5.6462562123080005e+01 1.2985111275370000e+01 0 0 0
9137 1 3 -3.4662900000000002e-01 2.3773976425509996e+01 1.9405580636200003e+01 1.5980108052449999e+01 0 0 0
17099 0 11 0.0000000000000000e+00 1.0790468393720001e+01 3.8012201753400007e+01 1.7973360860149999e+01 0 0 0
15265 1 8 3.7807449999999998e-01 2.0607848499989998e+01 2.1055593888800004e+01 1.5643309894600000e+01 0 0 0
3057 1 7 2.1261500000000000e-01 1.9809824510970000e+01 1.8213982164600004e+01 1.5320539581349999e+01 0 0 0
9125 1 3 -3.4662900000000002e-01 1.4781411494931005e+01 5.6478227690659999e+01 1.3032533183365000e+01 0 0 0
9121 1 3 -3.4662900000000002e-01 1.6889165376219999e+01 1.9394557189600004e+01 1.6072458029400000e+01 0 0 0
9109 1 3 -3.4662900000000002e-01 7.9922854070890068e+00 5.6492730697739994e+01 1.2944027874935001e+01 0 0 0
9105 1 3 -3.4662900000000002e-01 1.0143637724760001e+01 1.9436701627600002e+01 1.5964131896100000e+01 0 0 0
18427 0 11 0.0000000000000000e+00 2.2817601964980000e+01 1.6168327522800006e+01 2.0827637573899999e+01 -1 0 0
22255 0 11 0.0000000000000000e+00 1.7213829872504011e+01 -3.0344280507599999e+00 1.5086742171350000e+01 0 1 0
15291 1 9 3.7807449999999998e-01 1.8213428316441000e+01 5.9131762691260001e+01 1.2835493921715001e+01 0 0 0
17917 0 11 0.0000000000000000e+00 1.3010744645810002e+01 5.8633059084199992e+01 1.6115191000450000e+01 0 0 0
9013 1 3 5.1382600000000000e-01 1.8298205657375011e+01 6.1376916141099983e+01 1.3398010490175000e+01 0 0 0
9009 1 3 5.1382600000000000e-01 2.0515075036450000e+01 2.4572494525200003e+01 1.6200007505300000e+01 0 0 0
8997 1 3 5.1382600000000000e-01 1.1435573907178998e+01 6.1333586422339998e+01 1.3225493979085000e+01 0 0 0
18149 0 11 0.0000000000000000e+00 1.9961822584590010e+01 2.4971450002800005e+01 2.0453561717900001e+01 -1 0 0
22389 0 11 0.0000000000000000e+00 -8.9530781956099870e-01 4.0872193120002009e-02 1.7640459325800002e+01 0 1 0
8993 1 3 5.1382600000000000e-01 1.3652365518600012e+01 2.4524200847200007e+01 1.6290668945400000e+01 0 0 0
8949 1 3 4.9840099999999998e-01 2.2822005031790997e+01 5.6287676124860013e+01 1.2409463085715000e+01 0 0 0
15267 1 9 3.7807449999999998e-01 2.0357486962860012e+01 2.2295185424800003e+01 1.5788783838600002e+01 0 0 0
17205 0 11 0.0000000000000000e+00 1.9360387962703999e+01 -2.3668258595999259e-01 1.7438744115950001e+01 0 0 0
17507 0 11 0.0000000000000000e+00 1.7303939091540006e+01 2.3562175602000028e+00 1.8789313821050001e+01 0 0 0
17112 0 11 0.0000000000000000e+00 -2.7033024807039983e+00 3.8688014911000003e+01 1.7760864991950001e+01 0 0 0
17417 0 11 0.0000000000000000e+00 2.2050597926630015e+01 4.0667314218199998e+01 1.9507591419550003e+01 -1 0 0
17756 0 11 0.0000000000000000e+00 1.9686038349720000e+01 5.8003739792600001e+01 1.6209489289150000e+01 0 0 0
17367 0 11 0.0000000000000000e+00 2.3597814343760000e+01 8.0804570140000038e+00 1.7003751045900000e+01 -1 0 0
17865 0 11 0.0000000000000000e+00 1.3048633205370013e+01 2.5012844483600006e+01 2.0310685522900002e+01 0 0 0
18209 0 11 0.0000000000000000e+00 6.4820706365300005e+00 5.5088415540999989e+01 1.7858280579450000e+01 1 0 0
8945 1 3 4.9840099999999998e-01 -2.2744967853759999e+00 1.9296843771800006e+01 1.5470689473550001e+01 0 0 0
17260 0 11 0.0000000000000000e+00 1.0056778160450000e+01 4.3585638562199996e+01 1.8168192035150000e+01 0 0 0
23003 0 11 0.0000000000000000e+00 1.7748225512390000e+01 6.1272198247600002e+01 1.7424586383899999e+01 0 0 0
23611 0 11 0.0000000000000000e+00 1.6842228267520007e+01 5.6126282799800002e+01 1.7938031473750002e+01 -1 0 0
17272 0 11 0.0000000000000000e+00 2.1383153810060005e+01 4.6009475587000004e+01 1.6425102456150000e+01 0 0 0
22849 0 11 0.0000000000000000e+00 1.0770218658270002e+01 6.1245801860400007e+01 1.7576294925500001e+01 0 0 0
8929 1 3 4.9840099999999998e-01 1.8093552299130000e+01 1.9238501305000000e+01 1.5512513232450001e+01 0 0 0
8689 1 3 -4.4039600000000001e-01 2.4791463418492011e+01 -1.1989392636800016e+00 2.0774903269199999e+01 0 0 0
17581 0 11 0.0000000000000000e+00 7.9125384543400088e+00 4.5886490329400004e+01 1.5774626106550000e+01 -1 0 0
8673 1 3 -4.4039600000000001e-01 1.7935590969376001e+01 -1.1379269846400071e+00 2.0833092846800000e+01 0 0 0
8657 1 3 -4.4039600000000001e-01 1.1190595476611001e+01 -1.2860330822399941e+00 2.0795685261199999e+01 0 0 0
8629 1 3 4.1399100000000000e-01 1.8751900301250000e+01 4.5715144832799993e+01 2.0689177552200000e+01 0 0 0
8625 1 3 4.1399100000000000e-01 2.0534443249990012e+01 6.9228363830000017e+00 2.1013246739950002e+01 0 0 0
8613 1 3 4.1399100000000000e-01 1.1948264099860012e+01 4.5762088726400002e+01 2.0626312026400001e+01 0 0 0
17156 0 11 0.0000000000000000e+00 1.4823968747089999e+01 4.5975054381999996e+01 1.6028036521499999e+01 0 0 0
17131 0 11 0.0000000000000000e+00 1.1912069376549999e+01 4.1347253201999997e+01 2.0174563475300001e+01 0 0 0
8609 1 3 4.1399100000000000e-01 1.3710604494170001e+01 6.8145502374000060e+00 2.1008051241950000e+01 0 0 0
22551 0 11 0.0000000000000000e+00 1.2551603444692002e+01 -1.2425766067999877e-01 1.6995568136549998e+01 0 1 0
17115 0 11 0.0000000000000000e+00 -2.4057358527179988e+00 4.4404453382800021e+01 1.4689156686899995e+01 0 0 0
8497 1 3 4.1926200000000002e-01 2.5084044069341001e+01 -2.4716317782399955e+00 2.0489150879200000e+01 0 0 0
17724 0 11 0.0000000000000000e+00 1.5200486278600014e+01 4.0698435211200007e+01 1.9492654362800003e+01 1 0 0
8481 1 3 4.1926200000000002e-01 1.8201252502391004e+01 -2.4723065580399988e+00 2.0576045583250000e+01 0 0 0
17369 0 11 0.0000000000000000e+00 1.1919434465593000e+01 5.1564483836800026e+00 1.8334058308800000e+01 0 0 0
8465 1 3 4.1926200000000002e-01 1.1482395735074000e+01 -2.5527563905599973e+00 2.0490709528600000e+01 0 0 0
27040 0 11 0.0000000000000000e+00 1.3728601549441002e+01 2.0631863521600042e+00 1.9619944063799998e+01 0 1 1
22409 0 11 0.0000000000000000e+00 1.8547503278099001e+01 5.5772493916399970e+00 1.8254437301949999e+01 0 1 0
553 1 7 9.2755000000000004e-02 1.7284058137490003e+01 6.5390749855799996e+01 1.9924789908950000e+01 0 0 0
17541 0 11 0.0000000000000000e+00 1.3107916128489995e+01 1.9499623580600002e+01 1.9216123981749998e+01 0 0 0
8437 1 3 -4.0706399999999998e-01 1.9932116362130003e+01 4.5394634998800001e+01 2.0127803993300002e+01 0 0 0
17432 0 11 0.0000000000000000e+00 1.7537273682710005e+01 3.8494090044600007e+01 1.7960891664950001e+01 0 0 0
10613 1 3 3.1730000000000000e-03 -3.7660992836699974e+00 6.3191885879439994e+01 1.3128013447860001e+01 0 0 0
15195 1 9 3.7807449999999998e-01 1.1419291301416003e+01 5.9094679587759998e+01 1.2607736278140001e+01 0 0 0
5325 1 7 8.7499999999999994e-02 -9.0570720849859887e-01 -4.5997475359999953e+00 1.5170000026800000e+01 -1 1 0
17216 0 11 0.0000000000000000e+00 2.3802466396624009e+01 2.2054569128400061e+00 1.8823604107849999e+01 0 0 0
17346 0 11 0.0000000000000000e+00 2.0597695361662016e+01 2.5290569537200049e+00 1.9776198666150002e+01 -1 0 0
15193 1 8 3.7807449999999998e-01 1.0627080910018002e+01 5.8186966405679996e+01 1.3007581804219994e+01 0 0 0
23149 0 11 0.0000000000000000e+00 9.2135668548100025e+00 5.9099947692599997e+01 1.5061803780950001e+01 0 0 0
8433 1 3 -4.0706399999999998e-01 2.1740023460720003e+01 6.7544820552000040e+00 2.0441871847399998e+01 0 0 0
18491 0 11 0.0000000000000000e+00 1.6477649318870007e+01 5.8879401122000012e+01 1.5188963594500001e+01 -1 0 0
17542 0 11 0.0000000000000000e+00 1.5941935981380013e+01 1.6052466801800005e+01 2.0468498774650001e+01 0 0 0
15171 1 9 3.7807449999999998e-01 1.3574892517469999e+01 2.2205871939800002e+01 1.5841648030750001e+01 0 0 0
8421 1 3 -4.0706399999999998e-01 1.3109163430640011e+01 4.5444803448200005e+01 2.0044546137850002e+01 0 0 0
17977 0 11 0.0000000000000000e+00 2.2378588084640018e+01 2.2374679821600004e+01 1.8758530495399999e+01 -1 0 0
17970 0 11 0.0000000000000000e+00 1.4980251134940005e+01 2.2341534694000000e+01 1.9167156413099999e+01 0 0 0
8417 1 3 -4.0706399999999998e-01 1.4914702804900010e+01 6.5743550620000022e+00 2.0407841335500002e+01 0 0 0
8305 1 3 -4.1502299999999998e-01 -9.8966628049699923e-01 -2.8767741898800026e+00 2.0958953785849999e+01 0 0 0
17717 0 11 0.0000000000000000e+00 1.8508405471860002e+01 4.1282761522399994e+01 2.0216387234199996e+01 -1 0 0
17771 0 11 0.0000000000000000e+00 1.0107264815490002e+01 5.6563701092399995e+01 1.7476541363900001e+01 0 0 0
8913 1 3 4.9840099999999998e-01 1.1364335865030004e+01 1.9313416525600005e+01 1.5389769592200000e+01 0 0 0
17682 0 11 0.0000000000000000e+00 1.1436687986940003e+01 2.2354356511400002e+01 1.8166373610850002e+01 0 0 0
8289 1 3 -4.1502299999999998e-01 1.9413540108224005e+01 -2.8762641385600052e+00 2.1034678169199999e+01 0 0 0
17837 0 11 0.0000000000000000e+00 1.8051199932879999e+01 2.2081616316800002e+01 1.8095065400799999e+01 0 0 0
81 1 7 6.1766000000000001e-02 8.7038573332200002e+00 1.2674516443200002e+01 1.5408992934800001e+01 0 0 0
273 1 7 6.5079999999999999e-02 1.0639031735570009e+01 1.3894161116400001e+01 1.5933478457900000e+01 0 0 0
277 1 7 6.5079999999999999e-02 8.5509065932180057e+00 5.0891151950880008e+01 1.4021483238919998e+01 0 0 0
465 1 7 8.9469999999999994e-02 1.0573357101310000e+01 1.1613702368000002e+01 1.5489003604000001e+01 0 0 0
469 1 7 8.9469999999999994e-02 8.2116330899950043e+00 4.8678268148900003e+01 1.4289428059524996e+01 0 0 0
833 1 7 9.5796999999999993e-02 -2.5024410666159991e+00 1.4238373208000002e+01 1.9931154394000000e+01 -1 0 0
837 1 7 9.5796999999999993e-02 -4.4189970879640006e+00 5.2611932628599988e+01 1.7895428390150002e+01 -1 0 0
1857 1 7 1.4914500000000000e-01 -3.2224401175967978e+00 3.2050164811400002e+01 1.7856202380250000e+01 -1 0 0
8273 1 3 -4.1502299999999998e-01 1.2687522944213001e+01 -2.9617082395199974e+00 2.1009220229000000e+01 0 0 0
2001 1 7 1.4031199999999999e-01 8.6731441811300005e+00 1.4707432268600003e+01 1.6105059779350000e+01 0 0 0
2177 1 7 1.3042899999999999e-01 -1.9868689296999995e+00 1.5838141765400003e+01 1.8862310567950001e+01 -1 0 0
2181 1 7 1.3042899999999999e-01 -4.0372713305919987e+00 5.3628575139200002e+01 1.6374316463200000e+01 -1 0 0
4757 1 7 9.6615999999999994e-02 8.7063833810800002e+00 3.1187104609199999e+01 2.0656186139900001e+01 0 0 0
5137 1 7 8.7911000000000003e-02 9.9570591981890058e+00 -7.6209073723599960e+00 2.0628260338150003e+01 0 0 0
8245 1 3 1.5939999999999999e-03 2.0806881747529999e+01 4.4480577885000002e+01 2.0693983387850004e+01 0 0 0
5313 1 7 8.7499999999999994e-02 -2.7209583839199993e+00 3.3650683336400007e+01 1.6828662763300002e+01 -1 0 0
5505 1 7 6.7263000000000003e-02 -9.8369805473699923e-01 -3.8034961815999964e+00 1.7304830154999998e+01 -1 0 0
5509 1 7 6.7263000000000003e-02 -2.8539835828959985e+00 3.4926947892200005e+01 1.8736839291250000e+01 -1 0 0
5841 1 4 -2.6059900000000003e-01 9.9413303706000065e+00 1.2702863762800003e+01 1.6024919222699999e+01 0 0 0
5845 1 4 -2.6059900000000003e-01 7.6895763067100029e+00 4.9923971435399991e+01 1.4456268489049997e+01 0 0 0
6465 1 3 2.2641800000000001e-01 1.1326882619290179e-01 -5.8236284256159987e+00 1.7074929368500001e+01 -1 0 0
6469 1 3 2.2641800000000001e-01 -1.7424708382099978e+00 3.2823542520399997e+01 1.8969207939300002e+01 -1 0 0
6657 1 3 -3.1043500000000002e-01 -2.5948052423859984e+00 3.1845292279400006e+01 1.8662024120049999e+01 -1 0 0
8241 1 3 1.5939999999999999e-03 2.2565451445560008e+01 5.7220147608000040e+00 2.0787892014200001e+01 0 0 0
6977 1 3 -2.7393200000000001e-01 -1.1684854059719982e+00 1.5582723518600000e+01 1.8248982029050001e+01 -1 0 0
6981 1 3 -2.7393200000000001e-01 -3.1627818367699980e+00 5.3284893298200004e+01 1.5830217935150001e+01 -1 0 0
12369 1 3 2.1152599999999999e-01 9.5742764039899999e+00 1.2601029138800003e+01 1.7544082837900003e+01 0 0 0
12373 1 3 2.1152599999999999e-01 7.4431361855700100e+00 5.0185090330999998e+01 1.5964781333350000e+01 0 0 0
12993 1 4 -2.6328000000000001e-01 -2.4174694959399812e-01 -4.4652878668000016e+00 1.6392240931300002e+01 -1 0 0
12997 1 4 -2.6328000000000001e-01 -2.1173266057579996e+00 3.4014988525199996e+01 1.8014275406900001e+01 -1 0 0
5357 1 7 8.7499999999999994e-02 1.3078326386238901e+01 -4.6980708796559956e+00 1.4890352346950001e+01 0 1 0
3089 1 7 1.3269700000000001e-01 1.1220014556690002e+01 2.6555464796999999e+01 1.5631490136650001e+01 0 0 0
537 1 7 9.2755000000000004e-02 1.0187450012319998e+01 6.5783849660599998e+01 2.0007917876949996e+01 0 0 0
97 1 7 6.1766000000000001e-02 1.5413558265090002e+01 1.2782052387200002e+01 1.5220915907200002e+01 0 0 0
101 1 7 6.1766000000000001e-02 1.3429324678716002e+01 4.9709183106160005e+01 1.3920119072940000e+01 0 0 0
113 1 7 6.1766000000000001e-02 2.2262935647660008e+01 1.2715011218400006e+01 1.5382495894999995e+01 0 0 0
117 1 7 6.1766000000000001e-02 2.0237482393880999e+01 4.9991184338859995e+01 1.3811987770815001e+01 0 0 0
145 1 7 6.4399999999999999e-02 1.1096831202710003e+01 2.8857453851600006e+01 2.1311338437699991e+01 0 0 0
149 1 7 6.4399999999999999e-02 8.6521222618600007e+00 6.4787000510799999e+01 1.8863219780100000e+01 0 0 0
161 1 7 6.4399999999999999e-02 1.7848062371639998e+01 2.8678976755200004e+01 2.1347447148800001e+01 0 0 0
165 1 7 6.4399999999999999e-02 1.5470324852939999e+01 6.4612948093800000e+01 1.9058960167250000e+01 0 0 0
177 1 7 6.4399999999999999e-02 -2.6053394634119993e+00 2.8557942303600012e+01 2.1382516760300003e+01 0 0 0
181 1 7 6.4399999999999999e-02 -4.8261517895580015e+00 6.4872339625999999e+01 1.8889197270099999e+01 0 0 0
289 1 7 6.5079999999999999e-02 1.7391919251030007e+01 1.3617146410399998e+01 1.5824113225000001e+01 0 0 0
293 1 7 6.5079999999999999e-02 1.5352407227164006e+01 5.1095110758440001e+01 1.3967995587010000e+01 0 0 0
305 1 7 6.5079999999999999e-02 2.4250616956849999e+01 1.3625995430000001e+01 1.5923087461900002e+01 0 0 0
309 1 7 6.5079999999999999e-02 2.2334412736654016e+01 5.0976550974640013e+01 1.3993063864860000e+01 0 0 0
337 1 7 6.8061999999999998e-02 1.2949164990589999e+01 2.8303347984200002e+01 2.0141182400650003e+01 0 0 0
341 1 7 6.8061999999999998e-02 1.0851671150089999e+01 6.4779050305200002e+01 1.8068828135900002e+01 0 0 0
353 1 7 6.8061999999999998e-02 1.9820579451740013e+01 2.8227757826999998e+01 2.0248988984149999e+01 0 0 0
357 1 7 6.8061999999999998e-02 1.7564904414650002e+01 6.4443842969599999e+01 1.7908027472800001e+01 0 0 0
481 1 7 8.9469999999999994e-02 1.7166764789870001e+01 1.1390230898400000e+01 1.5438607273400001e+01 0 0 0
485 1 7 8.9469999999999994e-02 1.5382261963686002e+01 4.8827971382759991e+01 1.4223406268690001e+01 0 0 0
497 1 7 8.9469999999999994e-02 2.3974551104379998e+01 1.1393230840400005e+01 1.5650323816900000e+01 0 0 0
501 1 7 8.9469999999999994e-02 2.1883610917763999e+01 4.8741537402239992e+01 1.4193869862560001e+01 0 0 0
8229 1 3 1.5939999999999999e-03 1.3964736154460017e+01 4.4541320049000007e+01 2.0655017152850000e+01 0 0 0
8225 1 3 1.5939999999999999e-03 1.5730205652729991e+01 5.5435376228000042e+00 2.0796984135700001e+01 0 0 0
1253 1 7 1.0145100000000000e-01 1.2974970640307001e+01 5.4400602600819994e+01 1.2344285563304995e+01 0 0 0
673 1 7 9.3274999999999997e-02 1.3233438241049999e+01 1.4633573909200004e+01 2.0771006645700002e+01 0 0 0
677 1 7 9.3274999999999997e-02 1.1082674866470006e+01 5.3105895837599995e+01 1.8833345666600003e+01 0 0 0
689 1 7 9.3274999999999997e-02 1.9901761129749989e+01 1.4492892358799999e+01 2.1056759035700001e+01 0 0 0
693 1 7 9.3274999999999997e-02 1.8081138889270004e+01 5.3056326994199992e+01 1.8710602026350003e+01 0 0 0
721 1 7 8.9549000000000004e-02 9.0000642877099999e+00 3.1693432720799997e+01 1.6065184332200001e+01 0 0 0
725 1 7 8.9549000000000004e-02 6.3767087088050021e+00 6.8457885767299999e+01 1.4116417976125000e+01 0 0 0
737 1 7 8.9549000000000004e-02 1.5667461926449995e+01 3.1600969661400001e+01 1.6132595918749999e+01 0 0 0
741 1 7 8.9549000000000004e-02 1.3412463512571001e+01 6.8212052289660008e+01 1.4149954915715000e+01 0 0 0
753 1 7 8.9549000000000004e-02 2.2612629891330009e+01 3.1776147440599999e+01 1.6265600667550000e+01 0 0 0
757 1 7 8.9549000000000004e-02 2.0119748147612011e+01 6.8631946442919997e+01 1.4413977135330001e+01 0 0 0
865 1 7 9.5796999999999993e-02 1.1171331405210003e+01 1.4311413666000004e+01 1.9806722216900003e+01 0 0 0
869 1 7 9.5796999999999993e-02 9.2312876081300015e+00 5.2326444049200006e+01 1.7813209634300001e+01 0 0 0
881 1 7 9.5796999999999993e-02 1.7932307778249999e+01 1.4031249701200004e+01 1.9916866774500001e+01 0 0 0
885 1 7 9.5796999999999993e-02 1.6008537538359988e+01 5.2355315446600002e+01 1.7873867073450000e+01 0 0 0
929 1 7 8.9786000000000005e-02 1.3723300648410000e+01 3.1197297953600007e+01 1.7181696852400002e+01 0 0 0
933 1 7 8.9786000000000005e-02 1.1397671786689997e+01 6.7656202513799997e+01 1.5167012615450000e+01 0 0 0
945 1 7 8.9786000000000005e-02 2.0574439356070009e+01 3.1184624486200001e+01 1.7123377387350001e+01 0 0 0
949 1 7 8.9786000000000005e-02 1.8216487822460003e+01 6.7800409104400003e+01 1.5200393690100000e+01 0 0 0
1057 1 7 9.7892000000000007e-02 1.2677491031190000e+01 1.2669573780800002e+01 1.9762820258800001e+01 0 0 0
1061 1 7 9.7892000000000007e-02 1.0830504859330002e+01 5.0903801839799996e+01 1.8247683154550000e+01 0 0 0
1073 1 7 9.7892000000000007e-02 1.9425682165730013e+01 1.2577635725200009e+01 1.9876341890100001e+01 0 0 0
1077 1 7 9.7892000000000007e-02 1.7633672335659998e+01 5.0926523914400001e+01 1.8236902496199999e+01 0 0 0
1105 1 7 9.8960999999999993e-02 8.4093191334700030e+00 3.2250764775199997e+01 1.8274310081800003e+01 0 0 0
1121 1 7 9.8960999999999993e-02 1.5344068955199999e+01 3.2177874165200002e+01 1.8312496992100002e+01 0 0 0
1137 1 7 9.8960999999999993e-02 2.2002367600890004e+01 3.2134529829199998e+01 1.8387312163299999e+01 0 0 0
1297 1 7 1.0182400000000000e-01 1.0681613634110001e+01 2.5477706598599998e+01 1.8119094579050003e+01 0 0 0
1301 1 7 1.0182400000000000e-01 8.4978313642300058e+00 6.2058094268400019e+01 1.5235203526700001e+01 0 0 0
1313 1 7 1.0182400000000000e-01 1.7541800695899997e+01 2.5452584773600002e+01 1.8092467651800000e+01 0 0 0
1317 1 7 1.0182400000000000e-01 1.5121846439960002e+01 6.1849471069200000e+01 1.5295990853300001e+01 0 0 0
1329 1 7 1.0182400000000000e-01 -2.9157851597551980e+00 2.5385993164400002e+01 1.8005443060299999e+01 0 0 0
1333 1 7 1.0182400000000000e-01 2.2125186556220001e+01 6.2104363059400008e+01 1.5049594360650001e+01 0 0 0
1489 1 7 1.0630400000000000e-01 1.0542537581010002e+01 2.6359971823600013e+01 2.0177161224300001e+01 0 0 0
1493 1 7 1.0630400000000000e-01 8.2641856869700039e+00 6.2676993357400001e+01 1.7389906434749999e+01 0 0 0
1505 1 7 1.0630400000000000e-01 1.7246362734870015e+01 2.6245011549000004e+01 2.0182746384649999e+01 0 0 0
1509 1 7 1.0630400000000000e-01 1.4953350572670004e+01 6.2386855666800002e+01 1.7498362455500001e+01 0 0 0
1521 1 7 1.0630400000000000e-01 -3.1614845099023983e+00 2.6262484303200001e+01 2.0176901449400003e+01 0 0 0
1525 1 7 1.0630400000000000e-01 -5.1999345667791985e+00 6.2561508032200003e+01 1.7318987887050000e+01 0 0 0
1681 1 7 1.0393200000000000e-01 8.7809752929599991e+00 2.5350974765000004e+01 1.9380561493450003e+01 0 0 0
1685 1 7 1.0393200000000000e-01 6.5483128309300058e+00 6.1888467683999998e+01 1.6339506626599999e+01 0 0 0
1697 1 7 1.0393200000000000e-01 1.5583622475039999e+01 2.5209617616000003e+01 1.9221449367200002e+01 0 0 0
1701 1 7 1.0393200000000000e-01 1.3212190717290014e+01 6.1599454791600003e+01 1.6410425174300002e+01 0 0 0
1713 1 7 1.0393200000000000e-01 2.2423595991540001e+01 2.5322178185000002e+01 1.9207551410050002e+01 0 0 0
1717 1 7 1.0393200000000000e-01 2.0238256816760003e+01 6.1756334667200001e+01 1.6383668359599998e+01 0 0 0
1825 1 7 1.4638200000000001e-01 1.4617348445379996e+01 1.3041151770600004e+01 2.0125076356849998e+01 0 0 0
1829 1 7 1.4638200000000001e-01 1.2762109226200000e+01 5.1420561043999996e+01 1.8480051802600002e+01 0 0 0
1841 1 7 1.4638200000000001e-01 2.1478120543490014e+01 1.3153113016800004e+01 2.0501100524600002e+01 0 0 0
1845 1 7 1.4638200000000001e-01 1.9592592059829986e+01 5.1459706119200028e+01 1.8536163180999999e+01 0 0 0
1889 1 7 1.4914500000000000e-01 1.0417410972190003e+01 3.2247839515400010e+01 1.7862436977849992e+01 0 0 0
8213 1 3 1.5939999999999999e-03 7.1503421362199990e+00 4.4503899917999981e+01 2.0706062920699999e+01 0 0 0
1905 1 7 1.4914500000000000e-01 1.7363496286030003e+01 3.2082710337400002e+01 1.7656435482150002e+01 0 0 0
2017 1 7 1.4031199999999999e-01 1.5438603532120002e+01 1.4661163112000001e+01 1.6053234686800000e+01 0 0 0
2021 1 7 1.4031199999999999e-01 1.3312766396721011e+01 5.1982179876059988e+01 1.4082932991515001e+01 0 0 0
2033 1 7 1.4031199999999999e-01 2.2190575757260000e+01 1.4564875923200004e+01 1.6368081865600001e+01 0 0 0
2037 1 7 1.4031199999999999e-01 2.0262997574581998e+01 5.2108261283320005e+01 1.4113937125830001e+01 0 0 0
2065 1 7 1.3779500000000000e-01 1.1003976865000002e+01 2.8100047843200002e+01 1.9383548904800001e+01 0 0 0
2069 1 7 1.3779500000000000e-01 8.6962611466000013e+00 6.4567875407200006e+01 1.6814375143800000e+01 0 0 0
2081 1 7 1.3779500000000000e-01 1.7851010909410011e+01 2.7914896449800004e+01 1.9321332816249999e+01 0 0 0
2085 1 7 1.3779500000000000e-01 1.5466315040540012e+01 6.4178600468200003e+01 1.6962057174449999e+01 0 0 0
2097 1 7 1.3779500000000000e-01 -2.6305279439679978e+00 2.7999635694600002e+01 1.9381600593050003e+01 0 0 0
2101 1 7 1.3779500000000000e-01 -4.8306866389319980e+00 6.4444216215799997e+01 1.6800217411749998e+01 0 0 0
2209 1 7 1.3042899999999999e-01 1.1718222270730001e+01 1.5824268345600002e+01 1.8735150754399992e+01 0 0 0
2213 1 7 1.3042899999999999e-01 9.6293814202200032e+00 5.3688342689000009e+01 1.6504853350449999e+01 0 0 0
2225 1 7 1.3042899999999999e-01 1.8371457785939999e+01 1.5756177332400002e+01 1.8910498811899998e+01 0 0 0
2229 1 7 1.3042899999999999e-01 1.6525087052530001e+01 5.3626175584399988e+01 1.6463938803700000e+01 0 0 0
2273 1 7 1.3293900000000000e-01 1.4162531446420003e+01 2.9288566684999999e+01 1.6780734294249999e+01 0 0 0
2277 1 7 1.3293900000000000e-01 1.1872549407714999e+01 6.5947957519300004e+01 1.4402170366125000e+01 0 0 0
2289 1 7 1.3293900000000000e-01 2.1022046347760018e+01 2.9335060574600000e+01 1.6677863433850000e+01 0 0 0
2293 1 7 1.3293900000000000e-01 1.8686358296710001e+01 6.6066180029999984e+01 1.4496403711100001e+01 0 0 0
2321 1 7 1.5941200000000000e-01 1.3120145257589002e+01 -3.9532014681599987e+00 2.0907908018000001e+01 0 0 0
8209 1 3 1.5939999999999999e-03 8.9617044594400070e+00 5.6679466190000038e+00 2.0746717692550000e+01 0 0 0
2337 1 7 1.5941200000000000e-01 1.9813351484532998e+01 -3.8612931219199984e+00 2.0980644990000002e+01 0 0 0
8053 1 3 -2.0747800000000000e-01 1.9735266992480000e+01 6.4357449655599993e+01 1.5067908491099994e+01 0 0 0
2353 1 7 1.5941200000000000e-01 -5.1607587535799992e-01 -3.8576187287200003e+00 2.0892061749100002e+01 0 0 0
8049 1 3 -2.0747800000000000e-01 2.1971069698940010e+01 2.7690297466400001e+01 1.7544862162600001e+01 0 0 0
2465 1 7 1.6083000000000000e-01 1.5382200942289998e+01 7.1592040430000026e+00 1.9661897710150001e+01 0 0 0
2469 1 7 1.6083000000000000e-01 1.3550928516970000e+01 4.5878171610000003e+01 1.9161441365300004e+01 0 0 0
2481 1 7 1.6083000000000000e-01 2.2231443136059998e+01 7.3932491836000054e+00 1.9728270197099999e+01 0 0 0
2485 1 7 1.6083000000000000e-01 2.0325457989490001e+01 4.5799206720200019e+01 1.9162350577449999e+01 0 0 0
2641 1 7 1.2972700000000001e-01 9.9193739264459992e+00 5.4821497035600029e+00 2.0291851842650001e+01 0 0 0
2645 1 7 1.2972700000000001e-01 8.0729927672000059e+00 4.4373265903200000e+01 2.0226778230200001e+01 0 0 0
2657 1 7 1.2972700000000001e-01 1.6679961349003001e+01 5.4799599972800035e+00 2.0300554301800002e+01 0 0 0
2661 1 7 1.2972700000000001e-01 1.4903938530120001e+01 4.4361942237000001e+01 2.0151573396650001e+01 0 0 0
2673 1 7 1.2972700000000001e-01 2.3542436077460998e+01 5.7113953907600052e+00 2.0314192484050000e+01 0 0 0
2677 1 7 1.2972700000000001e-01 2.1722243658900009e+01 4.4276453261000000e+01 2.0203528376650002e+01 0 0 0
2705 1 7 2.1591900000000000e-01 1.0216215565854000e+01 -9.0919170635999613e-01 2.0547470344250002e+01 0 0 0
8037 1 3 -2.0747800000000000e-01 1.2835431704030007e+01 6.4199519787600011e+01 1.5012316662500000e+01 0 0 0
2721 1 7 2.1591900000000000e-01 1.6999124904474012e+01 -6.7994601495999163e-01 2.0572538622100002e+01 0 0 0
8033 1 3 -2.0747800000000000e-01 1.5095888300900011e+01 2.7651602551999996e+01 1.7630587879600000e+01 0 0 0
2737 1 7 2.1591900000000000e-01 2.3813092022850999e+01 -7.5637623843999791e-01 2.0567473011550003e+01 0 0 0
8021 1 3 -2.0747800000000000e-01 6.0532315328900008e+00 6.4388720480999993e+01 1.4956594946450000e+01 0 0 0
2897 1 7 2.1374000000000001e-01 8.6754503333000024e+00 2.5034736985600002e+01 1.7261707521599998e+01 0 0 0
2901 1 7 2.1374000000000001e-01 6.5142277989930033e+00 6.1832363980980006e+01 1.4141304411545001e+01 0 0 0
2913 1 7 2.1374000000000001e-01 1.5434207855330012e+01 2.4988392813600008e+01 1.7193646497800000e+01 0 0 0
2917 1 7 2.1374000000000001e-01 1.3224816416476001e+01 6.1706822624760001e+01 1.4188336657190000e+01 0 0 0
2929 1 7 2.1374000000000001e-01 2.2280803674130009e+01 2.5017038979600017e+01 1.7085320364499999e+01 0 0 0
2933 1 7 2.1374000000000001e-01 2.0107420097480002e+01 6.1753856754200008e+01 1.4286115929550000e+01 0 0 0
3217 1 7 1.3578200000000001e-01 8.9391509861100023e+00 1.8526020417600002e+01 1.7397829569199999e+01 0 0 0
3221 1 7 1.3578200000000001e-01 6.7654558954700006e+00 5.5943076063599996e+01 1.4568101583500001e+01 0 0 0
3233 1 7 1.3578200000000001e-01 1.5565945789400004e+01 1.8552417090000002e+01 1.7431340531299998e+01 0 0 0
3237 1 7 1.3578200000000001e-01 1.3489859817370004e+01 5.5873185018800001e+01 1.4573297081500002e+01 0 0 0
3249 1 7 1.3578200000000001e-01 2.2440914243480002e+01 1.8583238077000008e+01 1.7387568460649998e+01 0 0 0
3253 1 7 1.3578200000000001e-01 2.0322907527969015e+01 5.5791122781740000e+01 1.4415912458335001e+01 0 0 0
3297 1 7 1.5454999999999999e-01 1.2552383591870001e+01 2.8073197040000004e+01 1.6629934964800000e+01 0 0 0
3301 1 7 1.5454999999999999e-01 1.0316948593041005e+01 6.4815211749059998e+01 1.3895505401165002e+01 0 0 0
3313 1 7 1.5454999999999999e-01 1.9423073330470011e+01 2.8152461652200007e+01 1.6473680362450001e+01 0 0 0
3317 1 7 1.5454999999999999e-01 1.7167457643746001e+01 6.4868492654159994e+01 1.4042213275940000e+01 0 0 0
3409 1 7 1.5750800000000001e-01 1.0263677969800003e+01 1.6858909742200005e+01 1.7986869154950000e+01 0 0 0
3413 1 7 1.5750800000000001e-01 8.1294652396600000e+00 5.4502661904800000e+01 1.5506148747399994e+01 0 0 0
3425 1 7 1.5750800000000001e-01 1.6919735709939992e+01 1.6834163120199999e+01 1.8123250977450002e+01 0 0 0
3429 1 7 1.5750800000000001e-01 1.4948301457350000e+01 5.4271466442999987e+01 1.5468091724550000e+01 0 0 0
3441 1 7 1.5750800000000001e-01 2.3786463080279997e+01 1.6855610288600005e+01 1.8067399373950000e+01 0 0 0
3445 1 7 1.5750800000000001e-01 2.1646638051819998e+01 5.4233596070400012e+01 1.5324825867200001e+01 0 0 0
3537 1 7 1.3084399999999999e-01 1.3903705354250006e+01 8.3160048338000028e+00 1.8934787765050004e+01 0 0 0
3541 1 7 1.3084399999999999e-01 1.2013532228830003e+01 4.6702239577400007e+01 1.8162476987350001e+01 0 0 0
3553 1 7 1.3084399999999999e-01 2.0764624250820010e+01 8.5238033540000036e+00 1.9013889222100001e+01 0 0 0
3557 1 7 1.3084399999999999e-01 1.8840487997680007e+01 4.6663319782000002e+01 1.8306781944300003e+01 0 0 0
3601 1 7 1.3358500000000001e-01 1.1610782817023011e+01 -5.1187330687199957e+00 2.0383422494900003e+01 0 0 0
8017 1 3 -2.0747800000000000e-01 8.3429920452800008e+00 2.7737991452000003e+01 1.7604090839800001e+01 0 0 0
3617 1 7 1.3358500000000001e-01 1.8321883137877006e+01 -4.9852049054799998e+00 2.0550327868149999e+01 0 0 0
7989 1 3 -2.1418699999999999e-01 1.7464646911630005e+01 5.3682865461200024e+01 1.4602911420100000e+01 0 0 0
3633 1 7 1.3358500000000001e-01 2.5265977100372996e+01 -5.0265699281199998e+00 2.0343806822650002e+01 0 0 0
7985 1 3 -2.1418699999999999e-01 1.9461247225450006e+01 1.6186919452000001e+01 1.7132339621400000e+01 0 0 0
7973 1 3 -2.1418699999999999e-01 1.0597273971290003e+01 5.3714061530800002e+01 1.4643955854300001e+01 0 0 0
3733 1 7 1.3391200000000000e-01 8.2507079050800023e+00 4.8358780960600001e+01 2.0401217075550001e+01 0 0 0
3745 1 7 1.3391200000000000e-01 1.6861356846950006e+01 9.5211793040000057e+00 2.1371346439600003e+01 0 0 0
3749 1 7 1.3391200000000000e-01 1.5053249030790006e+01 4.8242696000999999e+01 2.0517856005650000e+01 0 0 0
7969 1 3 -2.1418699999999999e-01 1.2720992956840005e+01 1.6272408242800005e+01 1.6960108862700000e+01 0 0 0
3765 1 7 1.3391200000000000e-01 2.2001274619890001e+01 4.8463167570600000e+01 2.0383812157250002e+01 0 0 0
3809 1 7 1.3157300000000000e-01 1.4651362872811999e+01 -3.5409685986799913e+00 1.8078050144850000e+01 0 0 0
3813 1 7 1.3157300000000000e-01 1.2914675128330002e+01 3.5358068880800005e+01 1.9502525809000002e+01 0 0 0
3825 1 7 1.3157300000000000e-01 2.1458338100528014e+01 -3.4660982641199967e+00 1.8025575615050002e+01 0 0 0
3829 1 7 1.3157300000000000e-01 1.9561770777050000e+01 3.5265980790399993e+01 1.9580977828799998e+01 0 0 0
3921 1 7 1.4542500000000000e-01 1.1003765221650001e+01 1.1232229133000015e+01 1.7391724859050001e+01 0 0 0
3925 1 7 1.4542500000000000e-01 8.9207538197400069e+00 4.8853485987199996e+01 1.6087524973600001e+01 0 0 0
3937 1 7 1.4542500000000000e-01 1.7752226466840014e+01 1.1098146117400006e+01 1.7274566379149999e+01 0 0 0
3941 1 7 1.4542500000000000e-01 1.5782539867240002e+01 4.8806842013999997e+01 1.6123633684700000e+01 0 0 0
3953 1 7 1.4542500000000000e-01 2.4532225259179999e+01 1.1111719753600001e+01 1.7517326023200003e+01 0 0 0
3957 1 7 1.4542500000000000e-01 2.2613300910619998e+01 4.8921952180199995e+01 1.6060118721649999e+01 0 0 0
3985 1 7 1.4733199999999999e-01 1.5377980296923001e+01 -7.8658586529199948e+00 1.8915044872650000e+01 0 0 0
3989 1 7 1.4733199999999999e-01 1.3551290098720001e+01 3.1166857932800013e+01 2.1131314432000000e+01 0 0 0
4005 1 7 1.4733199999999999e-01 2.0271450779320013e+01 3.1176756832800002e+01 2.1239900340200002e+01 0 0 0
4177 1 7 1.0593500000000000e-01 1.0036921308001000e+01 -9.1385942843999413e-01 1.8391858224050001e+01 0 0 0
4181 1 7 1.0593500000000000e-01 8.4387548330000008e+00 3.7982507771800002e+01 1.9413033355950002e+01 0 0 0
4193 1 7 1.0593500000000000e-01 1.6830181308777998e+01 -7.5849421692000174e-01 1.8457321498850000e+01 0 0 0
4197 1 7 1.0593500000000000e-01 1.5177698216440000e+01 3.7976958597000007e+01 1.9487588752250002e+01 0 0 0
4209 1 7 1.0593500000000000e-01 2.3697786642583999e+01 -7.9820924996000198e-01 1.8381207453150001e+01 0 0 0
4213 1 7 1.0593500000000000e-01 2.1828713367980008e+01 3.7878571169000011e+01 1.9472521808050001e+01 0 0 0
4385 1 7 1.0752200000000001e-01 1.5187809269782012e+01 -1.6909563810799968e+00 1.7460824982449999e+01 0 0 0
4389 1 7 1.0752200000000001e-01 1.3351353672800004e+01 3.7087796128800001e+01 1.8646307738600001e+01 0 0 0
4401 1 7 1.0752200000000001e-01 2.1903994354213012e+01 -1.6255348343199971e+00 1.7410038989499999e+01 0 0 0
4405 1 7 1.0752200000000001e-01 1.9948207261539991e+01 3.7090570976199999e+01 1.8777883725450000e+01 0 0 0
4577 1 7 1.0323700000000000e-01 1.4934215311415009e+01 -9.9802671540000265e-01 1.9650467614549999e+01 0 0 0
4581 1 7 1.0323700000000000e-01 1.3211830338490001e+01 3.8018130210399988e+01 2.0710998643800000e+01 0 0 0
4593 1 7 1.0323700000000000e-01 2.1876722062534004e+01 -1.0939693687599972e+00 1.9692291373450001e+01 0 0 0
4597 1 7 1.0323700000000000e-01 2.0068563585120003e+01 3.7998857890600000e+01 2.0849328778049998e+01 0 0 0
4689 1 7 9.6578999999999998e-02 1.3020854911210005e+01 1.1514493721000004e+01 1.7860878328449999e+01 0 0 0
4693 1 7 9.6578999999999998e-02 1.0905791581010003e+01 4.9366495599000004e+01 1.6272874364749999e+01 0 0 0
4705 1 7 9.6578999999999998e-02 1.9709847479770009e+01 1.1548464359599999e+01 1.7852695419100002e+01 0 0 0
4709 1 7 9.6578999999999998e-02 1.7963469490350015e+01 4.9477781779800004e+01 1.6550313957949999e+01 0 0 0
4773 1 7 9.6615999999999994e-02 1.5522762107209999e+01 3.1223474883399980e+01 2.0610855419850001e+01 0 0 0
4789 1 7 9.6615999999999994e-02 2.2360576093110001e+01 3.1093366688400003e+01 2.0707621570100002e+01 0 0 0
4881 1 7 9.4995999999999997e-02 1.4382385699970003e+01 9.8354583150000021e+00 1.7633575290950002e+01 0 0 0
4885 1 7 9.4995999999999997e-02 1.2454035974880004e+01 4.8033466851400007e+01 1.6664355139049999e+01 0 0 0
4897 1 7 9.4995999999999997e-02 2.1237212750200015e+01 9.9527435746000030e+00 1.7811521097450001e+01 0 0 0
4901 1 7 9.4995999999999997e-02 1.9308311519600000e+01 4.7813745206199989e+01 1.6811647507349999e+01 0 0 0
4945 1 7 8.8303000000000006e-02 1.2002009166348007e+01 -7.0015928813199970e+00 1.9831790494750003e+01 0 0 0
7861 1 3 2.8731699999999999e-01 2.0848379538650011e+01 6.3970950204399990e+01 1.5763066123500002e+01 0 0 0
4961 1 7 8.8303000000000006e-02 1.8763251820811000e+01 -6.8210007024399957e+00 2.0025063020350000e+01 0 0 0
7857 1 3 2.8731699999999999e-01 2.3078343991809998e+01 2.7382838054000004e+01 1.8342111330700000e+01 0 0 0
4977 1 7 8.8303000000000006e-02 2.5590358872229004e+01 -6.9274722517599940e+00 1.9908553977699999e+01 0 0 0
7845 1 3 2.8731699999999999e-01 1.3888022930550001e+01 6.3795847718200001e+01 1.5826581086550002e+01 0 0 0
5073 1 7 9.1895000000000004e-02 1.2273766657220003e+01 9.6935001248000034e+00 1.6748392319200001e+01 0 0 0
5077 1 7 9.1895000000000004e-02 1.0452055233980003e+01 4.7212395599200008e+01 1.5779431942199999e+01 0 0 0
5089 1 7 9.1895000000000004e-02 1.9288236723070014e+01 9.5993121268000046e+00 1.6712283608099998e+01 0 0 0
5093 1 7 9.1895000000000004e-02 1.7313657577110003e+01 4.7357652074200004e+01 1.5825022437150000e+01 0 0 0
5105 1 7 9.1895000000000004e-02 -1.0693785729239991e+00 9.6394322422000034e+00 1.6875552132750002e+01 0 0 0
5109 1 7 9.1895000000000004e-02 -3.1901746722639981e+00 4.7202946978000000e+01 1.5889316724900000e+01 0 0 0
5153 1 7 8.7911000000000003e-02 1.6675996070501004e+01 -7.5069368890400021e+00 2.0675929032300001e+01 0 0 0
7841 1 3 2.8731699999999999e-01 1.6189664531590001e+01 2.7350217322200002e+01 1.8401989445150001e+01 0 0 0
5169 1 7 8.7911000000000003e-02 2.3389084901414012e+01 -7.4535288969599947e+00 2.0565005150000001e+01 0 0 0
7829 1 3 2.8731699999999999e-01 7.1120712242500002e+00 6.4042340998000000e+01 1.5719423940300000e+01 0 0 0
7825 1 3 2.8731699999999999e-01 9.3935464710000005e+00 2.7471776759599997e+01 1.8401340007900004e+01 0 0 0
7797 1 3 3.0583300000000002e-01 1.8593686740031000e+01 5.3153304855860000e+01 1.4019937578265001e+01 0 0 0
5285 1 7 8.5675000000000001e-02 1.3215592111680001e+01 5.1497804075600001e+01 2.0376148797700001e+01 0 0 0
7793 1 3 3.0583300000000002e-01 2.0583249058110020e+01 1.5765847266600002e+01 1.6424842681250002e+01 0 0 0
5301 1 7 8.5675000000000001e-02 2.0233440464070007e+01 5.1700503045399998e+01 2.0323284605550000e+01 0 0 0
5345 1 7 8.7499999999999994e-02 1.1131355194560010e+01 3.3651958001400004e+01 1.6717089443749998e+01 0 0 0
10609 1 3 3.1730000000000000e-03 -1.4242940495479985e+00 2.6310171596000004e+01 1.5889576499800002e+01 0 0 0
5361 1 7 8.7499999999999994e-02 1.8215228368300007e+01 3.3543221830600011e+01 1.6658120541450000e+01 0 0 0
7781 1 3 3.0583300000000002e-01 1.1721288894394004e+01 5.3173844729239995e+01 1.4021768991310001e+01 0 0 0
5477 1 7 6.4369999999999997e-02 1.3018012253060000e+01 4.9209247177600012e+01 2.0460056090399998e+01 0 0 0
7777 1 3 3.0583300000000002e-01 1.3829926704220000e+01 1.5849236277400003e+01 1.6220919384750001e+01 0 0 0
5493 1 7 6.4369999999999997e-02 1.9900972935990016e+01 4.9383075025600007e+01 2.0525519365200001e+01 0 0 0
5537 1 7 6.7263000000000003e-02 1.2775517003009000e+01 -3.7842541615599954e+00 1.6969330871650001e+01 0 0 0
5541 1 7 6.7263000000000003e-02 1.0787025201180001e+01 3.4949819546000001e+01 1.8465244633300003e+01 0 0 0
5553 1 7 6.7263000000000003e-02 1.9482751705643011e+01 -3.7925328341199993e+00 1.7143120279750001e+01 0 0 0
5557 1 7 6.7263000000000003e-02 1.7801153569030014e+01 3.4837034020000004e+01 1.8488364599400001e+01 0 0 0
7669 1 3 -3.0055100000000001e-01 2.1623833157800000e+01 6.4904431563999992e+01 1.6321841933400002e+01 0 0 0
5653 1 7 5.7304000000000001e-02 8.4042700270800008e+00 5.0452588409600004e+01 2.0719830990399998e+01 0 0 0
7665 1 3 -3.0055100000000001e-01 2.3845734747289999e+01 2.8379386248600007e+01 1.8841528575950001e+01 0 0 0
5669 1 7 5.7304000000000001e-02 1.5035387756050005e+01 5.0326754563999998e+01 2.0749445329000000e+01 0 0 0
7653 1 3 -3.0055100000000001e-01 1.4654457795119999e+01 6.4703382524600002e+01 1.6466666440150000e+01 0 0 0
5685 1 7 5.7304000000000001e-02 2.1941851170870002e+01 5.0482059728599999e+01 2.0779449329950001e+01 0 0 0
5729 1 7 5.9457999999999997e-02 1.4834533902082002e+01 -3.9645176886799955e+00 1.5927893297550000e+01 0 0 0
5733 1 7 5.9457999999999997e-02 1.2900678892880004e+01 3.4619185430599998e+01 1.7528886006250001e+01 0 0 0
5745 1 7 5.9457999999999997e-02 2.1513279246499000e+01 -3.9706818839599975e+00 1.5938024518650002e+01 0 0 0
5749 1 7 5.9457999999999997e-02 1.9863122912400012e+01 3.4506624929599994e+01 1.7586945696400001e+01 0 0 0
5857 1 4 -2.6059900000000003e-01 1.6582365173890000e+01 1.2548008416600000e+01 1.5914385002750000e+01 0 0 0
5861 1 4 -2.6059900000000003e-01 1.4680533538373009e+01 4.9990180422579989e+01 1.4432252299545000e+01 0 0 0
5873 1 4 -2.6059900000000003e-01 2.3383569754250011e+01 1.2551083355200005e+01 1.6130128057200000e+01 0 0 0
5877 1 4 -2.6059900000000003e-01 2.1452743879008011e+01 5.0008665593679993e+01 1.4456606196419999e+01 0 0 0
5905 1 4 -2.6938899999999999e-01 1.2338120588310002e+01 2.9245453569600002e+01 2.0914142615599999e+01 0 0 0
5909 1 4 -2.6938899999999999e-01 9.8281826526700033e+00 6.5467763104399992e+01 1.8695924744500001e+01 0 0 0
5921 1 4 -2.6938899999999999e-01 1.9075147502340002e+01 2.9144666564400005e+01 2.0974150617500001e+01 0 0 0
5925 1 4 -2.6938899999999999e-01 1.6683395617139997e+01 6.5168626414199991e+01 1.8705926078150000e+01 0 0 0
6049 1 4 -3.6605399999999999e-01 1.2522027902180001e+01 1.4035223961000003e+01 1.9766586994850002e+01 0 0 0
6053 1 4 -3.6605399999999999e-01 1.0575129791140002e+01 5.2212008848399996e+01 1.7910365446900002e+01 0 0 0
6065 1 4 -3.6605399999999999e-01 1.9305810741590001e+01 1.3936686869800001e+01 1.9957781321250003e+01 0 0 0
6069 1 4 -3.6605399999999999e-01 1.7414252041370005e+01 5.2200910221599997e+01 1.7879452233799999e+01 0 0 0
6097 1 4 -3.5558400000000001e-01 8.3244232330600045e+00 3.1372925556799991e+01 1.7237808230799995e+01 0 0 0
6101 1 4 -3.5558400000000001e-01 5.8455808757900014e+00 6.7975886801599998e+01 1.5305082974800001e+01 0 0 0
6113 1 4 -3.5558400000000001e-01 1.5095331416519999e+01 3.1244092183599996e+01 1.7324832822299999e+01 0 0 0
6117 1 4 -3.5558400000000001e-01 1.2767356800110001e+01 6.7803558834800000e+01 1.5287158506700001e+01 0 0 0
6129 1 4 -3.5558400000000001e-01 2.1933616675500016e+01 3.1280312565000003e+01 1.7336652580250000e+01 0 0 0
6133 1 4 -3.5558400000000001e-01 1.9546692386480000e+01 6.7946415733799995e+01 1.5408603272450000e+01 0 0 0
6289 1 4 -3.9495100000000000e-01 9.8591107356200141e+00 2.6114376457800006e+01 1.9004407438249999e+01 0 0 0
6293 1 4 -3.9495100000000000e-01 7.6632666595600014e+00 6.2651119767200001e+01 1.6154546897800000e+01 0 0 0
6305 1 4 -3.9495100000000000e-01 1.6685252833659998e+01 2.5988467566000001e+01 1.8997783178300001e+01 0 0 0
6309 1 4 -3.9495100000000000e-01 1.4331588488570009e+01 6.2386478816199983e+01 1.6265340892649998e+01 0 0 0
6321 1 4 -3.9495100000000000e-01 2.3572348345560005e+01 2.6020713356799998e+01 1.8945048873600001e+01 0 0 0
6325 1 4 -3.9495100000000000e-01 2.1361950498600009e+01 6.2506538224799996e+01 1.6121295710599998e+01 0 0 0
6417 1 3 2.2314300000000001e-01 9.4109396386300013e+00 1.1787837192400003e+01 2.0110139300099998e+01 0 0 0
6421 1 3 2.2314300000000001e-01 7.4059946398800012e+00 5.0073283753200002e+01 1.8633059218700001e+01 0 0 0
6433 1 3 2.2314300000000001e-01 1.6080643426450013e+01 1.1659153469200003e+01 1.9982330049300000e+01 0 0 0
6437 1 3 2.2314300000000001e-01 1.4201745297770003e+01 5.0032414002199999e+01 1.8644099651950000e+01 0 0 0
6449 1 3 2.2314300000000001e-01 2.2896865752540013e+01 1.1746517740200005e+01 2.0277823998050000e+01 0 0 0
6453 1 3 2.2314300000000001e-01 2.1028783996680005e+01 5.0159672701999995e+01 1.8638254716700001e+01 0 0 0
6497 1 3 2.2641800000000001e-01 1.3829073164703901e+01 -5.8305727350559948e+00 1.6946081018099999e+01 0 0 0
6501 1 3 2.2641800000000001e-01 1.2005776538420001e+01 3.2913905780999997e+01 1.8857894394650000e+01 0 0 0
6513 1 3 2.2641800000000001e-01 2.0517345781947100e+01 -5.7913766217839946e+00 1.7031157297850001e+01 0 0 0
6517 1 3 2.2641800000000001e-01 1.8798977019360009e+01 3.2801120177000001e+01 1.8830358255250001e+01 0 0 0
6609 1 3 -3.0413299999999999e-01 8.6369495779100021e+00 1.2766611058800004e+01 1.9568248858700002e+01 0 0 0
6625 1 3 -3.0413299999999999e-01 1.5294663476490005e+01 1.2591733249200002e+01 1.9440439607900000e+01 0 0 0
6629 1 3 -3.0413299999999999e-01 1.3394134533290007e+01 5.0836009998200005e+01 1.7909975784550003e+01 0 0 0
6641 1 3 -3.0413299999999999e-01 2.2107188082930001e+01 1.2680147434600002e+01 1.9767626094449998e+01 0 0 0
6645 1 3 -3.0413299999999999e-01 2.0230968031760025e+01 5.0950295366599995e+01 1.7909196459850001e+01 0 0 0
6689 1 3 -3.1043500000000002e-01 1.1094712098590000e+01 3.1950578674600003e+01 1.8579935251649999e+01 0 0 0
7649 1 3 -3.0055100000000001e-01 1.6995926524330006e+01 2.8325693068600007e+01 1.8806718739350000e+01 0 0 0
6705 1 3 -3.1043500000000002e-01 1.7944911002240012e+01 3.1816945677000000e+01 1.8511874227850001e+01 0 0 0
16927 0 11 0.0000000000000000e+00 1.2036275360589995e+01 3.4571460320000007e+00 1.5158569931200001e+01 0 0 0
6801 1 3 -5.5441999999999998e-02 8.6019300659000013e+00 1.3196978994200002e+01 1.8288727588750003e+01 0 0 0
6817 1 3 -5.5441999999999998e-02 1.5310331111570003e+01 1.3069195224200001e+01 1.8205339845850002e+01 0 0 0
6821 1 3 -5.5441999999999998e-02 1.3340434797470010e+01 5.0974365234399997e+01 1.6577460434999999e+01 0 0 0
6833 1 3 -5.5441999999999998e-02 2.2069247788039998e+01 1.3096867085600003e+01 1.8467582607400001e+01 0 0 0
6837 1 3 -5.5441999999999998e-02 2.0213951772140010e+01 5.1069078125799990e+01 1.6587981318449998e+01 0 0 0
6865 1 3 -5.3678999999999998e-02 1.1034299448040001e+01 3.0722086702600002e+01 1.9074027111450000e+01 0 0 0
6869 1 3 -5.3678999999999998e-02 8.6229699940800035e+00 6.7167042822400006e+01 1.6912570055999993e+01 0 0 0
6881 1 3 -5.3678999999999998e-02 1.7866307081450010e+01 3.0597152680200004e+01 1.9063636115450002e+01 0 0 0
6885 1 3 -5.3678999999999998e-02 1.5451563646410010e+01 6.6895277808399996e+01 1.7039599982100000e+01 0 0 0
6897 1 3 -5.3678999999999998e-02 -2.6411563137799980e+00 3.0599027588800006e+01 1.9160142490800002e+01 0 0 0
6901 1 3 -5.3678999999999998e-02 -4.9430056108019995e+00 6.7112149990000006e+01 1.7003751045900000e+01 0 0 0
7009 1 3 -2.7393200000000001e-01 1.2488618318249999e+01 1.5600046008400005e+01 1.8058956689700000e+01 0 0 0
7013 1 3 -2.7393200000000001e-01 1.0407668301410000e+01 5.3282118764399996e+01 1.5902305469900002e+01 0 0 0
7025 1 3 -2.7393200000000001e-01 1.9212608827449998e+01 1.5514257310800000e+01 1.8266776609700003e+01 0 0 0
7029 1 3 -2.7393200000000001e-01 1.7288898342650004e+01 5.3279644017799995e+01 1.5861131148249999e+01 0 0 0
7057 1 3 -2.7381899999999998e-01 8.1709401058899989e+00 2.9050098079000001e+01 1.7343146952750001e+01 0 0 0
7061 1 3 -2.7381899999999998e-01 5.7896063638400026e+00 6.5700752510999990e+01 1.4951139673550001e+01 0 0 0
7073 1 3 -2.7381899999999998e-01 1.4928177693640004e+01 2.8953360534200002e+01 1.7389386884950000e+01 0 0 0
7077 1 3 -2.7381899999999998e-01 1.2651241802930006e+01 6.5518300902400000e+01 1.4973610202400002e+01 0 0 0
7089 1 3 -2.7381899999999998e-01 2.1804148388399998e+01 2.9002254198999999e+01 1.7340029653950001e+01 0 0 0
7093 1 3 -2.7381899999999998e-01 1.9481840779920006e+01 6.5655458462199988e+01 1.5050373685350001e+01 0 0 0
7201 1 3 2.5062099999999998e-01 1.3214726540759997e+01 1.4555730387600001e+01 1.8506808617299999e+01 0 0 0
7205 1 3 2.5062099999999998e-01 1.1207298001840003e+01 5.2437652839000002e+01 1.6531610165149992e+01 0 0 0
7217 1 3 2.5062099999999998e-01 1.9980266700530013e+01 1.4542757389400004e+01 1.8728266719549993e+01 0 0 0
7221 1 3 2.5062099999999998e-01 1.8083578615100006e+01 5.2457825260800000e+01 1.6534337801600000e+01 0 0 0
7249 1 3 2.4733300000000000e-01 8.9539496190200012e+00 3.0050020706200005e+01 1.7754630394350002e+01 0 0 0
7253 1 3 2.4733300000000000e-01 6.5429369146900029e+00 6.6638958331199987e+01 1.5552388679600002e+01 0 0 0
7265 1 3 2.4733300000000000e-01 1.5736342752370000e+01 2.9932435830599992e+01 1.7801130101449999e+01 0 0 0
7269 1 3 2.4733300000000000e-01 1.3415370783299998e+01 6.6433184739600009e+01 1.5595251538100001e+01 0 0 0
7281 1 3 2.4733300000000000e-01 2.2602885827840019e+01 2.9977130126999995e+01 1.7812819971950002e+01 0 0 0
7285 1 3 2.4733300000000000e-01 2.0242636909470004e+01 6.6585490282999970e+01 1.5621878465350001e+01 0 0 0
7393 1 3 7.8381999999999993e-02 1.4371140855140011e+01 1.4129483864399997e+01 1.7799181789700004e+01 0 0 0
7397 1 3 7.8381999999999993e-02 1.2349214648349996e+01 5.1876573764599996e+01 1.5946077540550000e+01 0 0 0
7409 1 3 7.8381999999999993e-02 2.1110985187270000e+01 1.4112011479800003e+01 1.8045058732550000e+01 0 0 0
7413 1 3 7.8381999999999993e-02 1.9258233789130013e+01 5.1943840206400004e+01 1.5980497714800000e+01 0 0 0
7441 1 3 7.1062000000000000e-02 1.0051644511300008e+01 2.9784180978800002e+01 1.8560322246700000e+01 0 0 0
7445 1 3 7.1062000000000000e-02 7.6813765470800002e+00 6.6299402917999998e+01 1.6278459525100001e+01 0 0 0
7457 1 3 7.1062000000000000e-02 1.6876111100029998e+01 2.9641474274600000e+01 1.8577857052450003e+01 0 0 0
7461 1 3 7.1062000000000000e-02 1.4506739419170000e+01 6.6053434558399999e+01 1.6377433761999999e+01 0 0 0
7473 1 3 7.1062000000000000e-02 2.3700573413760001e+01 2.9679194490000015e+01 1.8606562178900003e+01 0 0 0
7477 1 3 7.1062000000000000e-02 2.1406224845809998e+01 6.6210989291399997e+01 1.6314178573850000e+01 0 0 0
7585 1 3 -3.1387500000000002e-01 1.4596449954679999e+01 1.4839266322200000e+01 1.6709296196750000e+01 0 0 0
7589 1 3 -3.1387500000000002e-01 1.2508404900360000e+01 5.2284969539000002e+01 1.4683571526550001e+01 0 0 0
7601 1 3 -3.1387500000000002e-01 2.1341882144260001e+01 1.4765101153199996e+01 1.6927896775100002e+01 0 0 0
7605 1 3 -3.1387500000000002e-01 1.9412230860350004e+01 5.2356810395799997e+01 1.4718381363150000e+01 0 0 0
7633 1 3 -3.0055100000000001e-01 1.0184770449120002e+01 2.8496971198600001e+01 1.8843347000250002e+01 0 0 0
7637 1 3 -3.0055100000000001e-01 7.8627935598600018e+00 6.4985946182999996e+01 1.6357041432349998e+01 0 0 0
17078 0 11 0.0000000000000000e+00 6.1291769290740019e+00 1.2884727197040004e+01 1.3892271203660000e+01 0 0 0
17425 0 11 0.0000000000000000e+00 1.1300444295270005e+01 4.4663395579800003e+01 1.4913732087950001e+01 0 0 0
17514 0 11 0.0000000000000000e+00 4.9870760686244049e+00 -4.3271348251759951e+00 1.2319152341730002e+01 0 0 0
17215 0 11 0.0000000000000000e+00 3.6383974818360039e+00 1.5940104882160002e+01 1.3128325177740001e+01 0 0 0
16961 0 11 0.0000000000000000e+00 2.2913536442261002e+01 3.8329427159260000e+01 1.3762890314715001e+01 0 0 0
17582 0 11 0.0000000000000000e+00 2.2336317290770999e+01 3.3837652388859993e+01 1.3898492812515000e+01 -1 0 0
21590 0 11 0.0000000000000000e+00 1.8826424167760010e+01 3.6017377029200006e+01 1.4665257396100001e+01 0 0 1
17108 0 11 0.0000000000000000e+00 -1.6319647810619982e+00 3.1215067680999997e+01 1.5235073639249995e+01 -1 0 0
17412 0 11 0.0000000000000000e+00 1.4160315581740003e+01 2.8819946530400003e+01 1.3439379643000001e+01 0 0 0
26732 0 11 0.0000000000000000e+00 1.0366955344065000e+01 -3.1245360831999953e+00 1.5367428950800001e+01 -1 1 1
22404 0 11 0.0000000000000000e+00 3.6783103247920028e+00 -8.0122600477999484e-01 1.2120775239345001e+01 0 1 0
9217 1 2 8.4761399999999998e-01 -3.4994728758997784e-02 2.1933029087540003e+01 1.2412658316985000e+01 0 0 0
9233 1 2 8.4761399999999998e-01 6.7223953796240057e+00 2.2069923985639996e+01 1.2362586705010001e+01 0 0 0
17283 0 11 0.0000000000000000e+00 1.6775521522820004e+01 4.1303752400800015e+01 1.6038167742599999e+01 1 0 0
9249 1 2 8.4761399999999998e-01 1.3598073575878002e+01 2.1973801377680005e+01 1.2418931880820001e+01 0 0 0
9265 1 2 8.4761399999999998e-01 2.0324450860887996e+01 2.1919583216679989e+01 1.2352819168770001e+01 0 0 0
17118 0 11 0.0000000000000000e+00 1.7552497872929997e+01 4.4289043305400000e+01 1.4785403287350000e+01 -1 0 0
17600 0 11 0.0000000000000000e+00 5.1223764493050021e+00 4.7299493138499997e+01 1.3304881188525002e+01 0 0 0
17210 0 11 0.0000000000000000e+00 1.5227475755950017e+00 4.9718801216000035e+00 1.7106881681200001e+01 -1 0 0
13057 1 5 -8.4795500000000001e-01 2.7865710609400027e+00 2.3207363825600012e+01 1.2655378994800001e+01 0 0 0
13073 1 5 -8.4795500000000001e-01 9.5456461965039985e+00 2.3103967102640002e+01 1.2681720169660002e+01 0 0 0
21864 0 11 0.0000000000000000e+00 2.3621467036387010e+01 1.9286947682019999e+01 1.2317009198805001e+01 -1 0 1
13089 1 5 -8.4795500000000001e-01 1.6499864975322005e+01 2.3088249045120001e+01 1.2636467382080001e+01 0 0 0
13105 1 5 -8.4795500000000001e-01 2.3233210393718011e+01 2.3002295003080004e+01 1.2606879020970002e+01 0 0 0
16903 0 11 0.0000000000000000e+00 1.7759565096405002e+01 8.7082690366000044e+00 1.2064001434950001e+01 1 0 0
13249 1 6 -8.8644599999999996e-01 2.1213160864200176e-01 2.2182156514960003e+01 1.3594361348340001e+01 0 0 0
17119 0 11 0.0000000000000000e+00 6.7560890243000138e-01 3.8292288259199999e+01 1.6260015507199999e+01 0 0 0
21856 0 11 0.0000000000000000e+00 2.2279442803454000e+01 1.2901942770400039e+00 1.5703837446300001e+01 0 0 1
13265 1 6 -8.8644599999999996e-01 7.0374912928770037e+00 2.2235497127820000e+01 1.3556265359255001e+01 0 0 0
13297 1 6 -8.8644599999999996e-01 2.0634827738829003e+01 2.2209895378740004e+01 1.3539042283385001e+01 0 0 0
17234 0 11 0.0000000000000000e+00 2.2137914553104000e+01 4.5671269306400042e+00 1.7102985057700000e+01 0 0 0
17107 0 11 0.0000000000000000e+00 7.1335254725400243e-01 2.5727881311439997e+01 1.2754976691459994e+01 1 0 0
13441 1 6 -7.5777200000000000e-01 5.5332740501040014e+00 2.1838803078040005e+01 1.2041245153710001e+01 0 0 0
13457 1 6 -7.5777200000000000e-01 1.2419028178626000e+01 2.1860220317960003e+01 1.2029347463290001e+01 0 0 0
26758 0 11 0.0000000000000000e+00 3.2962421801960025e+00 -2.9632016310399933e+00 1.5436009524400001e+01 1 1 1
26886 0 11 0.0000000000000000e+00 1.3806276645381995e+01 -1.6932795167799983e+00 1.3608142406785001e+01 2 1 1
13473 1 6 -7.5777200000000000e-01 1.9160938854835017e+01 2.1580708697900000e+01 1.2092901392575001e+01 0 0 0
13489 1 6 -7.5777200000000000e-01 -1.1775743413949982e+00 2.1650704736180000e+01 1.2092200000345001e+01 0 0 0
21939 0 11 0.0000000000000000e+00 2.3195246122786010e+01 2.8603885360160000e+01 1.4199377090440001e+01 0 0 1
17085 0 11 0.0000000000000000e+00 2.0028700554381995e+01 1.8263216094319997e+01 1.2224724165580000e+01 0 0 0
17255 0 11 0.0000000000000000e+00 1.3299964990017999e+01 3.2599644114480000e+01 1.4379193276220001e+01 -1 0 0
21737 0 11 0.0000000000000000e+00 2.1133834069506999e+01 2.5782766721620007e+01 1.2713685471105000e+01 0 0 1
14209 1 1 -7.5174350000000001e-01 3.9886530275210017e+00 2.1607767208060004e+01 1.3374786614114999e+01 0 0 0
17111 0 11 0.0000000000000000e+00 1.7360542474235995e+01 5.0086907360760016e+01 1.2367834157990000e+01 -1 0 0
14225 1 1 -7.5174350000000001e-01 1.0804565120000001e+01 2.1603020312399995e+01 1.3372617493700000e+01 0 0 0
14241 1 1 -7.5174350000000001e-01 1.7623349853899001e+01 2.1523358133740004e+01 1.3452667129135001e+01 0 0 0
14257 1 1 -7.5174350000000001e-01 2.4538993993038002e+01 2.1581753080879999e+01 1.3402439652220000e+01 0 0 0
16971 0 11 0.0000000000000000e+00 1.3852371626269999e+01 3.9403421239400004e+01 1.6405099788850002e+01 0 0 0
16929 0 11 0.0000000000000000e+00 2.4979383981282002e+01 8.6285175032200030e+00 1.2555638421945000e+01 0 0 0
17268 0 11 0.0000000000000000e+00 1.7305967273438000e+01 2.6500371798880003e+01 1.2351650181720000e+01 -1 0 0
14593 1 8 3.7587175000000000e-01 4.6918326443610008e+00 2.1813090134860005e+01 1.2862770286215001e+01 0 0 0
14595 1 9 3.7587175000000000e-01 3.5460345701050011e+00 2.2324014999900001e+01 1.3039261353275000e+01 0 0 0
14598 1 10 3.7587175000000000e-01 3.6664263543620037e+00 2.1093279574920000e+01 1.2728038034330002e+01 0 0 0
14690 1 8 3.7587175000000000e-01 1.1496759596663003e+01 2.1779239411380004e+01 1.2825804317945000e+01 0 0 0
14692 1 9 3.7587175000000000e-01 1.0442329008793003e+01 2.1066380544180006e+01 1.2744754549145000e+01 0 0 0
14693 1 10 3.7587175000000000e-01 1.0369905649006000e+01 2.2327862007560004e+01 1.3039352274490001e+01 0 0 0
14785 1 8 3.7587175000000000e-01 1.8338476962487000e+01 2.1718212420620006e+01 1.2953587591255001e+01 0 0 0
14787 1 9 3.7587175000000000e-01 1.7143131207829008e+01 2.2158301221940004e+01 1.3044430873785002e+01 0 0 0
14790 1 10 3.7587175000000000e-01 1.7369150310782004e+01 2.0918702142120004e+01 1.2869875129730000e+01 0 0 0
14881 1 8 3.7587175000000000e-01 2.4312099257580009e+01 2.1000246555200004e+01 1.2773836349200000e+01 0 0 0
14883 1 9 3.7587175000000000e-01 2.4085182755805018e+01 2.2242200360900014e+01 1.2966134718925002e+01 0 0 0
14885 1 10 3.7587175000000000e-01 -1.9907141058439985e+00 2.1809078254760003e+01 1.2931805465890001e+01 0 0 0
16900 0 11 0.0000000000000000e+00 -1.3685728572783988e+00 3.2375448042400095e+00 1.5586938741300001e+01 0 0 0
17056 0 11 0.0000000000000000e+00 3.0832520353070016e+00 1.2319064880220004e+01 1.2443649462555001e+01 0 0 0
21450 0 11 0.0000000000000000e+00 1.0531588782240002e+01 4.0751372206799978e+01 1.5448738494500001e+01 0 0 1
16952 0 11 0.0000000000000000e+00 1.1061037515590002e+01 2.9849116901199999e+01 1.4816965937700001e+01 0 0 0
16949 0 11 0.0000000000000000e+00 7.4192406895399987e+00 2.5509869369600001e+01 1.2851768819200000e+01 0 0 0
21849 0 11 0.0000000000000000e+00 1.6406994888740993e+01 1.9169902311059996e+01 1.2086692772465000e+01 0 0 1
17096 0 11 0.0000000000000000e+00 2.3574399708000104e-01 2.9004497796999999e+01 1.3369370307450001e+01 0 0 0
17427 0 11 0.0000000000000000e+00 8.0928508944290023e+00 3.7263918004739999e+01 1.3401101811485001e+01 0 0 0
17570 0 11 0.0000000000000000e+00 1.4142003666644003e+01 2.5630768456040002e+01 1.2568328425810002e+01 0 0 0
15366 1 10 3.7634825000000000e-01 2.1705350867310038e+00 2.3252457111659997e+01 1.3667552926415000e+01 0 0 0
15462 1 10 3.7634825000000000e-01 9.0124143648660020e+00 2.3253244583560004e+01 1.3714767014490000e+01 0 0 0
17149 0 11 0.0000000000000000e+00 2.2372569278420006e+01 3.5945164377400012e+01 1.6680720957750001e+01 0 0 0
17236 0 11 0.0000000000000000e+00 9.6369684766270005e+00 1.9283122619820006e+01 1.1958649724254997e+01 0 0 0
17411 0 11 0.0000000000000000e+00 4.2039035653949979e+00 2.6280657645500003e+01 1.2494253613074999e+01 0 0 0
15558 1 10 3.7634825000000000e-01 1.5912879022716993e+01 2.3301560798220002e+01 1.3649784323255000e+01 0 0 0
15654 1 10 3.7634825000000000e-01 2.2671385032606999e+01 2.3200098727220002e+01 1.3610947975705001e+01 0 0 0
16989 0 11 0.0000000000000000e+00 1.0749656827698001e+01 2.6778586208880000e+01 1.2368535550220001e+01 1 0 0
21704 0 11 0.0000000000000000e+00 2.8896982976000025e+00 1.9179403513400004e+01 1.2033867546550001e+01 0 0 1
17397 0 11 0.0000000000000000e+00 2.4618076252803004e+01 2.6162502317580000e+01 1.2199616921495002e+01 0 0 0
17381 0 11 0.0000000000000000e+00 1.0307363874104011e+01 1.2813932748640003e+01 1.1612226906360000e+01 -1 0 0
17275 0 11 0.0000000000000000e+00 3.2830182013180016e+00 4.3927168742679989e+01 1.4208391279470000e+01 1 0 0
16928 0 11 0.0000000000000000e+00 2.4500961989607013e+01 1.5371176027420002e+01 1.3656278695755001e+01 -1 0 0
17516 0 11 0.0000000000000000e+00 2.2013004717800001e+01 9.6644747386000027e+00 1.4084790382050000e+01 0 0 0
17378 0 11 0.0000000000000000e+00 -3.4220775567399808e-01 1.8395289229760003e+01 1.2252623989840000e+01 0 0 0
17376 0 11 0.0000000000000000e+00 6.2216059582710006e+00 1.8321535851259998e+01 1.2044739126114999e+01 0 0 0
22994 0 11 0.0000000000000000e+00 -3.4818240116700006e+00 5.6542103730800001e+01 1.7394452495500001e+01 1 0 0
17807 0 11 0.0000000000000000e+00 1.9485438611920003e+01 1.7449464462000002e+01 2.1441745437500000e+01 0 0 0
23134 0 11 0.0000000000000000e+00 -3.2283230558999798e-01 6.3384156072199993e+01 1.9495901549050000e+01 0 0 0
23282 0 11 0.0000000000000000e+00 1.5402263420100002e+01 5.3663601648600000e+01 2.0266134127550000e+01 1 0 0
18304 0 11 0.0000000000000000e+00 2.0329967094600004e+01 1.9661002637799999e+01 1.9031943577650001e+01 0 0 0
18195 0 11 0.0000000000000000e+00 2.1137864208100012e+00 5.4007058280999999e+01 2.0656056252450000e+01 0 0 0
23430 0 11 0.0000000000000000e+00 1.3303458139350013e+01 5.5065843226399998e+01 1.7725665493000001e+01 0 0 0
18353 0 11 0.0000000000000000e+00 1.2232053887400003e+01 5.8956500486400003e+01 2.1185347611200001e+01 0 0 0
18559 0 11 0.0000000000000000e+00 1.6819454918720002e+01 1.9442407831600001e+01 2.0467070012699999e+01 1 0 0
23574 0 11 0.0000000000000000e+00 1.2253729779200009e+00 5.7370978237799996e+01 2.1041562204049999e+01 1 0 0
17958 0 11 0.0000000000000000e+00 2.4098093119309997e+01 1.9735770148000004e+01 2.0383682269800001e+01 0 0 0
23580 0 11 0.0000000000000000e+00 1.8390935465910001e+01 5.8247165018999993e+01 2.0358094442150001e+01 -1 0 0
18479 0 11 0.0000000000000000e+00 1.8908168256670006e+01 5.4491646900599989e+01 2.1081307763750001e+01 0 0 0
18205 0 11 0.0000000000000000e+00 -1.7990366003999980e+00 5.5099368630599997e+01 2.0775033156650000e+01 0 0 0
18782 0 11 0.0000000000000000e+00 2.0627013089990005e+01 5.5018449532000020e+01 1.7880491333400002e+01 1 0 0
21925 0 11 0.0000000000000000e+00 1.4205645400517003e+01 3.7138563006420000e+01 1.2721998267905001e+01 0 0 0
21445 0 11 0.0000000000000000e+00 1.3081274813730005e+01 4.6969797336599996e+01 1.2974772234350000e+01 -1 0 0
21314 0 11 0.0000000000000000e+00 2.0782216561772998e+01 3.6200716838780004e+01 1.1925034852195001e+01 1 0 0
17221 0 11 0.0000000000000000e+00 9.2716075768180026e+00 1.1427328320800036e+00 1.5494458876900001e+01 0 0 -1
26748 0 11 0.0000000000000000e+00 5.7236075545470015e+00 3.2013384285200033e+00 1.4930617456450001e+01 0 1 0
21755 0 11 0.0000000000000000e+00 9.1611512264150043e+00 4.6399007274099986e+01 1.2563743398825000e+01 1 0 0
16980 0 11 0.0000000000000000e+00 7.1436182394500003e+00 4.3133214735599999e+01 1.3788776883500001e+01 0 0 -1
17125 0 11 0.0000000000000000e+00 -1.0737391585550000e+00 4.7376583538500000e+01 1.3479449921325001e+01 0 0 -1
17137 0 11 0.0000000000000000e+00 1.0259080478937003e+01 4.2964341100620004e+01 1.2000733258055000e+01 -1 0 -1
21459 0 11 0.0000000000000000e+00 2.2410427765750001e+01 4.1909448918199985e+01 1.5425488640950000e+01 -1 0 0
16902 0 11 0.0000000000000000e+00 1.6124559981604001e+01 1.2092975669839998e+01 1.2019294174660001e+01 0 0 -1
16983 0 11 0.0000000000000000e+00 1.6667644186880020e+00 3.2906428845080001e+01 1.3732483662670001e+01 1 0 -1
16999 0 11 0.0000000000000000e+00 1.7147052052787998e+01 3.3060458687080001e+01 1.3446991047570002e+01 0 0 -1
21736 0 11 0.0000000000000000e+00 9.6214102411940026e+00 3.3274391585239997e+01 1.3632106641309999e+01 0 0 0
17135 0 11 0.0000000000000000e+00 2.0018194353500025e+00 3.6983176029400006e+01 1.3131676273950001e+01 1 0 -1
21907 0 11 0.0000000000000000e+00 3.0240988122100014e+00 4.3810909206200009e+01 1.7832043314549999e+01 0 0 0
22242 0 11 0.0000000000000000e+00 1.9745340045520003e+01 7.2539846650000035e+00 1.4957634046050002e+01 0 1 -1
17252 0 11 0.0000000000000000e+00 1.4422583473019001e+01 4.2465026986939989e+01 1.3277319071635000e+01 0 0 -1
16974 0 11 0.0000000000000000e+00 2.0009480410140000e+01 4.2924822035399998e+01 1.7439523440649999e+01 0 0 -1
17588 0 11 0.0000000000000000e+00 2.0495045572900008e+01 3.9290560289200016e+01 1.6146493875899999e+01 0 0 -1
21611 0 11 0.0000000000000000e+00 5.2899268318300026e+00 3.6166833735400012e+01 1.5210135248850001e+01 0 0 0
21780 0 11 0.0000000000000000e+00 3.6573887047000164e-01 4.3268045526400002e+01 1.2523413345600000e+01 0 0 0
26774 0 11 0.0000000000000000e+00 1.6168346834981005e+01 6.7313816004859987e+01 1.3322831634114999e+01 0 0 0
21875 0 11 0.0000000000000000e+00 6.7644212998200040e+00 3.9029219269800002e+01 1.6487188657249998e+01 0 0 0
17422 0 11 0.0000000000000000e+00 3.3432952960700040e+00 4.0629512551000019e+01 1.5282612445950001e+01 0 0 -1
17295 0 11 0.0000000000000000e+00 -1.6536493299800008e+00 4.0762094894599997e+01 1.4838657141850002e+01 0 0 -1
21906 0 11 0.0000000000000000e+00 1.6847676136430000e+01 4.3973039261799997e+01 1.8358607036850000e+01 1 0 0
21600 0 11 0.0000000000000000e+00 -8.8737043833499829e-01 3.9253455859660001e+01 1.1809123291815000e+01 0 0 0
21895 0 11 0.0000000000000000e+00 1.9233428470161009e+01 4.7243160386659994e+01 1.3328676569365001e+01 0 0 0
17302 0 11 0.0000000000000000e+00 2.2622322529222000e+01 4.6440859666719987e+01 1.2726349497480001e+01 0 0 -1
17405 0 11 0.0000000000000000e+00 -1.7693709275999825e-01 4.2923247144799994e+01 1.7379645326199999e+01 0 0 -1
21630 0 11 0.0000000000000000e+00 5.6193504227930013e+00 3.2535114860980002e+01 1.4369906323545001e+01 0 0 0
21924 0 11 0.0000000000000000e+00 1.1872113355619998e+01 3.6363758145000013e+01 1.4962829544050001e+01 0 0 0
17274 0 11 0.0000000000000000e+00 -1.2708309005099987e+00 3.5915164515400001e+01 1.4276504258250002e+01 -1 0 -1
16954 0 11 0.0000000000000000e+00 2.0561209088121000e+01 3.0643885455459994e+01 1.3386866146965001e+01 1 0 -1
21765 0 11 0.0000000000000000e+00 5.5952703443310039e+00 3.9539245339860003e+01 1.2501293512865001e+01 0 0 0
17076 0 11 0.0000000000000000e+00 1.7172274618882000e+01 -3.4709950217999541e-01 1.1885860797275001e+01 0 -1 0
22095 0 11 0.0000000000000000e+00 -9.4656677459099869e-01 4.5594855912800032e+00 1.2351286496860000e+01 1 0 0
22390 0 11 0.0000000000000000e+00 2.4593362116530022e+00 1.8135220464800028e+00 1.5550570255300002e+01 -1 0 0
17207 0 11 0.0000000000000000e+00 4.8036125201370030e+00 9.4978975042200027e+00 1.3397127255515000e+01 0 -1 0
22535 0 11 0.0000000000000000e+00 7.2060554908700043e+00 -1.5978991067999937e+00 1.3686217752979994e+01 0 0 0
1101 1 7 9.8960999999999993e-02 3.4076180303119021e+00 -6.5718386473759995e+00 1.6422374819699993e+01 0 0 0
1117 1 7 9.8960999999999993e-02 1.0398266189488108e+01 -6.3968953520239946e+00 1.6221698709449999e+01 0 0 0
1133 1 7 9.8960999999999993e-02 1.7149098019126491e+01 -6.4215551009599956e+00 1.6282875698399998e+01 0 0 0
1149 1 7 9.8960999999999993e-02 2.3882930507649299e+01 -6.5018155356719962e+00 1.6471602163250001e+01 0 0 0
1869 1 7 1.4914500000000000e-01 2.5898672171092606e+01 -6.3171585411039946e+00 1.5909059617300001e+01 -1 0 0
1885 1 7 1.4914500000000000e-01 5.3800384568362016e+00 -6.3900761318479962e+00 1.5957507636150002e+01 0 0 0
1901 1 7 1.4914500000000000e-01 1.2353974617293705e+01 -6.3941635948479956e+00 1.5641751245200000e+01 0 0 0
1917 1 7 1.4914500000000000e-01 1.9117827004017780e+01 -6.4351838431711954e+00 1.5706954745100001e+01 0 0 0
6669 1 3 -3.1043500000000002e-01 -7.4473404404199894e-01 -6.7701625102399952e+00 1.6583695032599998e+01 -1 0 0
6685 1 3 -3.1043500000000002e-01 6.0751199400641029e+00 -6.8426076770639952e+00 1.6622011830350001e+01 0 0 0
6701 1 3 -3.1043500000000002e-01 1.2975252167336304e+01 -6.7549232003519961e+00 1.6428349642400001e+01 0 0 0
6717 1 3 -3.1043500000000002e-01 1.9741539542916520e+01 -6.7382391963599950e+00 1.6519140969949998e+01 0 0 0
4753 1 7 9.6615999999999994e-02 1.0585714694906201e+01 -7.6850066066479954e+00 1.8394455973050000e+01 0 -1 0
23754 0 11 0.0000000000000000e+00 6.1018362094600027e+00 6.3381381499600003e+01 1.9542790918500000e+01 -1 0 0
23445 0 11 0.0000000000000000e+00 1.2760996277090001e+01 6.2517642813199998e+01 2.0023894033300000e+01 0 0 0
17765 0 11 0.0000000000000000e+00 1.6611792455020012e+01 6.2004334850199996e+01 2.0884398389550000e+01 0 0 0
23608 0 11 0.0000000000000000e+00 1.9981745896970001e+01 6.3715838464800001e+01 1.9400694048199998e+01 -1 0 0
23762 0 11 0.0000000000000000e+00 7.6309680665100101e+00 5.8759646894600003e+01 1.8722811446649999e+01 0 0 0
18780 0 11 0.0000000000000000e+00 2.7807039486500003e+00 6.1948467202400003e+01 2.1014415727000003e+01 1 0 0
22863 0 11 0.0000000000000000e+00 8.8129076993000020e+00 5.4285497527200000e+01 2.0585267592200001e+01 0 0 0
22862 0 11 0.0000000000000000e+00 -2.2704626913899952e+00 5.8497783067400000e+01 2.0443560384250002e+01 -1 0 0
23897 0 11 0.0000000000000000e+00 1.5283634474920014e+01 5.9546746018199997e+01 1.8648256050350000e+01 1 0 0
23893 0 11 0.0000000000000000e+00 2.1516278447099999e+01 5.9333773626999999e+01 1.8872182014150003e+01 0 0 0
23449 0 11 0.0000000000000000e+00 9.0962044498200001e+00 6.1228033973400017e+01 2.0718142453550001e+01 0 0 0
26728 0 11 0.0000000000000000e+00 6.5809128343100030e+00 7.2599849830000007e+00 1.5662922899550001e+01 0 0 0
21692 0 11 0.0000000000000000e+00 9.9729042469700033e+00 7.9747204012000026e+00 1.6907114783099999e+01 -1 -1 0
26876 0 11 0.0000000000000000e+00 3.6239493378160024e+00 6.0421071375600022e+00 1.3225403057870002e+01 -1 0 0
27037 0 11 0.0000000000000000e+00 1.9186872711633008e+01 4.4838040540800046e+00 1.1555388158240001e+01 0 0 0
22251 0 11 0.0000000000000000e+00 8.5884528415710033e+00 4.2673001557600045e+00 1.7000633747100000e+01 0 0 -1
26873 0 11 0.0000000000000000e+00 1.3099212428871001e+01 6.7003611967600047e+00 1.5385483306350000e+01 0 0 0
26870 0 11 0.0000000000000000e+00 1.4467924016202002e+01 9.9911032421200048e+00 1.4290843832730001e+01 0 0 0
26867 0 11 0.0000000000000000e+00 2.3049430758411013e+01 1.2166998310659995e+01 1.1770546719165001e+01 0 0 0
26861 0 11 0.0000000000000000e+00 1.0873402050436001e+01 -2.6824128914399958e+00 1.1984796067940001e+01 0 0 0
17068 0 11 0.0000000000000000e+00 9.4219228028790045e+00 6.1092693302400036e+00 1.3738744237760001e+01 0 -1 -1
26864 0 11 0.0000000000000000e+00 1.5602247861898000e+01 5.6361227068800028e+00 1.2314138686160002e+01 0 0 0
22114 0 11 0.0000000000000000e+00 2.9007212200900201e-01 -1.1833360363999992e+00 1.4427303587700001e+01 0 0 -1
27033 0 11 0.0000000000000000e+00 1.6244809974560013e+01 6.0601188600000544e-01 1.5718384840699997e+01 0 0 0
22552 0 11 0.0000000000000000e+00 1.9029176282664011e+01 3.0460194082400029e+00 1.5642530569900002e+01 0 0 -1
21697 0 11 0.0000000000000000e+00 2.2836741033891215e+01 -4.4677311342479973e+00 1.3418052123710000e+01 0 -1 0
22115 0 11 0.0000000000000000e+00 2.4808542462300011e+01 1.0783046913000032e+00 1.2969355927685001e+01 0 0 -1
27018 0 11 0.0000000000000000e+00 1.1754551011753025e+00 -3.9976980501920005e+00 1.1960896777140000e+01 0 0 0
26749 0 11 0.0000000000000000e+00 2.0694447647581999e+01 -1.3062242625799954e+00 1.3480618908375000e+01 0 0 0
27029 0 11 0.0000000000000000e+00 2.2846098742786999e+01 4.8794714577200029e+00 1.3539522866950000e+01 0 0 0
16905 0 11 0.0000000000000000e+00 1.5189662433002999e+01 4.5041050130800020e+00 1.7112466841549999e+01 0 -1 -1
2497 1 7 1.2792600000000001e-01 7.8926288184800142e-01 -2.3694926452400047e+00 2.1923238214650002e+01 0 0 0
2501 1 7 1.2792600000000001e-01 -1.0322558045699988e+00 3.6850608834200003e+01 2.3413566815950002e+01 0 0 0
2513 1 7 1.2792600000000001e-01 7.6083866850550042e+00 -2.2679105645999993e+00 2.1978310493450000e+01 0 0 0
2517 1 7 1.2792600000000001e-01 5.7938593430600038e+00 3.6930998259399999e+01 2.3229386411850001e+01 0 0 0
2817 1 7 2.1414200000000000e-01 5.7426018243500065e+00 6.0217541494000031e+00 2.2580208936750001e+01 0 0 0
2821 1 7 2.1414200000000000e-01 3.8770189475099999e+00 4.5096251620600000e+01 2.2351087474950003e+01 0 0 0
9409 1 2 8.4776700000000005e-01 5.2234254915470011e+00 2.4108807963200043e+00 2.5434745425399999e+01 0 0 0
4113 1 7 1.0837800000000000e-01 5.6189926444100013e+00 7.7826053576000032e+00 2.3636064017799999e+01 0 0 0
4117 1 7 1.0837800000000000e-01 3.6295705978600035e+00 4.7160063392399991e+01 2.2983249694100000e+01 0 0 0
4289 1 7 1.1120500000000000e-01 3.8523029290099986e+00 9.0676405992000007e+00 2.3471886281000000e+01 0 0 0
4293 1 7 1.1120500000000000e-01 1.9033700557900006e+00 4.8359159018000000e+01 2.2417979511700000e+01 0 0 0
4481 1 7 1.0424100000000000e-01 3.6469126429200016e+00 6.9834312282000042e+00 2.2703082464449999e+01 0 0 0
4485 1 7 1.0424100000000000e-01 1.8318820822600022e+00 4.6057478495799998e+01 2.2304327992950000e+01 0 0 0
8081 1 3 1.8908999999999999e-02 6.6253177605920008e+00 -1.9672895616799968e+00 2.1645408959100003e+01 0 0 0
8085 1 3 1.8908999999999999e-02 4.8297730045600007e+00 3.7259530610799999e+01 2.2845568997100003e+01 0 0 0
8789 1 3 -4.2965799999999998e-01 4.8052629283500030e+00 4.4984440132800003e+01 2.1830628462800000e+01 0 0 0
9473 1 2 8.4691799999999995e-01 2.9029276975790017e+00 3.7720863004400051e+00 2.2032603447549999e+01 0 0 0
9477 1 2 8.4691799999999995e-01 1.1476791311500014e+00 4.2872111214400000e+01 2.2264972095600001e+01 0 0 0
9537 1 2 8.4853599999999996e-01 6.3050167425600101e-01 1.4597151808000852e-01 2.2692042031200000e+01 0 0 0
9541 1 2 8.4853599999999996e-01 -1.1452129470699988e+00 3.9522667009400003e+01 2.3570990405349999e+01 0 0 0
9553 1 2 8.4853599999999996e-01 7.4526215531940014e+00 2.0171931003999788e-01 2.2645672211550000e+01 0 0 0
9557 1 2 8.4853599999999996e-01 5.6999432183700005e+00 3.9550488279600003e+01 2.3461755059900003e+01 0 0 0
9745 1 3 -3.7028600000000000e-01 6.3218138165640010e+00 -6.8804294495999585e-01 2.1892974438800000e+01 0 0 0
9749 1 3 -3.7028600000000000e-01 4.5362643862600009e+00 3.8562113936799989e+01 2.2896225102600003e+01 0 0 0
9857 1 3 5.0304800000000005e-01 6.0517024361000127e-01 5.0071335866000037e+00 2.2287442624449998e+01 0 0 0
9861 1 3 5.0304800000000005e-01 -1.1171564484900012e+00 4.4133824663399999e+01 2.2244839540849998e+01 0 0 0
9873 1 3 5.0304800000000005e-01 7.4783921854900015e+00 4.9565901094000040e+00 2.2321473136350001e+01 0 0 0
9877 1 3 5.0304800000000005e-01 5.6708920123799995e+00 4.4113802458400002e+01 2.2395379095400003e+01 0 0 0
9925 1 3 5.1791500000000001e-01 3.3199502937799990e+00 3.8899495088600005e+01 2.2469025279549999e+01 0 0 0
12545 1 4 -4.1457300000000002e-01 4.4907207349900018e+00 8.0323971758000035e+00 2.2854011681349998e+01 0 0 0
12549 1 4 -4.1457300000000002e-01 2.5486410130200023e+00 4.7201531844599991e+01 2.2178596941350001e+01 0 0 0
13701 1 6 -7.6841599999999999e-01 2.3284534215100012e+00 4.2933527703800010e+01 2.1844006870150000e+01 0 0 0
13761 1 6 -7.6354599999999995e-01 1.7892343042760013e+00 -3.2900243363999593e-01 2.2850374832749999e+01 0 0 0
13765 1 6 -7.6354599999999995e-01 -1.0029176849998489e-02 3.9138341512400011e+01 2.3767769892100002e+01 0 0 0
13825 1 6 -8.8485499999999995e-01 4.8993188523930016e+00 2.0735271782800009e+00 2.4262770964050002e+01 0 0 0
13829 1 6 -8.8485499999999995e-01 3.1293285879100017e+00 4.1642422456399999e+01 2.4746601715299999e+01 0 0 0
13889 1 6 -8.6738099999999996e-01 2.6512681427290001e+00 2.8794768962400052e+00 2.2894406678300001e+01 0 0 0
13893 1 6 -8.6738099999999996e-01 8.7984178642000233e-01 4.2186400558000003e+01 2.3278873530300000e+01 0 0 0
13953 1 6 -8.7844400000000000e-01 3.5858449055700126e-01 1.3325150287199961e+00 2.2956752654300001e+01 0 0 0
13957 1 6 -8.7844400000000000e-01 -1.3614169989500005e+00 4.0743885806400002e+01 2.3657365559599999e+01 0 0 0
13969 1 6 -8.7844400000000000e-01 7.2060755886770052e+00 1.4052555707200067e+00 2.2861934815800002e+01 0 0 0
13973 1 6 -8.7844400000000000e-01 5.4627967672200031e+00 4.0749809853800002e+01 2.3531244845650001e+01 0 0 0
14017 1 5 -8.4967000000000004e-01 2.3279453467050018e+00 1.2624174632000020e+00 2.5204065314200001e+01 0 0 0
14081 1 5 -8.4017100000000000e-01 7.8081468217001904e-02 4.0618359865600056e+00 2.3187692540400000e+01 0 0 0
14085 1 5 -8.4017100000000000e-01 -1.6081732024299988e+00 4.3471586158000001e+01 2.3359923299100000e+01 0 0 0
14097 1 5 -8.4017100000000000e-01 6.9385243046360019e+00 4.0529871747600019e+00 2.3223671364050002e+01 0 0 0
14101 1 5 -8.4017100000000000e-01 5.1631928446500019e+00 4.3445639728800010e+01 2.3521763061800002e+01 0 0 0
14149 1 5 -8.4200100000000000e-01 2.8113081410700009e+00 4.0209877345399995e+01 2.2473701227750002e+01 0 0 0
14401 1 1 -7.5154549999999998e-01 1.1219436592580021e+00 2.7188196762799972e+00 2.4331611312549999e+01 0 0 0
14405 1 1 -7.5154549999999998e-01 -6.0506081797999856e-01 4.2385277376400005e+01 2.4758031810900000e+01 0 0 0
14417 1 1 -7.5154549999999998e-01 7.9869052045940023e+00 2.6456590760400047e+00 2.4353692179050000e+01 0 0 0
14421 1 1 -7.5154549999999998e-01 6.1804881695700029e+00 4.2226072878599979e+01 2.4836873493050000e+01 0 0 0
14465 1 1 -7.5614450000000000e-01 5.6341650917330037e+00 2.7086929706799996e+00 2.2382260462950001e+01 0 0 0
14469 1 1 -7.5614450000000000e-01 3.8399753949900024e+00 4.1971402424200008e+01 2.2852193257050001e+01 0 0 0
14529 1 1 -7.5159299999999996e-01 3.3459657654610027e+00 9.6308300776000522e-01 2.3402006832900000e+01 0 0 0
14533 1 1 -7.5159299999999996e-01 1.5565917853900011e+00 4.0401480302000010e+01 2.4087293019099999e+01 0 0 0
15745 1 8 3.7577274999999999e-01 1.7992476651680012e+00 2.7786611026800028e+00 2.3738804990750001e+01 0 0 0
15746 1 8 3.7577274999999999e-01 4.3424944061000170e-01 2.6629377186000021e+00 2.4908571365450001e+01 0 0 0
15747 1 9 3.7577274999999999e-01 6.8574179777700195e-01 3.3682808685200047e+00 2.3899086104049999e+01 0 0 0
15748 1 9 3.7577274999999999e-01 1.5591125659400011e+00 2.0755377179999996e+00 2.4780372452300000e+01 0 0 0
15749 1 10 3.7577274999999999e-01 1.5036205933300013e+00 3.3275775512000045e+00 2.4854927848599999e+01 0 0 0
15750 1 10 3.7577274999999999e-01 7.5025020020500155e-01 2.1075571148000023e+00 2.3803618828300003e+01 0 0 0
15769 1 8 3.7577274999999999e-01 -1.0699010437299983e+00 4.1694765213600007e+01 2.4394606725800003e+01 0 0 0
15770 1 8 3.7577274999999999e-01 -1.3991059486999835e-01 4.3055917077399997e+01 2.5117690159950001e+01 0 0 0
15771 1 9 3.7577274999999999e-01 -1.1049930164199979e+00 4.2999148106400007e+01 2.4313556956999999e+01 0 0 0
15772 1 9 3.7577274999999999e-01 -1.0178323689999824e-01 4.1792178974599999e+01 2.5194323755450000e+01 0 0 0
15773 1 10 3.7577274999999999e-01 -3.6086326009997949e-02 4.2368853400999981e+01 2.4058068342850000e+01 0 0 0
15774 1 10 3.7577274999999999e-01 -1.1733956711799980e+00 4.2428397906599990e+01 2.5440070810850003e+01 0 0 0
15842 1 8 3.7577274999999999e-01 7.2866652664640013e+00 2.5732192024400025e+00 2.4907532265850001e+01 0 0 0
15843 1 9 3.7577274999999999e-01 7.5782787747180009e+00 3.3446139884799972e+00 2.3957665343999999e+01 0 0 0
15846 1 10 3.7577274999999999e-01 7.5793499934890018e+00 2.1046024224400046e+00 2.3757768558450003e+01 0 0 0
15866 1 8 3.7577274999999999e-01 5.4627005655700014e+00 4.2161881886600007e+01 2.5350188695450001e+01 0 0 0
15867 1 9 3.7577274999999999e-01 5.7820072560300018e+00 4.2856216445600005e+01 2.4340573546600002e+01 0 0 0
15870 1 10 3.7577274999999999e-01 5.8409953127000005e+00 4.1601177008400008e+01 2.4273811397299994e+01 0 0 0
16129 1 8 3.7807225000000000e-01 6.3012153938910007e+00 2.1357065419600012e+00 2.2524876883050002e+01 0 0 0
16130 1 8 3.7807225000000000e-01 4.9539432124940017e+00 3.2926729912400035e+00 2.2239124493050003e+01 0 0 0
16131 1 9 3.7807225000000000e-01 6.1296490006160020e+00 3.3627747859600028e+00 2.2738411850849999e+01 0 0 0
16132 1 9 3.7807225000000000e-01 5.1360182934970009e+00 2.0390731643200066e+00 2.2038967932599999e+01 0 0 0
16133 1 10 3.7807225000000000e-01 5.2910872958080040e+00 2.5240678564800021e+00 2.3194446687800003e+01 0 0 0
16153 1 8 3.7807225000000000e-01 4.5128670113500018e+00 4.1414524098999998e+01 2.3102356485750001e+01 0 0 0
16154 1 8 3.7807225000000000e-01 3.1777343500000010e+00 4.2527230887800002e+01 2.2604627777350000e+01 0 0 0
16155 1 9 3.7807225000000000e-01 4.3179710627600025e+00 4.2678337386000003e+01 2.3151583829300002e+01 0 0 0
16156 1 9 3.7807225000000000e-01 3.3577106578400024e+00 4.1252918947599994e+01 2.2557218858100001e+01 0 0 0
16157 1 10 3.7807225000000000e-01 3.4729642532700002e+00 4.1890863988600003e+01 2.3666587568550000e+01 0 0 0
16513 1 8 3.7579649999999998e-01 2.9404396566510016e+00 1.7201856665600026e+00 2.3129502962800000e+01 0 0 0
16514 1 8 3.7579649999999998e-01 3.7424450679690011e+00 2.1544414404000278e-01 2.3678796988850003e+01 0 0 0
16515 1 9 3.7579649999999998e-01 2.6469675270320039e+00 4.7544997232000341e-01 2.3103005923000001e+01 0 0 0
16516 1 9 3.7579649999999998e-01 4.0319141555890017e+00 1.4407873584400033e+00 2.3729712869250001e+01 0 0 0
16517 1 10 3.7579649999999998e-01 2.9499841757160019e+00 1.0452737211599974e+00 2.4204061836650002e+01 0 0 0
16518 1 10 3.7579649999999998e-01 3.7442332212460023e+00 9.0706394736000284e-01 2.2602159915800001e+01 0 0 0
16537 1 8 3.7579649999999998e-01 8.7751593652000137e-01 3.9910592653999998e+01 2.3769328541499998e+01 0 0 0
16538 1 8 3.7579649999999998e-01 2.2209541427500010e+00 4.0906091208599996e+01 2.4415258830350002e+01 0 0 0
16539 1 9 3.7579649999999998e-01 1.0902577428200013e+00 4.0566535328199997e+01 2.4837912592650000e+01 0 0 0
16540 1 9 3.7579649999999998e-01 2.0076256763400013e+00 4.0252623206199999e+01 2.3339271194550001e+01 0 0 0
16541 1 10 3.7579649999999998e-01 1.1854949509700012e+00 4.1135710728999989e+01 2.3711009076450001e+01 0 0 0
16542 1 10 3.7579649999999998e-01 1.9013730562900018e+00 3.9674598936199999e+01 2.4464875836249998e+01 0 0 0
18227 0 11 0.0000000000000000e+00 7.6018139571760015e+00 -6.6632180470399955e+00 2.1878427044400002e+01 0 0 0
17910 0 11 0.0000000000000000e+00 7.6903857778900013e+00 5.4944526927599995e+01 2.9524901225900003e+01 2 0 0
17557 0 11 0.0000000000000000e+00 4.8980032474700028e+00 1.5248274017400002e+01 2.3238478533350001e+01 1 0 0
17847 0 11 0.0000000000000000e+00 5.2090216911200020e+00 3.2751034299399990e+01 2.3837259677850003e+01 0 0 0
17864 0 11 0.0000000000000000e+00 -1.2646421361599995e+00 3.2745559813600003e+01 2.3716074686999999e+01 0 0 0
17852 0 11 0.0000000000000000e+00 1.0849753016500019e+00 8.8474703079999912e+00 2.4461109100199998e+01 1 0 0
18136 0 11 0.0000000000000000e+00 1.4581794431390016e+01 9.4813643234000047e+00 2.4567746696650001e+01 0 0 0
14037 1 5 -8.4967000000000004e-01 7.4151966218700007e+00 4.0834627434800005e+01 2.5764399773500003e+01 0 0 0
17853 0 11 0.0000000000000000e+00 1.1904148337600018e+00 3.5569250504400003e+01 2.5124833969699999e+01 0 0 0
18483 0 11 0.0000000000000000e+00 2.1370910927579999e+01 4.4892882197799999e+01 2.5300831464450003e+01 -1 0 0
17820 0 11 0.0000000000000000e+00 2.2840939400140016e+01 1.4440938059000004e+01 3.0179663861350001e+01 0 0 0
17757 0 11 0.0000000000000000e+00 -5.0780100467999945e-01 4.8153162612200028e+01 2.3861678518450002e+01 1 0 0
18311 0 11 0.0000000000000000e+00 7.2321171555000263e-01 1.2191074180600001e+01 2.8947291735749999e+01 1 0 0
17890 0 11 0.0000000000000000e+00 3.8749024526600016e+00 5.1384495706199999e+01 2.1756202953950002e+01 0 0 0
17669 0 11 0.0000000000000000e+00 6.1511871936500020e+00 1.1535349927000002e+01 2.3624504034750004e+01 0 0 0
18033 0 11 0.0000000000000000e+00 1.3863321274690001e+01 4.4882909051600002e+01 2.5675556757700001e+01 -1 0 0
17790 0 11 0.0000000000000000e+00 2.7734225289730015e+00 -4.2498146677199991e+00 2.3394343473349998e+01 0 0 0
9461 1 2 8.4776700000000005e-01 -3.3311786017720002e+00 4.2260344976799978e+01 2.5801547584200001e+01 0 0 0
22976 0 11 0.0000000000000000e+00 6.4709984020800193e-01 -6.6415457900399950e+00 2.1898819374049999e+01 0 1 0
18006 0 11 0.0000000000000000e+00 2.7043512618300003e+00 3.8530248053000008e+01 2.6166920981050001e+01 0 0 0
17789 0 11 0.0000000000000000e+00 4.3816620459080013e+00 -1.1122140519199970e+00 2.4874930515900001e+01 0 0 0
18527 0 11 0.0000000000000000e+00 9.6341480685700165e-01 -8.2193832454799960e+00 2.5506313410350003e+01 -1 0 0
18604 0 11 0.0000000000000000e+00 2.2746372793700015e+01 2.1526555278800004e+01 2.9721810600100000e+01 0 0 0
17824 0 11 0.0000000000000000e+00 -9.4988303687999975e-01 1.2193765920200002e+01 2.3807125789450001e+01 0 0 0
17825 0 11 0.0000000000000000e+00 1.4472633292500021e+00 3.4669296145399997e+01 2.8652187449350002e+01 0 0 0
18256 0 11 0.0000000000000000e+00 2.4275222482500007e+00 1.9590592428799997e+01 2.2783482796000001e+01 0 0 0
23140 0 11 0.0000000000000000e+00 -3.5659994120060006e+00 4.6419921007599996e+01 3.1337090928300000e+01 0 0 0
23739 0 11 0.0000000000000000e+00 1.5228488564520013e+01 4.6720552808999997e+01 2.8276812718850000e+01 0 0 0
17538 0 11 0.0000000000000000e+00 1.1377339314900017e+00 1.5727164018600002e+01 2.4087163131650001e+01 0 0 0
23735 0 11 0.0000000000000000e+00 1.6723792097310007e+01 4.5742607865200000e+01 3.1434766290700001e+01 0 0 0
18118 0 11 0.0000000000000000e+00 2.2287841840650000e+01 3.4748936330600003e+01 2.8899233379249999e+01 0 0 0
18206 0 11 0.0000000000000000e+00 1.8297876485000009e+00 4.6537726198999998e+01 2.8267201047550003e+01 0 0 0
17974 0 11 0.0000000000000000e+00 3.2458798742800026e+00 5.5784152921999972e+00 2.5429679814850001e+01 0 0 0
18125 0 11 0.0000000000000000e+00 3.5680275458700015e+00 2.9243434305799997e+01 2.4471110433850001e+01 0 0 0
18117 0 11 0.0000000000000000e+00 6.3813553251300075e+00 5.9604939076000036e+00 2.7071067520499998e+01 0 0 0
18309 0 11 0.0000000000000000e+00 5.2088055316800004e+00 2.3219161826600004e+01 2.8571917005250000e+01 0 0 0
17677 0 11 0.0000000000000000e+00 1.8419785768000185e-01 9.0816756737999995e+00 3.1180576551049999e+01 0 0 0
18608 0 11 0.0000000000000000e+00 1.5762758093659999e+01 1.7843998479000000e+01 2.7626076594350000e+01 0 0 0
22841 0 11 0.0000000000000000e+00 1.1924677941180024e+00 -1.7323079365199963e+00 2.6000405270150001e+01 0 1 0
18312 0 11 0.0000000000000000e+00 8.7429968690200006e+00 3.4947510633400000e+01 2.8719728923350001e+01 0 0 0
17735 0 11 0.0000000000000000e+00 7.8361385872000167e-01 4.4952649690000001e+01 2.5393960766100001e+01 0 0 0
18269 0 11 0.0000000000000000e+00 1.5007509707900004e+00 3.8280836170199990e+01 3.0185378909150003e+01 0 0 0
16417 1 8 3.7807225000000000e-01 -5.1870240123699951e-01 2.1222834277600047e+00 2.2633592678699998e+01 1 0 0
18275 0 11 0.0000000000000000e+00 7.9716913825600013e+00 8.6866160522000033e+00 2.4559953449649999e+01 1 0 0
17780 0 11 0.0000000000000000e+00 6.3661129096489999e+00 -4.5111245441600003e+00 2.4479812892999998e+01 0 0 0
8069 1 3 1.8908999999999999e-02 -1.9747335633279997e+00 3.7213786712000008e+01 2.3004811010799994e+01 0 0 0
18193 0 11 0.0000000000000000e+00 -2.7491302987279980e+00 5.1015842672600002e+01 2.1608650810750003e+01 1 0 0
18158 0 11 0.0000000000000000e+00 1.9963431663329995e+01 2.1582037277600016e+01 2.2644762999400001e+01 0 0 0
17688 0 11 0.0000000000000000e+00 -2.0421575967159988e+00 2.4528344511800000e+01 2.8755058309749987e+01 0 0 0
18040 0 11 0.0000000000000000e+00 -2.5208926682839978e+00 4.5872331952399996e+01 2.5391882566900001e+01 0 0 0
18014 0 11 0.0000000000000000e+00 -4.5459894083999863e-01 3.8105503690200010e+01 2.6987030340350003e+01 0 0 0
14021 1 5 -8.4967000000000004e-01 5.5019838056000059e-01 4.0984083303400013e+01 2.5765308985650002e+01 0 0 0
8065 1 3 1.8908999999999999e-02 -1.5510922884799849e-01 -2.0176531643199951e+00 2.1612937096600003e+01 -1 0 0
16324 1 9 3.7807225000000000e-01 1.8890030041684998e+01 1.8762089690000092e+00 2.2010003031249987e+01 0 0 0
18294 0 11 0.0000000000000000e+00 9.4781727256100012e+00 3.8272055900400005e+01 2.6033526569900001e+01 0 0 0
15869 1 10 3.7577274999999999e-01 6.5154811971500015e+00 4.2850668739599996e+01 2.5369022375700002e+01 0 0 0
13777 1 6 -7.6354599999999995e-01 8.6280621842080070e+00 -2.3970403211999525e-01 2.2742048699449999e+01 0 0 0
16323 1 9 3.7807225000000000e-01 1.9706733498100000e+01 3.3379228848000047e+00 2.2684768334000001e+01 0 0 0
16322 1 8 3.7807225000000000e-01 1.8561384134215022e+01 3.1152005890000041e+00 2.2160152923450003e+01 0 0 0
16249 1 8 3.7807225000000000e-01 1.1412355633110000e+01 4.1382653035600001e+01 2.3009227184099998e+01 0 0 0
16445 1 10 3.7807225000000000e-01 -2.2011863545519992e+00 4.1449169774999994e+01 2.3174573907949998e+01 0 0 0
16321 1 8 3.7807225000000000e-01 2.0005457265588010e+01 2.1117695816800044e+00 2.2508900726700002e+01 0 0 0
18112 0 11 0.0000000000000000e+00 -5.4373290260599916e-01 6.0031616302000028e+00 2.5892338911749999e+01 -1 0 0
18002 0 11 0.0000000000000000e+00 1.5408141562180001e+01 3.8442214416200009e+01 2.9474375007849989e+01 0 0 0
16346 1 8 3.7807225000000000e-01 1.6846194071110002e+01 4.2510358030399999e+01 2.2593327569200003e+01 0 0 0
13781 1 6 -7.6354599999999995e-01 6.8861124060400023e+00 3.9147714968999992e+01 2.3544753140450002e+01 0 0 0
16345 1 8 3.7807225000000000e-01 1.8204741820470012e+01 4.1489289684800006e+01 2.3204318134000001e+01 0 0 0
22838 0 11 0.0000000000000000e+00 2.4870808095539999e+01 -1.0795330685999964e+00 2.4983386536650002e+01 0 1 0
16419 1 9 3.7807225000000000e-01 -7.4943264550599942e-01 3.3576454130000002e+00 2.2719188508250003e+01 0 0 0
16443 1 9 3.7807225000000000e-01 -2.4151887853579996e+00 4.2702259096599995e+01 2.3004161573550004e+01 0 0 0
17894 0 11 0.0000000000000000e+00 1.9247321601700005e+01 4.5103609814199984e+01 2.8283307091350000e+01 1 0 0
16229 1 10 3.7807225000000000e-01 1.2108674064805999e+01 2.3310573651600102e+00 2.3064689125250002e+01 0 0 0
16253 1 10 3.7807225000000000e-01 1.0378527712310001e+01 4.1833121255399988e+01 2.3585278024849998e+01 0 0 0
16252 1 9 3.7807225000000000e-01 1.0272865841010004e+01 4.1224722411999984e+01 2.2462920569400001e+01 0 0 0
9729 1 3 -3.7028600000000000e-01 -4.5752570061799913e-01 -7.4733041100000008e-01 2.1856735840250000e+01 -1 0 0
16228 1 9 3.7807225000000000e-01 1.2041519660021001e+01 1.8831378719599989e+00 2.1873621208749999e+01 0 0 0
23733 0 11 0.0000000000000000e+00 1.2109305580839999e+01 5.5327640717800001e+01 2.1625536179250002e+01 0 0 0
17922 0 11 0.0000000000000000e+00 1.8143529550455000e+01 -1.1085540069999951e+00 2.5208351600050001e+01 -1 0 0
18009 0 11 0.0000000000000000e+00 1.8832771329610001e+01 3.2140318213400001e+01 2.7559574219950001e+01 0 0 0
17704 0 11 0.0000000000000000e+00 1.6314887827949999e+01 3.8432160308199997e+01 2.5971050706450001e+01 0 0 0
18005 0 11 0.0000000000000000e+00 4.3083520220500020e+00 3.5087439270200001e+01 2.6479430185750001e+01 0 0 0
22679 0 11 0.0000000000000000e+00 9.9266467537850005e+00 -4.7406362341999930e+00 2.7030932298449994e+01 0 1 0
16325 1 10 3.7807225000000000e-01 1.8946405909331002e+01 2.4293699267599997e+00 2.3160286288449999e+01 0 0 0
17979 0 11 0.0000000000000000e+00 1.8008229441950004e+01 1.4431403388400007e+01 2.3107422096300002e+01 1 0 0
17815 0 11 0.0000000000000000e+00 2.3130851791659996e+01 5.4357832214000084e+00 2.5215365522349988e+01 0 0 0
23591 0 11 0.0000000000000000e+00 -1.2750770155799993e+00 4.5501884299600007e+01 2.8589192036099998e+01 0 0 0
18146 0 11 0.0000000000000000e+00 1.0170793881880003e+01 1.5093344215800000e+01 2.3475393242150002e+01 0 0 0
17855 0 11 0.0000000000000000e+00 1.9660808361250005e+01 3.7913977944599999e+01 2.6815578906349998e+01 -1 0 0
18057 0 11 0.0000000000000000e+00 1.9894942471960004e+01 6.0869132586600003e+01 2.2450581261650001e+01 0 0 0
17856 0 11 0.0000000000000000e+00 2.2195990539110003e+01 3.8428416319000007e+01 2.9562958248750000e+01 -1 0 0
18172 0 11 0.0000000000000000e+00 1.3683539378430007e+01 9.7159410290000032e+00 2.8941316913050002e+01 0 0 0
9441 1 2 8.4776700000000005e-01 1.8788046106407005e+01 2.5370145239200017e+00 2.5353435881700001e+01 0 0 0
18557 0 11 0.0000000000000000e+00 9.3054540227900020e+00 6.1821681796000050e+00 2.8791816458100001e+01 0 0 0
18585 0 11 0.0000000000000000e+00 1.2276856688390003e+01 2.5294595028600000e+01 2.7852080757350002e+01 -1 0 0
17776 0 11 0.0000000000000000e+00 1.1462493431634002e+01 -1.3978215591600023e+00 2.5479037045849999e+01 -1 0 0
17755 0 11 0.0000000000000000e+00 1.9558778975370004e+01 4.8742142848999990e+01 2.7521387309650002e+01 0 0 0
16227 1 9 3.7807225000000000e-01 1.2877561322741009e+01 3.2723362593599994e+00 2.2670740489400000e+01 0 0 0
18130 0 11 0.0000000000000000e+00 2.2079168250559999e+01 6.0928547170000034e+00 2.8859228044649999e+01 0 0 0
18128 0 11 0.0000000000000000e+00 1.6234886989000000e+01 5.4999002340000036e+00 2.5358631379700000e+01 0 0 0
17552 0 11 0.0000000000000000e+00 1.0865799016200000e+01 1.0133040881000007e+01 3.1050169551249994e+01 -1 0 0
17692 0 11 0.0000000000000000e+00 7.4613718282399999e+00 1.8045566299000001e+01 2.3485784238150000e+01 0 0 0
17941 0 11 0.0000000000000000e+00 2.1422273069268009e+01 -1.6675166313199981e+00 2.5740370595250003e+01 -1 0 0
18431 0 11 0.0000000000000000e+00 -2.4605773419299997e+00 1.6696342332200004e+01 2.5635421535650003e+01 -1 0 0
17995 0 11 0.0000000000000000e+00 1.0610631905160004e+01 1.6313895096600007e+01 2.8106140609550000e+01 0 0 0
17868 0 11 0.0000000000000000e+00 2.3701187974400014e+01 1.1535354905800002e+01 2.6857922215050003e+01 1 0 0
18268 0 11 0.0000000000000000e+00 5.3446016391200031e+00 1.2509705905200004e+01 2.7333440169500001e+01 -1 0 0
17962 0 11 0.0000000000000000e+00 -1.3024413700180000e+00 6.0521366776000072e+00 2.9994314470200003e+01 0 0 0
17616 0 11 0.0000000000000000e+00 1.7478927762920001e+01 5.9252643561799999e+01 2.5072749102250000e+01 1 0 0
23583 0 11 0.0000000000000000e+00 1.8706185771100026e+00 5.8344285453199994e+01 2.5466697738100002e+01 0 0 0
18124 0 11 0.0000000000000000e+00 9.4630200885999987e+00 2.4075992031799998e+01 2.2009223706550003e+01 0 0 0
17861 0 11 0.0000000000000000e+00 2.1970664722839995e+01 3.0842685808200009e+01 2.8518403375849989e+01 0 0 0
18282 0 11 0.0000000000000000e+00 9.5941985894200066e+00 5.3993379642000026e+00 2.5265502078049998e+01 0 0 0
17792 0 11 0.0000000000000000e+00 1.3602911851947006e+01 -3.9671232658799962e+00 2.8323572200850002e+01 0 0 0
23437 0 11 0.0000000000000000e+00 -9.5828369296999960e-01 4.9269400496800017e+01 2.7615815485799999e+01 1 0 0
17881 0 11 0.0000000000000000e+00 1.0750144677730002e+01 4.5815863993400001e+01 2.5269918251349999e+01 0 0 0
18096 0 11 0.0000000000000000e+00 2.3335551994900023e+01 -3.8910752981999988e+00 2.3585278024849998e+01 -1 0 0
18601 0 11 0.0000000000000000e+00 7.4391671763399980e+00 3.5522756213200005e+01 2.4966890830499999e+01 0 0 0
18289 0 11 0.0000000000000000e+00 1.6056436961300005e+01 2.4670977172999997e+01 2.9352800354650000e+01 0 0 0
16638 1 10 3.7579649999999998e-01 8.9108464403500030e+00 4.0311040657599975e+01 2.3293680699599999e+01 0 0 0
18417 0 11 0.0000000000000000e+00 6.0023554190800024e+00 2.1304572870000012e+01 2.2691782256299991e+01 0 0 0
16637 1 10 3.7579649999999998e-01 7.9974578194400010e+00 4.0369685532799998e+01 2.4840900004000002e+01 0 0 0
17544 0 11 0.0000000000000000e+00 2.0180714120040001e+01 2.0197569815199998e+01 2.6088339073800000e+01 0 0 0
17733 0 11 0.0000000000000000e+00 1.7632307631110013e+01 5.0921730095599997e+01 2.1852189779500002e+01 0 0 0
17863 0 11 0.0000000000000000e+00 4.9069133275600025e+00 3.6503413063799997e+01 2.9766102220550003e+01 0 0 0
17662 0 11 0.0000000000000000e+00 -6.7416745510999943e-01 1.9836639426600001e+01 2.5053525759650000e+01 0 0 0
18126 0 11 0.0000000000000000e+00 2.8157620176700027e+00 1.5533169443600002e+01 2.7717387471700000e+01 -1 0 0
18299 0 11 0.0000000000000000e+00 -2.3268589504119981e+00 3.5451141898999992e+01 2.5952606688550002e+01 -1 0 0
18484 0 11 0.0000000000000000e+00 1.0930329936820003e+01 5.1503367436800005e+01 2.9514770004800003e+01 0 0 0
18164 0 11 0.0000000000000000e+00 1.9850216887129996e+01 1.6590230850800005e+01 2.5592948339499998e+01 0 0 0
18444 0 11 0.0000000000000000e+00 2.1501463903130002e+01 3.5769699625800001e+01 2.4983386536650002e+01 0 0 0
16804 1 9 3.7579649999999998e-01 2.4167657448771013e+01 1.9465675876000077e-01 2.3648663100450001e+01 0 0 0
16803 1 9 3.7579649999999998e-01 2.3472517891599004e+01 1.7522215918400033e+00 2.3146648106200001e+01 0 0 0
18574 0 11 0.0000000000000000e+00 8.6060421767799973e+00 3.8548176045199995e+01 2.9600235946899993e+01 0 0 0
18061 0 11 0.0000000000000000e+00 1.3112024133490010e+01 4.8070747827199995e+01 2.3643857264800001e+01 0 0 0
22847 0 11 0.0000000000000000e+00 -3.0199660648559994e+00 5.3761920513999996e+01 2.4455653827300001e+01 0 0 0
16732 1 9 3.7579649999999998e-01 1.6043027235300002e+01 4.0866121507200006e+01 2.4533326522399999e+01 0 0 0
15845 1 10 3.7577274999999999e-01 8.3839920053400014e+00 3.2003189474000013e+00 2.4923118759849999e+01 0 0 0
18166 0 11 0.0000000000000000e+00 1.4383575233700000e+01 3.5190099138800001e+01 2.5187699495500002e+01 0 0 0
16635 1 9 3.7579649999999998e-01 8.0760767653700007e+00 4.1118613081800000e+01 2.3817516785450000e+01 0 0 0
18184 0 11 0.0000000000000000e+00 1.2043821891040000e+01 4.5161428256400001e+01 2.8831302242900001e+01 0 0 0
16634 1 8 3.7579649999999998e-01 7.7816691253600059e+00 3.9888320377800000e+01 2.3686590235849998e+01 0 0 0
16830 1 10 3.7579649999999998e-01 2.2579631505609999e+01 4.0209578738999994e+01 2.3353818588950002e+01 0 0 0
17866 0 11 0.0000000000000000e+00 1.2337395854360002e+01 3.2532362359400004e+01 2.3880382311250003e+01 0 0 0
16829 1 10 3.7579649999999998e-01 2.1640949112900000e+01 4.0565785454199982e+01 2.4857395710150001e+01 0 0 0
16802 1 8 3.7579649999999998e-01 2.3105077036861001e+01 5.3878685376000135e-01 2.3096251775599999e+01 0 0 0
16801 1 8 3.7579649999999998e-01 2.4538226725615001e+01 1.3955231849999983e+00 2.3750494861250001e+01 0 0 0
22686 0 11 0.0000000000000000e+00 2.1058312439724013e+01 -6.4277332487599956e+00 2.1842188445850002e+01 0 1 0
18382 0 11 0.0000000000000000e+00 4.5304498128470012e+00 -7.3942668684799955e+00 2.3561768396400002e+01 -1 0 0
18139 0 11 0.0000000000000000e+00 9.1860916126600038e+00 1.2007417060800005e+01 2.5290830130800000e+01 0 0 0
17787 0 11 0.0000000000000000e+00 8.0390932622000033e+00 -1.8049887289999962e+00 2.5937539744350001e+01 0 0 0
17936 0 11 0.0000000000000000e+00 1.3925232602470999e+01 -6.6149244160399956e+00 2.1757242053550002e+01 0 0 0
16729 1 8 3.7579649999999998e-01 1.4967124821520013e+01 4.1176280864800013e+01 2.3924933706600001e+01 0 0 0
16731 1 9 3.7579649999999998e-01 1.4638295407610000e+01 3.9953262396200003e+01 2.3902203402850002e+01 0 0 0
16828 1 9 3.7579649999999998e-01 2.2525121777780008e+01 3.9725367559199995e+01 2.4544237068199987e+01 0 0 0
22993 0 11 0.0000000000000000e+00 1.7546789121520000e+01 4.5897528557200012e+01 2.5281738009299989e+01 0 0 0
17691 0 11 0.0000000000000000e+00 1.3823090353550000e+01 1.4736473570000003e+01 2.9104585437699999e+01 0 0 0
18529 0 11 0.0000000000000000e+00 1.8690806911108002e+01 -1.2048207922319998e+01 2.8864033880299999e+01 0 0 0
16826 1 8 3.7579649999999998e-01 2.1466936754470009e+01 3.9820379306600003e+01 2.3836740128050003e+01 0 0 0
16706 1 8 3.7579649999999998e-01 1.6328362548244002e+01 4.0614390524000399e-01 2.3142361820350001e+01 0 0 0
18277 0 11 0.0000000000000000e+00 2.1502891143599999e+01 8.6927646142000086e+00 2.4137299687350001e+01 -1 0 0
16633 1 8 3.7579649999999998e-01 9.1416910297100014e+00 4.0773283259999999e+01 2.4447600805400000e+01 0 0 0
16827 1 9 3.7579649999999998e-01 2.1692784293970000e+01 4.1052846289599998e+01 2.3680225750800002e+01 0 0 0
18036 0 11 0.0000000000000000e+00 1.3267477825870001e+01 5.8519537049400000e+01 2.4837652817750001e+01 0 0 0
17778 0 11 0.0000000000000000e+00 1.6410395340695999e+01 -4.3200658266399996e+00 2.3295499123900001e+01 0 0 0
16636 1 9 3.7579649999999998e-01 8.8158671204300010e+00 3.9548539812800001e+01 2.4295372713999999e+01 0 0 0
23142 0 11 0.0000000000000000e+00 5.4728339739500003e+00 4.5433343602000001e+01 2.8932094904100001e+01 1 0 0
17953 0 11 0.0000000000000000e+00 1.9402860161020005e+01 1.1283683133000007e+01 2.4266407812649998e+01 0 0 0
18069 0 11 0.0000000000000000e+00 9.7403404591770020e+00 -3.6724185490800023e+00 2.3416943889650000e+01 0 0 0
16734 1 10 3.7579649999999998e-01 1.5769190844550002e+01 4.0303616817800005e+01 2.3429932634650001e+01 0 0 0
16710 1 10 3.7579649999999998e-01 1.7435954549558002e+01 8.3063380368000139e-01 2.2648919397800000e+01 0 0 0
17665 0 11 0.0000000000000000e+00 1.2494509769180002e+01 1.2560993527600001e+01 2.3559430422300004e+01 0 0 0
16709 1 10 3.7579649999999998e-01 1.6592571443449007e+01 9.4855118244000103e-01 2.4255497266850004e+01 0 0 0
16614 1 10 3.7579649999999998e-01 1.0689418337514001e+01 7.8236991544000389e-01 2.2605536989499999e+01 0 0 0
23141 0 11 0.0000000000000000e+00 2.0062003759160003e+01 4.7850651242199994e+01 2.3799072767550001e+01 0 0 0
16708 1 9 3.7579649999999998e-01 1.7420861551924020e+01 1.2605570464000593e-01 2.3755040921999999e+01 0 0 0
18300 0 11 0.0000000000000000e+00 2.3417952092309999e+01 2.3613302277400003e+01 2.2667493303150000e+01 -1 0 0
18017 0 11 0.0000000000000000e+00 1.9245379003289997e+01 3.3082566824799997e+01 2.3815828248599999e+01 0 0 0
16707 1 9 3.7579649999999998e-01 1.6604093028159003e+01 1.6523344342400037e+00 2.3182497042400001e+01 0 0 0
16730 1 8 3.7579649999999998e-01 1.5691045252600000e+01 3.9638378649600000e+01 2.4514622729600003e+01 0 0 0
16705 1 8 3.7579649999999998e-01 1.7706179735754013e+01 1.3677468142400020e+00 2.3798163555399999e+01 0 0 0
16825 1 8 3.7579649999999998e-01 -4.5223212099339989e+00 4.0956409726399997e+01 2.4388891678000004e+01 0 0 0
18218 0 11 0.0000000000000000e+00 2.2727821999878013e+00 -1.0092278882912002e+01 2.2649958497400000e+01 -1 0 0
16805 1 10 3.7579649999999998e-01 2.3401680061472007e+01 1.0552024537200051e+00 2.4206399810750000e+01 0 0 0
16733 1 10 3.7579649999999998e-01 1.4918063434710003e+01 4.0503018713600000e+01 2.5002999541600001e+01 0 0 0
16446 1 10 3.7807225000000000e-01 -3.5666883966800000e+00 4.2453665211599983e+01 2.2543710563299999e+01 0 0 0
17675 0 11 0.0000000000000000e+00 2.4877995113600009e+00 2.4394040213600007e+01 3.1033414070199999e+01 -1 0 0
17689 0 11 0.0000000000000000e+00 1.2932970429280001e+01 6.1804397138000038e+00 2.6397601092250000e+01 0 0 0
16806 1 10 3.7579649999999998e-01 2.4224328587517000e+01 8.9652031472000182e-01 2.2613590011399999e+01 0 0 0
17618 0 11 0.0000000000000000e+00 1.1166925535100030e+00 5.2362157826800008e+01 2.9728564747499988e+01 -1 0 0
16421 1 10 3.7807225000000000e-01 -1.5944180811359985e+00 2.5195984226400032e+00 2.3190550064300002e+01 0 0 0
16611 1 9 3.7579649999999998e-01 9.9530398803200022e+00 1.6987084138000004e+00 2.3128074200850001e+01 0 0 0
9457 1 2 8.4776700000000005e-01 -1.6341241866109990e+00 2.4771422249599961e+00 2.5377075397599999e+01 0 0 0
16610 1 8 3.7579649999999998e-01 9.4983743922910016e+00 5.2843795535999938e-01 2.2951297381400000e+01 0 0 0
9425 1 2 8.4776700000000005e-01 1.2027710976565002e+01 2.3494035958000019e+00 2.5388895155549999e+01 0 0 0
4097 1 7 1.0837800000000000e-01 -1.2910575814779988e+00 7.7794556867999987e+00 2.3588005661300002e+01 -1 0 0
4101 1 7 1.0837800000000000e-01 -3.1812599459719983e+00 4.7136216376800000e+01 2.2938828186200002e+01 -1 0 0
16609 1 8 3.7579649999999998e-01 1.0928426011178008e+01 1.2583058290799976e+00 2.3801150966749997e+01 0 0 0
9733 1 3 -3.7028600000000000e-01 -2.2669085078479982e+00 3.8503621547200005e+01 2.2975716222000003e+01 -1 0 0
15844 1 9 3.7577274999999999e-01 8.3676735049520072e+00 1.9481139767200020e+00 2.4745562615700003e+01 0 0 0
15868 1 9 3.7577274999999999e-01 6.5759180416400005e+00 4.1561358710200004e+01 2.5315638633749998e+01 0 0 0
17660 0 11 0.0000000000000000e+00 1.8955801645720005e+01 5.6333162530000003e+00 3.0617384567850003e+01 -1 0 0
18260 0 11 0.0000000000000000e+00 6.8285291487400004e+00 2.8595669297800001e+01 2.5813627117050000e+01 0 0 0
18563 0 11 0.0000000000000000e+00 7.1884559617200017e+00 1.4969913469000002e+01 2.5716990854250000e+01 -1 0 0
16349 1 10 3.7807225000000000e-01 1.7160337843820002e+01 4.1990376329599997e+01 2.3718672435999999e+01 0 0 0
23576 0 11 0.0000000000000000e+00 1.4386742287350001e+01 5.7521869831800004e+01 2.8126403051750003e+01 1 0 0
16251 1 9 3.7807225000000000e-01 1.1200952287569999e+01 4.2653440419199995e+01 2.3051570492800000e+01 0 0 0
16348 1 9 3.7807225000000000e-01 1.7066080295679999e+01 4.1264917584399996e+01 2.2669441614900002e+01 0 0 0
16420 1 9 3.7807225000000000e-01 -1.6463114773989993e+00 1.9265126153200036e+00 2.2065854634750000e+01 0 0 0
2529 1 7 1.2792600000000001e-01 1.4489609970384004e+01 -2.4943365415599974e+00 2.2002209784250002e+01 0 0 0
2533 1 7 1.2792600000000001e-01 1.2792771749210001e+01 3.6972392836600008e+01 2.3149115967749999e+01 0 0 0
2545 1 7 1.2792600000000001e-01 2.1201045816131007e+01 -2.3739919134399932e+00 2.2024420538199994e+01 0 0 0
2549 1 7 1.2792600000000001e-01 1.9471053691919998e+01 3.6834635623200001e+01 2.3247440767400001e+01 0 0 0
2833 1 7 2.1414200000000000e-01 1.2443944651480001e+01 5.9196920976000094e+00 2.2503965003599991e+01 0 0 0
2837 1 7 2.1414200000000000e-01 1.0723976195330007e+01 4.5193963996400001e+01 2.2276142416300001e+01 0 0 0
2849 1 7 2.1414200000000000e-01 1.9289803800369995e+01 5.9586120714000046e+00 2.2475519652050000e+01 0 0 0
2853 1 7 2.1414200000000000e-01 1.7536225987310011e+01 4.5136146597399993e+01 2.2405640203950004e+01 0 0 0
2865 1 7 2.1414200000000000e-01 -1.1680440242379990e+00 5.9947573390000048e+00 2.2407198853350000e+01 0 0 0
2869 1 7 2.1414200000000000e-01 -2.8769044646319997e+00 4.5161118109200004e+01 2.2216394189300001e+01 0 0 0
13665 1 6 -7.5793299999999997e-01 1.3169746719105003e+01 2.6759123265999953e+00 2.5732577348250000e+01 0 0 0
18083 0 11 0.0000000000000000e+00 1.6769267019132013e+01 -1.6973869506799968e+00 2.9543475131250002e+01 0 0 0
4129 1 7 1.0837800000000000e-01 1.2325412005440000e+01 7.6808432274000040e+00 2.3533842594650000e+01 0 0 0
4133 1 7 1.0837800000000000e-01 1.0546408416720000e+01 4.7242702588000000e+01 2.2836996425400002e+01 0 0 0
4145 1 7 1.0837800000000000e-01 1.8961809481270002e+01 7.8632197886000039e+00 2.3474354142549995e+01 0 0 0
4149 1 7 1.0837800000000000e-01 1.7390388095120016e+01 4.7219155555599997e+01 2.2806602762099999e+01 0 0 0
4305 1 7 1.1120500000000000e-01 1.0653072707350008e+01 9.1613033081999991e+00 2.3276665443650000e+01 0 0 0
4309 1 7 1.1120500000000000e-01 8.6967619013800075e+00 4.8308765527999995e+01 2.2456166422000003e+01 0 0 0
4321 1 7 1.1120500000000000e-01 1.6998538605100013e+01 8.8173222264000035e+00 2.3200681285400002e+01 0 0 0
4325 1 7 1.1120500000000000e-01 1.5609581335920005e+01 4.8307940656999996e+01 2.2471363253650001e+01 0 0 0
4337 1 7 1.1120500000000000e-01 2.4143740055510001e+01 8.9587544680000040e+00 2.3426165898600001e+01 0 0 0
4341 1 7 1.1120500000000000e-01 -4.8713308615187980e+00 4.8416151603199999e+01 2.2340826366400002e+01 0 0 0
4497 1 7 1.0424100000000000e-01 1.0336452316540008e+01 7.0013537079999999e+00 2.2556439533400003e+01 0 0 0
4501 1 7 1.0424100000000000e-01 8.6302557763900012e+00 4.6054328801400004e+01 2.2240942917350001e+01 0 0 0
4513 1 7 1.0424100000000000e-01 1.7397022844910005e+01 6.6232519160000045e+00 2.2429669382200000e+01 0 0 0
4517 1 7 1.0424100000000000e-01 1.5501092157799999e+01 4.6000260890400007e+01 2.2349658713000000e+01 0 0 0
4529 1 7 1.0424100000000000e-01 2.4176734386049997e+01 6.8188270816000021e+00 2.2561115481600002e+01 0 0 0
4533 1 7 1.0424100000000000e-01 2.2217982618380020e+01 4.6161115098600007e+01 2.2219901150449999e+01 0 0 0
16347 1 9 3.7807225000000000e-01 1.7992945143029999e+01 4.2736304902599997e+01 2.3110929057450001e+01 0 0 0
16418 1 8 3.7807225000000000e-01 -1.8842892939309996e+00 3.1821219827600036e+00 2.2134694983250000e+01 0 0 0
8097 1 3 1.8908999999999999e-02 1.3522003930892000e+01 -2.0912487258799972e+00 2.1623977529850002e+01 0 0 0
8101 1 3 1.8908999999999999e-02 1.1775227009270001e+01 3.7214461284600006e+01 2.2783352908550000e+01 0 0 0
8113 1 3 1.8908999999999999e-02 2.0262623918086000e+01 -2.0135135810399998e+00 2.1686453393299999e+01 0 0 0
8117 1 3 1.8908999999999999e-02 1.8519125284800001e+01 3.7200213309399999e+01 2.2913759908350002e+01 0 0 0
8805 1 3 -4.2965799999999998e-01 1.1660756680960013e+01 4.5102024958800001e+01 2.1751916668100002e+01 0 0 0
17882 0 11 0.0000000000000000e+00 -5.4963359134179992e+00 4.9309375160200005e+01 3.0720255428249999e+01 0 0 0
16613 1 10 3.7579649999999998e-01 9.7439485143840034e+00 9.4322665844000220e-01 2.4121972968250002e+01 0 0 0
16226 1 8 3.7807225000000000e-01 1.1742392916189001e+01 3.0905736352400037e+00 2.2091052800050001e+01 0 0 0
16444 1 9 3.7807225000000000e-01 -3.3540870233579998e+00 4.1173654327799994e+01 2.2708537737350003e+01 0 0 0
9489 1 2 8.4691799999999995e-01 9.7829570042960015e+00 3.6568110813600025e+00 2.2048060054100002e+01 0 0 0
9493 1 2 8.4691799999999995e-01 8.0390916678700037e+00 4.2871886454600002e+01 2.2402263130250002e+01 0 0 0
9505 1 2 8.4691799999999995e-01 1.6528444309622007e+01 3.6252702149200022e+00 2.2110276142650001e+01 0 0 0
9509 1 2 8.4691799999999995e-01 1.4830401046400013e+01 4.2831091600600004e+01 2.2352646124349999e+01 0 0 0
9521 1 2 8.4691799999999995e-01 2.3368646973080001e+01 3.7029751856000050e+00 2.2057152175599999e+01 0 0 0
9525 1 2 8.4691799999999995e-01 2.1606205909720011e+01 4.2820817917999996e+01 2.2354074886300001e+01 0 0 0
9569 1 2 8.4853599999999996e-01 1.4318772502422989e+01 1.4409655608000271e-01 2.2560855706700004e+01 0 0 0
9573 1 2 8.4853599999999996e-01 1.2611942893149999e+01 3.9542089251599997e+01 2.3394733135700001e+01 0 0 0
9585 1 2 8.4853599999999996e-01 2.1091937047039014e+01 1.4022722704000223e-01 2.2674896887799999e+01 0 0 0
9589 1 2 8.4853599999999996e-01 1.9340220251270001e+01 3.9513668162199998e+01 2.3571509955149999e+01 0 0 0
9685 1 3 -3.5752499999999998e-01 6.8929111146300013e+00 4.3864083572000013e+01 2.1840499908999998e+01 0 0 0
9761 1 3 -3.7028600000000000e-01 1.3202751268687003e+01 -7.9961374927999707e-01 2.1836343510600003e+01 0 0 0
9765 1 3 -3.7028600000000000e-01 1.1488921674950006e+01 3.8517719543599988e+01 2.2846608096699999e+01 0 0 0
9777 1 3 -3.7028600000000000e-01 1.9972540428703009e+01 -7.5286458091999542e-01 2.1935707409850000e+01 0 0 0
9781 1 3 -3.7028600000000000e-01 1.8244775928759989e+01 3.8509020829600004e+01 2.2958571078599999e+01 0 0 0
9889 1 3 5.0304800000000005e-01 1.4177377755430006e+01 4.8677264628000039e+00 2.2306795854499999e+01 0 0 0
9893 1 3 5.0304800000000005e-01 1.2477043672870014e+01 4.4162771091000003e+01 2.2331344582549999e+01 0 0 0
9905 1 3 5.0304800000000005e-01 2.1019576996519998e+01 4.9376174287999994e+00 2.2250424701199996e+01 0 0 0
9909 1 3 5.0304800000000005e-01 1.9305994766360005e+01 4.4132325067800004e+01 2.2382780012750001e+01 0 0 0
9941 1 3 5.1791500000000001e-01 1.0271980346100001e+01 3.8876247951400003e+01 2.2395508982850000e+01 0 0 0
16612 1 9 3.7579649999999998e-01 1.0475924066268000e+01 6.3183503680003028e-02 2.3592941384400000e+01 0 0 0
16250 1 8 3.7807225000000000e-01 1.0056902597550003e+01 4.2475112451600005e+01 2.2534358666900001e+01 0 0 0
12561 1 4 -4.1457300000000002e-01 1.1237218471449999e+01 8.0074252036000022e+00 2.2744256786100003e+01 0 0 0
12565 1 4 -4.1457300000000002e-01 9.4109537733100037e+00 4.7187733462599994e+01 2.2082220453449999e+01 0 0 0
12577 1 4 -4.1457300000000002e-01 1.7887942282809998e+01 7.8890902384000032e+00 2.2670220939600000e+01 0 0 0
12581 1 4 -4.1457300000000002e-01 1.6229669040810002e+01 4.7130890788600006e+01 2.2114172766150002e+01 0 0 0
12593 1 4 -4.1457300000000002e-01 -2.3838605540500000e+00 7.9686552706000029e+00 2.2811668372650001e+01 0 0 0
12597 1 4 -4.1457300000000002e-01 -4.2234416081579980e+00 4.7241576562199995e+01 2.2077284730350001e+01 0 0 0
13749 1 6 -7.6841599999999999e-01 -4.4852586794915981e+00 4.2998394685999997e+01 2.2029875811100002e+01 0 0 0
13793 1 6 -7.6354599999999995e-01 1.5482904690787000e+01 -2.6823040967999034e-01 2.2722955244300003e+01 0 0 0
13797 1 6 -7.6354599999999995e-01 1.3778364698419999e+01 3.9221655614999989e+01 2.3617230337550001e+01 0 0 0
13809 1 6 -7.6354599999999995e-01 2.2270288818888009e+01 -2.7045005011999379e-01 2.2771922812949995e+01 0 0 0
13813 1 6 -7.6354599999999995e-01 2.0490017256370020e+01 3.9137141590000006e+01 2.3718412661100004e+01 0 0 0
13841 1 6 -8.8485499999999995e-01 1.1812066217899005e+01 1.9885929766400103e+00 2.4214322945199989e+01 0 0 0
13845 1 6 -8.8485499999999995e-01 1.0042759810909994e+01 4.1620075235200005e+01 2.4693347860799999e+01 0 0 0
13857 1 6 -8.8485499999999995e-01 1.8525779860128004e+01 2.0877002758800032e+00 2.4205620486049998e+01 0 0 0
13861 1 6 -8.8485499999999995e-01 1.6872368626069992e+01 4.1724012138000006e+01 2.4828690583700002e+01 0 0 0
13873 1 6 -8.8485499999999995e-01 -1.9035346302269982e+00 2.0671379534000032e+00 2.4234975049749988e+01 0 0 0
13877 1 6 -8.8485499999999995e-01 -3.5994924415000011e+00 4.1642347502999996e+01 2.4770630893550003e+01 0 0 0
13905 1 6 -8.6738099999999996e-01 9.5108567042090026e+00 2.8533054000400035e+00 2.2994030352450000e+01 0 0 0
13909 1 6 -8.6738099999999996e-01 7.7740893468400003e+00 4.2219471577400000e+01 2.3443181154550000e+01 0 0 0
13921 1 6 -8.6738099999999996e-01 1.6276211649347996e+01 2.8040067230800041e+00 2.3001823599449999e+01 0 0 0
13925 1 6 -8.6738099999999996e-01 1.4596145843290010e+01 4.2203948501999996e+01 2.3402526382700000e+01 0 0 0
13937 1 6 -8.6738099999999996e-01 2.3123671111745008e+01 2.8975796634000002e+00 2.2949349069650001e+01 0 0 0
13941 1 6 -8.6738099999999996e-01 2.1387124176980009e+01 4.2164503507599996e+01 2.3373951143700001e+01 0 0 0
13985 1 6 -8.7844400000000000e-01 1.4013018694310000e+01 1.3061332999999991e+00 2.2887912305800000e+01 0 0 0
13989 1 6 -8.7844400000000000e-01 1.2304584840270001e+01 4.0749584868799985e+01 2.3522282611600001e+01 0 0 0
14001 1 6 -8.7844400000000000e-01 2.0875722213407002e+01 1.3604864269200050e+00 2.2943114472050002e+01 0 0 0
14005 1 6 -8.7844400000000000e-01 1.9059008122210020e+01 4.0738936518000003e+01 2.3708021665099999e+01 0 0 0
14033 1 5 -8.4967000000000004e-01 9.1752093376810020e+00 1.1732087593600031e+00 2.5123535095200001e+01 0 0 0
16442 1 8 3.7807225000000000e-01 -3.2050031290779999e+00 4.1995100691399998e+01 2.3696981231850000e+01 0 0 0
14049 1 5 -8.4967000000000004e-01 1.5968450464474000e+01 1.1746487352400052e+00 2.5227574942650001e+01 0 0 0
14053 1 5 -8.4967000000000004e-01 1.4250534372060004e+01 4.0955887051399998e+01 2.5855191101049989e+01 0 0 0
14065 1 5 -8.4967000000000004e-01 2.2807030046833006e+01 1.2874042488800104e+00 2.5193934093100001e+01 0 0 0
14069 1 5 -8.4967000000000004e-01 2.1115445242480011e+01 4.1010255103599995e+01 2.5863114235500003e+01 0 0 0
14113 1 5 -8.4017100000000000e-01 1.3639855979130999e+01 3.9916451101600039e+00 2.3277314880900001e+01 0 0 0
14117 1 5 -8.4017100000000000e-01 1.1935618810740001e+01 4.3533153484999993e+01 2.3495395909450000e+01 0 0 0
14129 1 5 -8.4017100000000000e-01 2.0492643051975001e+01 4.0300101064000042e+00 2.3217306879000002e+01 0 0 0
14133 1 5 -8.4017100000000000e-01 1.8819733471130000e+01 4.3500832629599998e+01 2.3499941970200002e+01 0 0 0
14165 1 5 -8.4200100000000000e-01 9.7668237395600013e+00 4.0182730785399997e+01 2.2450841036549999e+01 0 0 0
14181 1 5 -8.4200100000000000e-01 1.6601847338700011e+01 4.0183555869200006e+01 2.2573844451700001e+01 0 0 0
14197 1 5 -8.4200100000000000e-01 -3.9602501155140000e+00 4.0191654715199988e+01 2.2497730405999999e+01 0 0 0
14433 1 1 -7.5154549999999998e-01 1.4713904284538007e+01 2.5728134316800091e+00 2.4373305184000003e+01 0 0 0
14437 1 1 -7.5154549999999998e-01 1.2987886391790001e+01 4.2227197667200002e+01 2.4793101422399999e+01 0 0 0
14449 1 1 -7.5154549999999998e-01 2.1560032279420003e+01 2.7035067256000076e+00 2.4389411227800000e+01 0 0 0
14453 1 1 -7.5154549999999998e-01 1.9852987251730003e+01 4.2301813199000009e+01 2.4847524263950000e+01 0 0 0
14481 1 1 -7.5614450000000000e-01 1.2463414725345999e+01 2.5812991013600044e+00 2.2266790519899999e+01 0 0 0
14485 1 1 -7.5614450000000000e-01 1.0735488425050001e+01 4.1937356657400002e+01 2.2770883713349999e+01 0 0 0
14497 1 1 -7.5614450000000000e-01 1.9291289325531014e+01 2.6126451915600075e+00 2.2333682556649993e+01 0 0 0
14501 1 1 -7.5614450000000000e-01 1.7527242387160005e+01 4.2004398262999999e+01 2.2892977916349999e+01 0 0 0
14513 1 1 -7.5614450000000000e-01 -1.2032952987119980e+00 2.6403167447600033e+00 2.2395768757749998e+01 0 0 0
14517 1 1 -7.5614450000000000e-01 -2.8851908966879982e+00 4.1943056051400006e+01 2.2851154157450001e+01 0 0 0
14545 1 1 -7.5159299999999996e-01 1.0213255055407005e+01 8.7642404552000386e-01 2.3365638346899999e+01 0 0 0
14549 1 1 -7.5159299999999996e-01 8.4558613519800083e+00 4.0334063892200000e+01 2.4061185641649999e+01 0 0 0
14561 1 1 -7.5159299999999996e-01 1.7014416121985001e+01 8.8971249800000329e-01 2.3465391908500003e+01 0 0 0
14565 1 1 -7.5159299999999996e-01 1.5347409754970011e+01 4.0397356028600001e+01 2.4216271256949998e+01 0 0 0
14577 1 1 -7.5159299999999996e-01 2.3810240672953999e+01 9.6804738344000540e-01 2.3409280530099998e+01 0 0 0
14581 1 1 -7.5159299999999996e-01 2.2110847399150011e+01 4.0381232929600003e+01 2.4110412985199993e+01 0 0 0
15841 1 8 3.7577274999999999e-01 8.6817497285620036e+00 2.7153392881200062e+00 2.3790240420950003e+01 0 0 0
15865 1 8 3.7577274999999999e-01 6.9121027713900016e+00 4.2287039255600000e+01 2.4305503935100003e+01 0 0 0
15937 1 8 3.7577274999999999e-01 1.4359442000565004e+01 2.0003207903999982e+00 2.3769588316400000e+01 0 0 0
15938 1 8 3.7577274999999999e-01 1.5056359727639002e+01 3.1194493934400036e+00 2.4983776198999998e+01 0 0 0
15939 1 9 3.7577274999999999e-01 1.4310521303903005e+01 3.2650491708800065e+00 2.3955587144800003e+01 0 0 0
15940 1 9 3.7577274999999999e-01 1.5098900631914001e+01 1.8665844918399976e+00 2.4796218721200002e+01 0 0 0
15941 1 10 3.7577274999999999e-01 1.5441012122004992e+01 2.6870829868000037e+00 2.3843104613100000e+01 0 0 0
15942 1 10 3.7577274999999999e-01 1.3974561563780007e+01 2.4642881212000045e+00 2.4890517009899998e+01 0 0 0
15961 1 8 3.7577274999999999e-01 1.2633853412129996e+01 4.1564206783799996e+01 2.4301477424150001e+01 0 0 0
15962 1 8 3.7577274999999999e-01 1.3324165297500006e+01 4.2868366346400002e+01 2.5286154182600001e+01 0 0 0
15963 1 9 3.7577274999999999e-01 1.2529338738060002e+01 4.2834394131799996e+01 2.4270823985949999e+01 0 0 0
15964 1 9 3.7577274999999999e-01 1.3425613864410002e+01 4.1614826826800005e+01 2.5290570355899998e+01 0 0 0
15965 1 10 3.7577274999999999e-01 1.3681414401890011e+01 4.2289363839399989e+01 2.4228480677250001e+01 0 0 0
15966 1 10 3.7577274999999999e-01 1.2281134988330008e+01 4.2155957655599998e+01 2.5357072730300001e+01 0 0 0
16033 1 8 3.7577274999999999e-01 2.1914991055020018e+01 3.3049305744000019e+00 2.4935458067600003e+01 0 0 0
16034 1 8 3.7577274999999999e-01 2.1192123235093018e+01 2.0984233222800039e+00 2.3828427331250001e+01 0 0 0
16035 1 9 3.7577274999999999e-01 2.1088381669723013e+01 3.3519630570800043e+00 2.3963770054150000e+01 0 0 0
16036 1 9 3.7577274999999999e-01 2.2031368781345002e+01 2.0471913714000056e+00 2.4796348608650000e+01 0 0 0
16037 1 10 3.7577274999999999e-01 2.0886953473203011e+01 2.5887123158800041e+00 2.4970397791650001e+01 0 0 0
16038 1 10 3.7577274999999999e-01 2.2247701156969008e+01 2.8234604596400050e+00 2.3798553217750001e+01 0 0 0
16057 1 8 3.7577274999999999e-01 1.9506105311460001e+01 4.1635072796399996e+01 2.4356419815500004e+01 0 0 0
16058 1 8 3.7577274999999999e-01 2.0202153373510001e+01 4.2983026725400002e+01 2.5323431880750000e+01 0 0 0
16059 1 9 3.7577274999999999e-01 1.9464670303840013e+01 4.2898885896600000e+01 2.4284332280750004e+01 0 0 0
16060 1 9 3.7577274999999999e-01 2.0230164935590004e+01 4.1714189275800003e+01 2.5400325251150001e+01 0 0 0
16061 1 10 3.7577274999999999e-01 2.0590061316920000e+01 4.2280815078599993e+01 2.4322519191050002e+01 0 0 0
16062 1 10 3.7577274999999999e-01 1.9121395741880004e+01 4.2309388026000001e+01 2.5364865977300003e+01 0 0 0
16225 1 8 3.7807225000000000e-01 1.3192921115026000e+01 2.0654404063600040e+00 2.2439930490750001e+01 0 0 0
17768 0 11 0.0000000000000000e+00 6.1586910624900035e+00 4.8114691939600007e+01 2.3473704705299987e+01 0 0 0
13649 1 6 -7.5793299999999997e-01 6.4201986024250015e+00 2.6000220026000029e+00 2.5707119408050001e+01 0 0 0
18011 0 11 0.0000000000000000e+00 -3.9316415990099989e+00 3.8588965623999997e+01 2.6223941571599990e+01 0 0 0
17754 0 11 0.0000000000000000e+00 6.6704013673600020e+00 5.1628668267000016e+01 2.4236014149350002e+01 1 0 0
23724 0 11 0.0000000000000000e+00 3.9782841301400023e+00 4.5655834658200007e+01 2.5385777856750000e+01 0 0 0
9429 1 2 8.4776700000000005e-01 1.0286040966069999e+01 4.2069419488000023e+01 2.5846748416800001e+01 0 0 0
18163 0 11 0.0000000000000000e+00 -1.9126449353979995e+00 2.8403471886400002e+01 2.7751417983600003e+01 0 0 0
13685 1 6 -7.5793299999999997e-01 1.8302785258269999e+01 4.2452771046399995e+01 2.6258231858400002e+01 0 0 0
17685 0 11 0.0000000000000000e+00 6.0264731645500005e+00 3.0717601933399997e+01 2.8591400122750002e+01 0 0 0
17848 0 11 0.0000000000000000e+00 1.4961331713540002e+01 2.5001153427200002e+01 2.5146395286400001e+01 -1 0 0
18185 0 11 0.0000000000000000e+00 1.0183471447080001e+01 5.1343027225999997e+01 2.2542671463700003e+01 0 0 0
17788 0 11 0.0000000000000000e+00 1.4975202477302997e+01 -1.9019371423199942e+00 2.5402273562900000e+01 0 0 0
18550 0 11 0.0000000000000000e+00 2.2066749953140011e+01 2.6955181117800002e+01 2.6989368314450001e+01 -1 0 0
18426 0 11 0.0000000000000000e+00 1.2629681575990006e+01 6.1374756460000022e+00 2.9924954571900003e+01 0 0 0
17997 0 11 0.0000000000000000e+00 4.6012862470400018e+00 8.7900303272000055e+00 2.6192249033800000e+01 0 0 0
23129 0 11 0.0000000000000000e+00 1.1905588713225262e+01 -1.4623952275030398e+01 2.9909368077900002e+01 0 1 0
2369 1 7 1.5637599999999999e-01 3.8947286611700020e+00 3.5302089076000023e+00 2.9592962249700001e+01 0 0 0
2373 1 7 1.5637599999999999e-01 2.1913840386800003e+00 4.3403205074400006e+01 2.9958985083799998e+01 0 0 0
2385 1 7 1.5637599999999999e-01 1.0627686974560001e+01 3.4139736500000026e+00 2.9503599684100003e+01 0 0 0
2389 1 7 1.5637599999999999e-01 9.0180499779400005e+00 4.3223978005199996e+01 2.9950412512100002e+01 0 0 0
2401 1 7 1.5637599999999999e-01 1.7516696638389995e+01 3.4391705392000027e+00 2.9578155080400002e+01 0 0 0
2405 1 7 1.5637599999999999e-01 1.5808543018400000e+01 4.3465747215600004e+01 3.0054842021900001e+01 0 0 0
2417 1 7 1.5637599999999999e-01 -2.8345384211679994e+00 3.3623803459999912e+00 2.9562828361299999e+01 0 0 0
2421 1 7 1.5637599999999999e-01 -4.4852865448239978e+00 4.3532788545599985e+01 2.9997951318800002e+01 0 0 0
2561 1 7 1.2954499999999999e-01 -1.4805331680039990e+00 3.3491043274000010e+00 2.7797787803250003e+01 -1 0 0
2565 1 7 1.2954499999999999e-01 -3.1585629667280015e+00 4.3413625990199996e+01 2.8173162533750002e+01 -1 0 0
2577 1 7 1.2954499999999999e-01 5.2705915912400023e+00 3.4215450102000009e+00 2.7769472339150003e+01 0 0 0
2581 1 7 1.2954499999999999e-01 3.4916363463900071e+00 4.3313363788000004e+01 2.8148873580600000e+01 0 0 0
2593 1 7 1.2954499999999999e-01 1.1984381839570007e+01 3.3925986486000053e+00 2.7725830155949989e+01 0 0 0
2597 1 7 1.2954499999999999e-01 1.0346102153620000e+01 4.3156483999599999e+01 2.8232261323500001e+01 0 0 0
2609 1 7 1.2954499999999999e-01 1.8879393380269999e+01 3.4568656168000036e+00 2.7852730194600003e+01 0 0 0
2613 1 7 1.2954499999999999e-01 1.7217635471980007e+01 4.3356708439200006e+01 2.8278761030599998e+01 0 0 0
2753 1 7 2.0559600000000000e-01 9.7897592807600176e-01 1.3657123525600046e+00 2.7225373811100003e+01 0 0 0
2757 1 7 2.0559600000000000e-01 -7.4469538769999732e-01 4.1176361802599970e+01 2.7787396807250001e+01 0 0 0
2769 1 7 2.0559600000000000e-01 7.8317106297230046e+00 1.2097172244799985e+00 2.7161728960600001e+01 0 0 0
2773 1 7 2.0559600000000000e-01 6.1454483931500015e+00 4.1007708251600000e+01 2.7695566380100001e+01 0 0 0
2785 1 7 2.0559600000000000e-01 1.4730112209779001e+01 1.1592787688399948e+00 2.7218489776250003e+01 0 0 0
2789 1 7 2.0559600000000000e-01 1.3009410031920003e+01 4.1105721042200003e+01 2.7914946283149998e+01 0 0 0
2801 1 7 2.0559600000000000e-01 2.1550292036144999e+01 1.2734439926000025e+00 2.7113800491550002e+01 0 0 0
2805 1 7 2.0559600000000000e-01 1.9985558521700007e+01 4.1157989290399996e+01 2.7875590385799999e+01 0 0 0
3457 1 7 1.3400500000000001e-01 2.3697913516000022e+00 3.8220733927999930e+00 3.0793382062600003e+01 0 0 0
3461 1 7 1.3400500000000001e-01 6.1414229305000134e-01 4.4004854865799999e+01 3.1135895268250003e+01 0 0 0
3473 1 7 1.3400500000000001e-01 9.1574673116600032e+00 3.8102997758000079e+00 3.0712721956149991e+01 0 0 0
3477 1 7 1.3400500000000001e-01 7.5038807865300008e+00 4.3636651986200000e+01 3.1125764047150003e+01 0 0 0
3489 1 7 1.3400500000000001e-01 1.5990690677760011e+01 3.7994262412000026e+00 3.0760390650300000e+01 0 0 0
3493 1 7 1.3400500000000001e-01 1.4238135087300003e+01 4.3973434015199999e+01 3.1218373799000002e+01 0 0 0
3505 1 7 1.3400500000000001e-01 2.2942075865850001e+01 3.6705178330000123e+00 3.0818450340450003e+01 0 0 0
3509 1 7 1.3400500000000001e-01 2.1185251889520011e+01 4.3896268855799988e+01 3.1193825070950002e+01 0 0 0
3649 1 7 1.3372899999999999e-01 -1.4175880395480007e+00 9.6186476460000492e-01 3.0935089270550002e+01 0 0 0
18018 0 11 0.0000000000000000e+00 6.1934626776700004e+00 3.8123201653800002e+01 2.7135881358050000e+01 1 0 0
3665 1 7 1.3372899999999999e-01 5.4382826559100010e+00 9.5931525740000367e-01 3.1043155628950004e+01 0 0 0
3669 1 7 1.3372899999999999e-01 3.6779046421300015e+00 4.1002389642200001e+01 3.1403203640350004e+01 0 0 0
3681 1 7 1.3372899999999999e-01 1.2221734549530002e+01 9.3869273520000363e-01 3.0937816907000002e+01 0 0 0
17783 0 11 0.0000000000000000e+00 1.4420930852312008e+01 -1.1969044249279996e+01 3.1336311603599999e+01 0 0 0
3697 1 7 1.3372899999999999e-01 1.9092277574570002e+01 9.5024108759999137e-01 3.0827932124299998e+01 0 0 0
3701 1 7 1.3372899999999999e-01 1.7559190919420001e+01 4.1007938959800001e+01 3.1421387883349990e+01 0 0 0
4033 1 7 1.1077500000000000e-01 8.4350797832199964e-01 -3.5933459128000145e-01 2.8668163605699998e+01 0 0 0
4037 1 7 1.1077500000000000e-01 -8.6998296490999927e-01 3.9604415529799994e+01 2.9405794434250002e+01 0 0 0
4049 1 7 1.1077500000000000e-01 7.5893227151520009e+00 -4.2945048027999810e-01 2.8755837634450000e+01 0 0 0
4053 1 7 1.1077500000000000e-01 5.8680109320100016e+00 3.9398341852200005e+01 2.9367867298850001e+01 0 0 0
4065 1 7 1.1077500000000000e-01 1.4478723619802013e+01 -4.5727240607999775e-01 2.8439301918800002e+01 0 0 0
4069 1 7 1.1077500000000000e-01 1.2880179556560000e+01 3.9598416294200007e+01 2.9403456460150000e+01 0 0 0
4081 1 7 1.1077500000000000e-01 2.1384726372252015e+01 -4.1032815087999808e-01 2.8611272902600000e+01 0 0 0
4085 1 7 1.1077500000000000e-01 1.9731724485830004e+01 3.9497928825800003e+01 2.9187583518250001e+01 0 0 0
4225 1 7 1.0538100000000000e-01 -1.0015356338169983e+00 -6.0008207443999950e-01 2.9770258618950002e+01 0 0 0
4229 1 7 1.0538100000000000e-01 -2.7379446421379985e+00 3.9550274216600002e+01 3.0545946470350000e+01 0 0 0
4241 1 7 1.0538100000000000e-01 5.6382209061190007e+00 -4.9778022015999746e-01 2.9738176418800002e+01 0 0 0
4245 1 7 1.0538100000000000e-01 3.9456589756999993e+00 3.9370146953399995e+01 3.0336567900950001e+01 0 0 0
4257 1 7 1.0538100000000000e-01 1.2864691546792001e+01 -7.1861165787999504e-01 2.9927941983250001e+01 0 0 0
4261 1 7 1.0538100000000000e-01 1.1046125782869996e+01 3.9394294171800013e+01 3.0537633673550001e+01 0 0 0
4273 1 7 1.0538100000000000e-01 1.9388732048901002e+01 -5.5673803363999852e-01 2.9503729571550004e+01 0 0 0
4277 1 7 1.0538100000000000e-01 1.8019125457860017e+01 3.9368272395599988e+01 3.0467884112900002e+01 0 0 0
4417 1 7 1.1304900000000000e-01 -1.0084922874959994e+00 7.9047707184000338e-01 2.7926506266200001e+01 0 0 0
4421 1 7 1.1304900000000000e-01 -2.6366600713539983e+00 4.0672952419600001e+01 2.8548667151700002e+01 0 0 0
4433 1 7 1.1304900000000000e-01 5.9191373281460020e+00 8.1633369495999908e-01 2.7883123857899999e+01 0 0 0
4437 1 7 1.1304900000000000e-01 4.1871409328400011e+00 4.0638456625600000e+01 2.8412285329199999e+01 0 0 0
4449 1 7 1.1304900000000000e-01 1.2561230548794006e+01 6.8316604044000151e-01 2.8076526270950001e+01 0 0 0
4453 1 7 1.1304900000000000e-01 1.1006171965170001e+01 4.0625633672600003e+01 2.8675567190349994e+01 0 0 0
4465 1 7 1.1304900000000000e-01 1.9639655411798998e+01 8.3659590184000443e-01 2.7753755957700001e+01 0 0 0
4469 1 7 1.1304900000000000e-01 1.7829505638070000e+01 4.0740968912199996e+01 2.8678424714250003e+01 0 0 0
23726 0 11 0.0000000000000000e+00 7.1280115908200017e+00 4.4914554974799998e+01 2.5658931164100000e+01 0 0 0
18034 0 11 0.0000000000000000e+00 8.9739506439399968e+00 4.6796293291799998e+01 2.8392932099150002e+01 0 0 0
13633 1 6 -7.5793299999999997e-01 -4.7501010973999813e-01 2.7584016967999965e+00 2.5687246628200000e+01 0 0 0
18265 0 11 0.0000000000000000e+00 5.1448653642600011e+00 5.7438522670000047e+00 3.0724152051750000e+01 0 0 0
17957 0 11 0.0000000000000000e+00 4.7855244806100012e+00 1.8804772968999998e+01 2.5992871798050004e+01 0 0 0
8129 1 3 4.7039999999999998e-03 4.3000919914400013e+00 2.9864505842000035e+00 2.7688162795450001e+01 0 0 0
8133 1 3 4.7039999999999998e-03 2.5396582993000036e+00 4.2849398109400006e+01 2.8100945111550001e+01 0 0 0
8145 1 3 4.7039999999999998e-03 1.1076878889190002e+01 2.8515427512000020e+00 2.7621010983800002e+01 0 0 0
8149 1 3 4.7039999999999998e-03 9.3882638613300013e+00 4.2680069807800002e+01 2.8114972956150002e+01 0 0 0
8161 1 3 4.7039999999999998e-03 1.7938795886900010e+01 2.9371818848000117e+00 2.7683876509599987e+01 0 0 0
8165 1 3 4.7039999999999998e-03 1.6250073613560005e+01 4.2851048044199999e+01 2.8195762950050000e+01 0 0 0
8177 1 3 4.7039999999999998e-03 -2.4333392994039995e+00 2.8827388644000020e+00 2.7690370882100002e+01 0 0 0
8181 1 3 4.7039999999999998e-03 -4.0870626090820013e+00 4.2899041732599997e+01 2.8086917266950003e+01 0 0 0
8321 1 3 -4.0586800000000001e-01 3.4362217574700020e+00 3.0075245192000057e+00 2.8748434049800000e+01 0 0 0
8325 1 3 -4.0586800000000001e-01 1.6994579253100026e+00 4.2900018263199996e+01 2.9161995690599991e+01 0 0 0
8337 1 3 -4.0586800000000001e-01 1.0185795599040004e+01 2.8948137990000031e+00 2.8651667899550002e+01 0 0 0
8341 1 3 -4.0586800000000001e-01 8.5374904547400003e+00 4.2715391885599992e+01 2.9153682893800003e+01 0 0 0
8353 1 3 -4.0586800000000001e-01 1.7073044059090002e+01 2.8870899636000047e+00 2.8765838968099999e+01 0 0 0
8357 1 3 -4.0586800000000001e-01 1.5377074398730002e+01 4.2909692159399995e+01 2.9249409944450001e+01 0 0 0
8369 1 3 -4.0586800000000001e-01 2.3951525592140001e+01 2.8692422268000026e+00 2.8751811123500001e+01 0 0 0
8373 1 3 -4.0586800000000001e-01 -4.9042280546859978e+00 4.2945387536200009e+01 2.9214600107849996e+01 0 0 0
8513 1 3 4.0818399999999999e-01 2.2185430731300011e+00 2.3746804250000029e+00 2.8677905164450003e+01 0 0 0
8517 1 3 4.0818399999999999e-01 5.0674691436000163e-01 4.2297845361599997e+01 2.9168749838000004e+01 0 0 0
8529 1 3 4.0818399999999999e-01 8.9935499723900012e+00 2.2876913922000028e+00 2.8568280156650001e+01 0 0 0
8533 1 3 4.0818399999999999e-01 7.3504834081900032e+00 4.2092596566599994e+01 2.9123159343049988e+01 0 0 0
8545 1 3 4.0818399999999999e-01 1.5904056353900007e+01 2.2453969846000046e+00 2.8683879987150000e+01 0 0 0
8549 1 3 4.0818399999999999e-01 1.4191497755810000e+01 4.2268674179399994e+01 2.9222912904650002e+01 0 0 0
8561 1 3 4.0818399999999999e-01 2.2757903094610008e+01 2.2645944562000011e+00 2.8637899829850003e+01 0 0 0
8565 1 3 4.0818399999999999e-01 2.1188302178289995e+01 4.2303844674000004e+01 2.9220964592900000e+01 0 0 0
8705 1 3 -4.2845499999999997e-01 1.9293846258300020e+00 1.8091009494000030e+00 2.7457742459150001e+01 0 0 0
8709 1 3 -4.2845499999999997e-01 2.0957306133999865e-01 4.1664249679800001e+01 2.8004828398550000e+01 0 0 0
8721 1 3 -4.2845499999999997e-01 8.7567811383539951e+00 1.6770877168400027e+00 2.7371756967250001e+01 0 0 0
8725 1 3 -4.2845499999999997e-01 7.0611227853600020e+00 4.1499870630999993e+01 2.7945080171550000e+01 0 0 0
8737 1 3 -4.2845499999999997e-01 1.5659869938640002e+01 1.6960904396000043e+00 2.7472679515900001e+01 0 0 0
8741 1 3 -4.2845499999999997e-01 1.3943261852130002e+01 4.1622705098200001e+01 2.8069772123549999e+01 0 0 0
8753 1 3 -4.2845499999999997e-01 2.2486852613379998e+01 1.7446841284000030e+00 2.7413970388500001e+01 0 0 0
8757 1 3 -4.2845499999999997e-01 2.0887623042040001e+01 4.1690121451200000e+01 2.8058991465199998e+01 0 0 0
18015 0 11 0.0000000000000000e+00 1.2837412288090009e+01 3.8247385076999997e+01 2.6694783577850000e+01 0 0 0
22968 0 11 0.0000000000000000e+00 9.9645802142363173e+00 -1.2905681618222394e+01 2.6905201246849998e+01 0 1 0
18084 0 11 0.0000000000000000e+00 5.8710342184689992e+00 -1.0999436042959990e+01 2.9603872795500003e+01 0 0 0
17785 0 11 0.0000000000000000e+00 1.5609940559084496e+01 -1.0578997176679991e+01 2.3233283035350002e+01 0 0 0
17758 0 11 0.0000000000000000e+00 -5.6648632110259998e+00 5.6182313296799997e+01 2.6165232444200001e+01 0 0 0
9601 1 3 -3.6441400000000002e-01 4.0415610930400021e+00 2.3806763734000072e+00 2.6545413010350000e+01 0 0 0
9605 1 3 -3.6441400000000002e-01 2.2377995516400007e+00 4.2186481217399987e+01 2.6960533300550001e+01 0 0 0
9617 1 3 -3.6441400000000002e-01 1.0836878415065001e+01 2.2696904312000079e+00 2.6447867535400000e+01 0 0 0
9621 1 3 -3.6441400000000002e-01 9.1212372285300010e+00 4.2021577335600000e+01 2.6965598911100003e+01 0 0 0
9633 1 3 -3.6441400000000002e-01 1.7664418342510000e+01 2.4022735026000053e+00 2.6476572661850000e+01 0 0 0
9637 1 3 -3.6441400000000002e-01 1.5971011109820001e+01 4.2197954924799994e+01 2.7074964143999999e+01 0 0 0
9649 1 3 -3.6441400000000002e-01 2.4525981425839998e+01 2.3619286962000050e+00 2.6495276454650000e+01 0 0 0
9653 1 3 -3.6441400000000002e-01 -4.4272376956179986e+00 4.2259221936599992e+01 2.6980795742750001e+01 0 0 0
9793 1 3 5.2304899999999999e-01 2.8269258162050015e+00 1.8199729694000037e+00 2.6426436106150000e+01 0 0 0
9797 1 3 5.2304899999999999e-01 1.0396069782600015e+00 4.1600656124600000e+01 2.6903382822550000e+01 0 0 0
9809 1 3 5.2304899999999999e-01 9.6427035388540006e+00 1.6756612890400042e+00 2.6326033107299999e+01 0 0 0
9813 1 3 5.2304899999999999e-01 7.8983801055399994e+00 4.1454349845599992e+01 2.6897797662200002e+01 0 0 0
9825 1 3 5.2304899999999999e-01 1.6489696033541001e+01 1.7726839749600032e+00 2.6395133230700001e+01 0 0 0
9829 1 3 5.2304899999999999e-01 1.4784231569390009e+01 4.1609955114599998e+01 2.7020541302449999e+01 0 0 0
9841 1 3 5.2304899999999999e-01 2.3331773985085000e+01 1.7777533056000028e+00 2.6381884710800001e+01 0 0 0
9845 1 3 5.2304899999999999e-01 2.1649955115639997e+01 4.1661773407599995e+01 2.6972872608300001e+01 0 0 0
10753 1 3 -1.9762399999999999e-01 1.3135377904000001e+00 2.3251134260000050e+00 2.9752983588099990e+01 0 0 0
10757 1 3 -1.9762399999999999e-01 -3.6004576475999839e-01 4.2354764757399998e+01 3.0261233179950001e+01 0 0 0
10769 1 3 -1.9762399999999999e-01 8.0918818235900041e+00 2.2759946202000094e+00 2.9692066374050000e+01 0 0 0
10773 1 3 -1.9762399999999999e-01 6.4229502955800015e+00 4.2124619146799994e+01 3.0213824260700001e+01 0 0 0
10785 1 3 -1.9762399999999999e-01 1.5006973281929998e+01 2.2154024530000029e+00 2.9741423605050002e+01 0 0 0
10789 1 3 -1.9762399999999999e-01 1.3300837827820002e+01 4.2313970047799991e+01 3.0305394912950000e+01 0 0 0
10801 1 3 -1.9762399999999999e-01 2.1855153316000003e+01 2.2625713712000035e+00 2.9713238028399999e+01 0 0 0
10805 1 3 -1.9762399999999999e-01 2.0284157259880004e+01 4.2291472902199999e+01 3.0288769319350003e+01 0 0 0
10945 1 3 2.8824100000000002e-01 2.0833041763000071e-01 1.4924952057999938e+00 2.9877026102849999e+01 0 0 0
10949 1 3 2.8824100000000002e-01 -1.4464619614799989e+00 4.1575464826200012e+01 3.0459701203550001e+01 0 0 0
10961 1 3 2.8824100000000002e-01 7.0021714736499998e+00 1.4920452502000074e+00 2.9868453531149999e+01 0 0 0
10965 1 3 2.8824100000000002e-01 5.3131689602199987e+00 4.1367066424000001e+01 3.0407356561200000e+01 0 0 0
10977 1 3 2.8824100000000002e-01 1.3929582800340002e+01 1.3771599922000064e+00 2.9891053947450001e+01 0 0 0
10981 1 3 2.8824100000000002e-01 1.2229689052760001e+01 4.1490275877399995e+01 3.0554259267150002e+01 0 0 0
10993 1 3 2.8824100000000002e-01 2.0747496239300013e+01 1.4795967790000049e+00 2.9826369997350000e+01 0 0 0
10997 1 3 2.8824100000000002e-01 1.9191586670920003e+01 4.1437482478999996e+01 3.0452427506349999e+01 0 0 0
11137 1 3 -2.8376800000000002e-01 -5.7714554206199842e-01 1.5951587291999907e+00 3.0958858673900000e+01 0 0 0
9413 1 2 8.4776700000000005e-01 3.4098504456600010e+00 4.2125512294800004e+01 2.5838695394900000e+01 0 0 0
11153 1 3 -2.8376800000000002e-01 6.2750568852400015e+00 1.5928340866000035e+00 3.0997695021449999e+01 0 0 0
18111 0 11 0.0000000000000000e+00 1.4753928362770006e+01 3.2076874825000012e+01 2.6578923972449992e+01 -1 0 0
11169 1 3 -2.8376800000000002e-01 1.3119562823460001e+01 1.5526391514000046e+00 3.0945220491650002e+01 0 0 0
17934 0 11 0.0000000000000000e+00 3.4459106211310035e+00 -1.2454516612399935e+00 2.8338639145050003e+01 0 0 0
11185 1 3 -2.8376800000000002e-01 1.9951914055790013e+01 1.5815103736000040e+00 3.0892096524599999e+01 0 0 0
9445 1 2 8.4776700000000005e-01 1.7152101763449998e+01 4.2207102031999995e+01 2.5956892974400002e+01 0 0 0
23304 0 11 0.0000000000000000e+00 1.4095086962200019e+00 6.2267782713599999e+01 2.5163020880000001e+01 0 0 0
17966 0 11 0.0000000000000000e+00 1.9872945158670007e+01 6.1289956578000062e+00 2.5980922152650002e+01 0 0 0
17956 0 11 0.0000000000000000e+00 2.0474296221250000e+01 2.9676429642200002e+01 2.4969098917150003e+01 0 0 0
11713 1 3 -2.8272100000000000e-01 1.5514186084700001e+00 3.1331365814000023e+00 3.0789095776749992e+01 0 0 0
11717 1 3 -2.8272100000000000e-01 -1.7333168027999823e-01 4.3295820757599998e+01 3.1216295599800002e+01 0 0 0
11729 1 3 -2.8272100000000000e-01 8.3213743549800014e+00 3.1258623895999982e+00 3.0709214995000000e+01 0 0 0
11733 1 3 -2.8272100000000000e-01 6.6650151215100006e+00 4.2979061211599998e+01 3.1153689848900001e+01 0 0 0
11745 1 3 -2.8272100000000000e-01 1.5210344435460003e+01 3.0538716903999905e+00 3.0764287273800001e+01 0 0 0
11749 1 3 -2.8272100000000000e-01 1.3476065407300004e+01 4.3232528927200001e+01 3.1259937782999998e+01 0 0 0
11761 1 3 -2.8272100000000000e-01 2.2104957756500010e+01 3.0525968318000025e+00 3.0750129541750002e+01 0 0 0
11765 1 3 -2.8272100000000000e-01 2.0434170153330008e+01 4.3211906543000012e+01 3.1244221401549989e+01 0 0 0
12481 1 4 -4.1558699999999998e-01 -2.9439585636299803e-01 3.2852287536000269e-01 2.9008208949800000e+01 0 0 0
12485 1 4 -4.1558699999999998e-01 -1.9717501623500002e+00 4.0347945815999992e+01 2.9711159829200000e+01 0 0 0
12497 1 4 -4.1558699999999998e-01 6.4765629850330040e+00 3.0428599968000292e-01 2.9022236794400001e+01 0 0 0
12501 1 4 -4.1558699999999998e-01 4.7614859502700044e+00 4.0151770691999999e+01 2.9556853538600002e+01 0 0 0
12513 1 4 -4.1558699999999998e-01 1.3427232790914001e+01 1.7540748544000451e-01 2.9013923997599999e+01 0 0 0
12517 1 4 -4.1558699999999998e-01 1.1731573835340011e+01 4.0257357496400004e+01 2.9765452783300002e+01 0 0 0
12529 1 4 -4.1558699999999998e-01 2.0222203635581000e+01 2.8675301756000238e-01 2.8875074313550002e+01 0 0 0
12533 1 4 -4.1558699999999998e-01 1.8659326694199997e+01 4.0240859414799999e+01 2.9639721731700000e+01 0 0 0
13681 1 6 -7.5793299999999997e-01 1.9971120012949999e+01 2.7531523624000016e+00 2.5683090229799998e+01 0 0 0
13637 1 6 -7.5793299999999997e-01 -2.2046154637099984e+00 4.2685165890199990e+01 2.5994690222350002e+01 0 0 0
13669 1 6 -7.5793299999999997e-01 1.1447509573960005e+01 4.2315988448399992e+01 2.6187832860499999e+01 0 0 0
13653 1 6 -7.5793299999999997e-01 4.5891667754300034e+00 4.2322662500199982e+01 2.6126915646449994e+01 0 0 0
18446 0 11 0.0000000000000000e+00 1.7477900460870014e+01 3.5273340961199999e+01 2.6797264775900000e+01 0 0 0
14193 1 5 -8.4200100000000000e-01 2.5049839078076001e+01 9.5333173035999863e-01 2.1761918001750001e+01 0 0 0
14177 1 5 -8.4200100000000000e-01 1.8211234363312013e+01 9.3063962952000701e-01 2.1758151265700000e+01 0 0 0
14161 1 5 -8.4200100000000000e-01 1.1448371486412000e+01 8.7582153771999849e-01 2.1687102830550000e+01 0 0 0
13745 1 6 -7.6841599999999999e-01 2.4527576027967001e+01 3.8706381719200031e+00 2.1699961688100000e+01 0 0 0
13733 1 6 -7.6841599999999999e-01 1.5975298922670000e+01 4.2977247291600001e+01 2.1963892986499999e+01 0 0 0
13729 1 6 -7.6841599999999999e-01 1.7706592904507016e+01 3.8052466239200022e+00 2.1752436217900001e+01 0 0 0
13717 1 6 -7.6841599999999999e-01 9.1714034922600032e+00 4.2905481382199994e+01 2.1901157348150001e+01 0 0 0
13713 1 6 -7.6841599999999999e-01 1.0941054354048003e+01 3.8053514064800016e+00 2.1619951018900004e+01 0 0 0
12977 1 4 -2.5602799999999998e-01 2.2606055842840018e+01 1.1632159841599995e+01 2.1876348845200003e+01 0 0 0
12961 1 4 -2.5602799999999998e-01 1.5697908566810010e+01 1.1604187798600002e+01 2.1471229888650001e+01 0 0 0
12945 1 4 -2.5602799999999998e-01 9.1178655938800013e+00 1.1689527110600006e+01 2.1625016629449998e+01 0 0 0
12853 1 4 -3.4668399999999999e-01 2.2448815396379999e+01 3.2086390997199999e+01 2.1637615712100001e+01 0 0 0
12837 1 4 -3.4668399999999999e-01 1.5641845711220002e+01 3.2110312914600001e+01 2.1624497079649998e+01 0 0 0
12821 1 4 -3.4668399999999999e-01 8.8121936221700032e+00 3.2043721602200002e+01 2.1730225463949999e+01 0 0 0
11893 1 3 -2.7064800000000000e-01 2.2569277438460002e+01 3.4411993116399998e+01 2.1530068903500002e+01 0 0 0
11877 1 3 -2.7064800000000000e-01 1.5807607792779997e+01 3.4432315550600002e+01 2.1553318757050000e+01 0 0 0
11861 1 3 -2.7064800000000000e-01 8.9777424928200009e+00 3.4402694379600000e+01 2.1577347935300001e+01 0 0 0
517 1 7 9.2755000000000004e-02 5.9614906757800012e+00 2.9662252226400000e+01 2.2221849462200002e+01 0 0 0
2309 1 7 1.5941200000000000e-01 4.4117575350700005e+00 3.5312854246599997e+01 2.2475000102250000e+01 0 0 0
2693 1 7 2.1591900000000000e-01 1.5123395714100014e+00 3.8311794028799994e+01 2.1628004040800000e+01 0 0 0
3589 1 7 1.3358500000000001e-01 2.9145559274100012e+00 3.4044766135800003e+01 2.2184831538950000e+01 0 0 0
3713 1 7 1.3391200000000000e-01 3.3868217276700010e+00 9.5804970614000027e+00 2.1599298914350001e+01 0 0 0
4933 1 7 8.8303000000000006e-02 3.2286365371500017e+00 3.2137685015999999e+01 2.2017666390799999e+01 0 0 0
5125 1 7 8.7911000000000003e-02 1.1531335906400022e+00 3.1678594995199987e+01 2.2802186588800001e+01 0 0 0
5249 1 7 8.5675000000000001e-02 1.9884727938300013e+00 1.2965639821600002e+01 2.2322642123400001e+01 0 0 0
5441 1 7 6.4369999999999997e-02 1.4130477905700025e+00 1.0719976828400000e+01 2.2014289317100001e+01 0 0 0
5633 1 7 5.7304000000000001e-02 3.5321868791500011e+00 1.1464332204800003e+01 2.2446814525600001e+01 0 0 0
8261 1 3 -4.1502299999999998e-01 3.9700602908500002e+00 3.6309476537400002e+01 2.2393690558550002e+01 0 0 0
8453 1 3 4.1926200000000002e-01 2.7809397035100014e+00 3.6628334921399997e+01 2.1876218957750002e+01 0 0 0
8645 1 3 -4.4039600000000001e-01 2.4864946219600017e+00 3.7971563080199999e+01 2.1950254804250001e+01 0 0 0
8769 1 3 -4.2965799999999998e-01 -1.8571946521799831e-01 6.0198784380000046e+00 2.1962334337100003e+01 0 0 0
8773 1 3 -4.2965799999999998e-01 -1.9414318168499995e+00 4.5060030251199997e+01 2.1697623713999995e+01 0 0 0
8785 1 3 -4.2965799999999998e-01 6.6844969873900020e+00 6.0078800764000029e+00 2.2028836711499999e+01 0 0 0
9665 1 3 -3.5752499999999998e-01 1.8516961332080015e+00 4.8776393422800037e+00 2.1753864979850000e+01 0 0 0
9669 1 3 -3.5752499999999998e-01 6.2630161280001984e-02 4.3915676729200001e+01 2.1685933843499999e+01 0 0 0
9921 1 3 5.1791500000000001e-01 5.1154988844210010e+00 -2.8723486843999524e-01 2.1494609629650000e+01 0 0 0
11009 1 3 2.9878800000000000e-01 5.0486979807900036e+00 8.4626150024000051e+00 2.1491362443400000e+01 0 0 0
11845 1 3 -2.7064800000000000e-01 2.1219158308600021e+00 3.4368873746199988e+01 2.1601377113550001e+01 0 0 0
12805 1 4 -3.4668399999999999e-01 1.9213693370800011e+00 3.2045146391999999e+01 2.1712171108400000e+01 0 0 0
12929 1 4 -2.5602799999999998e-01 2.3191916496100013e+00 1.1715849052399998e+01 2.1827251389099999e+01 0 0 0
13697 1 6 -7.6841599999999999e-01 4.0830965274930016e+00 3.9747549016800026e+00 2.1737888823500001e+01 0 0 0
14145 1 5 -8.4200100000000000e-01 4.5785511891640018e+00 1.0045651604400039e+00 2.1754644304549998e+01 0 0 0
16134 1 10 3.7807225000000000e-01 5.9560734611390025e+00 2.8883987260400001e+00 2.1577477822749998e+01 0 0 0
16158 1 10 3.7807225000000000e-01 4.2123117253300002e+00 4.2061539650999997e+01 2.2050787690549999e+01 0 0 0
565 1 7 9.2755000000000004e-02 -8.2670557852999815e-01 2.9528394241799997e+01 2.2143527329849999e+01 1 0 0
17687 0 11 0.0000000000000000e+00 1.1827169067070002e+01 2.2929543776999999e+01 2.5243680986449998e+01 1 0 0
17955 0 11 0.0000000000000000e+00 8.8774630624100013e+00 3.2144064786599998e+01 2.5645812531650002e+01 0 0 0
17683 0 11 0.0000000000000000e+00 1.5772836276600015e+00 2.7288431089800007e+01 2.2205873305850002e+01 0 0 0
17963 0 11 0.0000000000000000e+00 1.7163961563929998e+01 1.0643274011799992e+01 3.0043022263950000e+01 0 0 0
23745 0 11 0.0000000000000000e+00 5.6217556241000075e+00 5.2591925607199997e+01 2.7906763373799990e+01 1 0 0
17759 0 11 0.0000000000000000e+00 7.7254935137600027e+00 5.0054029336200003e+01 3.0398134552249999e+01 1 0 0
5457 1 7 6.4369999999999997e-02 8.2228665984400102e+00 1.0669957796200006e+01 2.1731524338450001e+01 0 0 0
16254 1 10 3.7807225000000000e-01 1.1101680613900003e+01 4.2043991764600001e+01 2.1964542423750000e+01 0 0 0
16230 1 10 3.7807225000000000e-01 1.2813577028142999e+01 2.8275513656800051e+00 2.1480192122700000e+01 0 0 0
16326 1 10 3.7807225000000000e-01 1.9628098393765999e+01 2.7987701573600088e+00 2.1549811795900002e+01 0 0 0
9973 1 3 5.1791500000000001e-01 -3.4429417393639992e+00 3.8860650124200006e+01 2.2509809938850001e+01 0 0 0
9957 1 3 5.1791500000000001e-01 1.7053669640619997e+01 3.8875048233000001e+01 2.2478636950849999e+01 0 0 0
9953 1 3 5.1791500000000001e-01 1.8762863460765001e+01 -3.2048561199999526e-01 2.1494479742199999e+01 0 0 0
9937 1 3 5.1791500000000001e-01 1.1974800269092000e+01 -4.2526224587999550e-01 2.1463956191450002e+01 0 0 0
9717 1 3 -3.5752499999999998e-01 2.0487591455440000e+01 4.3839261706999991e+01 2.1812833882149999e+01 0 0 0
9713 1 3 -3.5752499999999998e-01 2.2238542452266014e+01 4.8095629753600022e+00 2.1700741012799991e+01 0 0 0
9701 1 3 -3.5752499999999998e-01 1.3663731753260000e+01 4.3875407037799995e+01 2.1785557517650002e+01 0 0 0
9697 1 3 -3.5752499999999998e-01 1.5384208908065004e+01 4.6800246355999970e+00 2.1750877568499998e+01 0 0 0
9681 1 3 -3.5752499999999998e-01 8.6742572874940009e+00 4.7872308220400051e+00 2.1692817878349999e+01 0 0 0
17985 0 11 0.0000000000000000e+00 1.6114897544199998e+01 2.1612113900600001e+01 2.6198873293750001e+01 0 0 0
22859 0 11 0.0000000000000000e+00 1.7779339555000011e+01 5.3337109413800007e+01 3.0635568810850003e+01 0 0 0
23577 0 11 0.0000000000000000e+00 -4.4105020442699985e+00 5.9381484553800000e+01 2.9933657031050000e+01 -1 0 0
18000 0 11 0.0000000000000000e+00 8.2404225043700006e+00 2.7271858130799998e+01 2.2153528663500001e+01 0 0 0
18341 0 11 0.0000000000000000e+00 -4.7813397549119987e+00 4.7007841022400001e+01 2.8270967783600003e+01 -1 0 0
16422 1 10 3.7807225000000000e-01 -8.0599907091199974e-01 2.7753132278399963e+00 2.1593713753999999e+01 0 0 0
18454 0 11 0.0000000000000000e+00 1.5202644200779998e+01 2.7208191408600001e+01 2.2236266969150002e+01 0 0 0
18060 0 11 0.0000000000000000e+00 -3.9258698701640009e+00 4.9165235447399994e+01 2.5418249719249999e+01 1 0 0
8821 1 3 -4.2965799999999998e-01 1.8473636271479997e+01 4.5046532183600007e+01 2.1830368687899998e+01 0 0 0
8817 1 3 -4.2965799999999998e-01 2.0215577800280013e+01 5.9733843704000034e+00 2.1949605367000000e+01 0 0 0
8801 1 3 -4.2965799999999998e-01 1.3392625408730002e+01 5.9223158882000018e+00 2.1936746509450003e+01 0 0 0
8693 1 3 -4.4039600000000001e-01 2.2978204214310001e+01 3.7930243413599996e+01 2.1978700155799988e+01 0 0 0
8677 1 3 -4.4039600000000001e-01 1.6209967244960001e+01 3.7967663575400003e+01 2.1947657055250001e+01 0 0 0
17867 0 11 0.0000000000000000e+00 7.8912918704099990e+00 9.5049169534000040e+00 2.8233430310550002e+01 0 0 0
8661 1 3 -4.4039600000000001e-01 9.4455808988900003e+00 3.7993310101799999e+01 2.1824004202850002e+01 0 0 0
16441 1 8 3.7807225000000000e-01 -2.5441526029019990e+00 4.1900985167599998e+01 2.2026758512300002e+01 0 0 0
8501 1 3 4.1926200000000002e-01 -4.0074603931815975e+00 3.6633584264999996e+01 2.1886350178850002e+01 0 0 0
8485 1 3 4.1926200000000002e-01 1.6486952450160000e+01 3.6653531693000005e+01 2.1874400533450000e+01 0 0 0
8469 1 3 4.1926200000000002e-01 9.7227480673300022e+00 3.6655706263200003e+01 2.1776075733799999e+01 0 0 0
17843 0 11 0.0000000000000000e+00 2.1988119190490000e+01 2.7052961301399993e+01 2.2249775263949989e+01 0 0 0
17989 0 11 0.0000000000000000e+00 1.6006554805970016e+01 6.7898152641999978e+00 2.8709597702250001e+01 -1 0 0
8309 1 3 -4.1502299999999998e-01 -2.8152132315159997e+00 3.6314575985000005e+01 2.2458894058449992e+01 0 0 0
16350 1 10 3.7807225000000000e-01 1.7903752806270003e+01 4.1992998477000008e+01 2.2084298652650002e+01 0 0 0
8293 1 3 -4.1502299999999998e-01 1.7653373911690000e+01 3.6296203245199997e+01 2.2399275718900000e+01 0 0 0
8277 1 3 -4.1502299999999998e-01 1.0940558931370012e+01 3.6306326788200003e+01 2.2294716321650000e+01 0 0 0
5141 1 7 8.7911000000000003e-02 8.0444072378400016e+00 3.1755685183200004e+01 2.2839074624599998e+01 0 0 0
533 1 7 9.2755000000000004e-02 1.3067747528009996e+01 2.9571438565400005e+01 2.2035720746349998e+01 0 0 0
549 1 7 9.2755000000000004e-02 1.9800789355920013e+01 2.9527119297199999e+01 2.2073517994300001e+01 0 0 0
2325 1 7 1.5941200000000000e-01 1.1306240395280001e+01 3.5319303209800012e+01 2.2337838955050000e+01 0 0 0
2341 1 7 1.5941200000000000e-01 1.8089945839489999e+01 3.5282183150400002e+01 2.2460322820400002e+01 0 0 0
2357 1 7 1.5941200000000000e-01 -2.3659122501260006e+00 3.5320278321600000e+01 2.2491495808400000e+01 0 0 0
2709 1 7 2.1591900000000000e-01 8.5182165764700066e+00 3.8457575138399996e+01 2.1479932347799998e+01 0 0 0
2725 1 7 2.1591900000000000e-01 1.5269456204459999e+01 3.8398407950600003e+01 2.1634368525850004e+01 0 0 0
2741 1 7 2.1591900000000000e-01 2.2035182788490008e+01 3.8299270623400005e+01 2.1622418880450002e+01 0 0 0
3605 1 7 1.3358500000000001e-01 9.7413264286700105e+00 3.4073637491200003e+01 2.2218212613600002e+01 0 0 0
3621 1 7 1.3358500000000001e-01 1.6560648554420002e+01 3.4083986166400003e+01 2.2218212613600002e+01 0 0 0
3637 1 7 1.3358500000000001e-01 -3.9148636683047986e+00 3.4079861555800008e+01 2.2128200610750003e+01 0 0 0
3729 1 7 1.3391200000000000e-01 1.0201743603290005e+01 9.5915954293999981e+00 2.1462137767150001e+01 0 0 0
3761 1 7 1.3391200000000000e-01 2.3785292793319993e+01 9.5441266920000025e+00 2.1582803208200001e+01 0 0 0
4949 1 7 8.8303000000000006e-02 1.0142272685940002e+01 3.2159732165599998e+01 2.1999482147799998e+01 0 0 0
4965 1 7 8.8303000000000006e-02 1.6991484155760002e+01 3.2197752073399997e+01 2.1853358766550002e+01 0 0 0
4981 1 7 8.8303000000000006e-02 -3.4980143424939980e+00 3.2248670535199999e+01 2.1840499908999998e+01 0 0 0
5157 1 7 8.7911000000000003e-02 1.5014438643699997e+01 3.1724789050400005e+01 2.2781924146599987e+01 0 0 0
5173 1 7 8.7911000000000003e-02 2.1782202396600002e+01 3.1745786375999998e+01 2.2790756493200000e+01 0 0 0
5265 1 7 8.5675000000000001e-02 8.4664549522100021e+00 1.2769314658800003e+01 2.2130668472300002e+01 0 0 0
5281 1 7 8.5675000000000001e-02 1.5203879183930002e+01 1.2804634848200005e+01 2.1942981107050002e+01 0 0 0
5297 1 7 8.5675000000000001e-02 2.1728149812670008e+01 1.2538119656600001e+01 2.2391092809550003e+01 0 0 0
5473 1 7 6.4369999999999997e-02 1.4860060380029990e+01 1.0501304183600000e+01 2.1599688576700000e+01 0 0 0
5489 1 7 6.4369999999999997e-02 2.1925893656380005e+01 1.0431488583400006e+01 2.1899858473649999e+01 0 0 0
5649 1 7 5.7304000000000001e-02 1.0256403935900007e+01 1.1559194919000005e+01 2.2354724323550002e+01 0 0 0
5665 1 7 5.7304000000000001e-02 1.6886064187450000e+01 1.1481204579400000e+01 2.2144566429450002e+01 0 0 0
5681 1 7 5.7304000000000001e-02 2.3816965814680000e+01 1.1704601658800003e+01 2.2584754997499999e+01 0 0 0
23727 0 11 0.0000000000000000e+00 1.2572484902060014e+01 4.9706893128799997e+01 2.6731541726200003e+01 1 0 0
18151 0 11 0.0000000000000000e+00 -4.4385378309998780e-02 2.9107401940600013e+01 2.4614246403750002e+01 0 0 0
17833 0 11 0.0000000000000000e+00 1.5179750761589993e+01 3.4608780440000004e+01 2.9657126650000002e+01 0 0 0
17943 0 11 0.0000000000000000e+00 2.3988179185172999e+01 -1.1898303177519995e+01 2.8172513096500001e+01 0 0 0
18183 0 11 0.0000000000000000e+00 9.2862279609799998e+00 4.9182933457000004e+01 2.5596974850450000e+01 0 0 0
18738 0 11 0.0000000000000000e+00 8.4295474816400020e+00 1.2759428001600003e+01 2.9973012928399999e+01 1 0 0
18001 0 11 0.0000000000000000e+00 1.7618712249830001e+01 9.0953169674000023e+00 2.6661012840849999e+01 0 0 0
18093 0 11 0.0000000000000000e+00 -6.1048470076099837e-01 -4.7737705135199962e+00 2.4744523516100003e+01 0 0 0
17981 0 11 0.0000000000000000e+00 -1.2082363693059981e+00 9.2075788740000029e+00 2.7490863758900002e+01 0 0 0
23595 0 11 0.0000000000000000e+00 4.7332222782900022e+00 6.0428266655199998e+01 2.4158731116599999e+01 0 0 0
19022 0 11 0.0000000000000000e+00 2.1489999052400020e+00 6.4906040258000015e+00 2.9006780187849998e+01 0 0 0
18278 0 11 0.0000000000000000e+00 1.2943085677460004e+01 1.6895736813200006e+01 2.2393041121300001e+01 0 0 0
18569 0 11 0.0000000000000000e+00 4.8199056806599998e+00 2.5904936639200002e+01 2.4439288008600002e+01 0 0 0
18293 0 11 0.0000000000000000e+00 2.7708668514100014e+00 1.4107757516400000e+01 3.1351638322700001e+01 0 0 0
18433 0 11 0.0000000000000000e+00 1.2080281140830001e+01 2.6220569594200001e+01 2.3375120130750002e+01 1 0 0
23567 0 11 0.0000000000000000e+00 7.3433135241410010e+00 -1.0762713626639997e+01 2.4877008715100001e+01 0 1 0
18333 0 11 0.0000000000000000e+00 6.0323202503100024e+00 5.7944581121600002e+01 2.1895052637999999e+01 0 0 0
18167 0 11 0.0000000000000000e+00 1.3665741674600000e+01 1.5223305686400003e+01 2.5493454552799999e+01 1 0 0
18270 0 11 0.0000000000000000e+00 6.8246870143800038e+00 1.7224355553599999e+01 2.9411899144400000e+01 0 0 0
18568 0 11 0.0000000000000000e+00 3.0510036142300039e+00 2.7149107355399998e+01 2.7679849998650003e+01 1 0 0
18329 0 11 0.0000000000000000e+00 1.6235007805400013e+01 4.9273371710199996e+01 2.5487090067749993e+01 0 0 0
19027 0 11 0.0000000000000000e+00 1.6722644308900028e+00 3.2047852369199987e+01 2.5818432952700000e+01 0 0 0
17990 0 11 0.0000000000000000e+00 7.2471434158600010e+00 2.6189157154000004e+01 2.8919625708900004e+01 -1 0 0
23546 0 11 0.0000000000000000e+00 6.6766628044710012e+00 -3.9196090548399969e+00 2.8514246977450000e+01 0 1 0
18611 0 11 0.0000000000000000e+00 1.2785791821970008e+01 2.8779701621800012e+01 2.9633876796450004e+01 0 0 0
18070 0 11 0.0000000000000000e+00 2.4268642358213004e+01 -1.6669873809199984e+00 2.8544380865850002e+01 0 0 0
22984 0 11 0.0000000000000000e+00 1.2543936817527003e+01 -5.1952467268799980e+00 2.4634638733399999e+01 0 1 0
18553 0 11 0.0000000000000000e+00 1.8937972933720001e+01 1.7702344264400001e+01 2.9347734744100002e+01 0 0 0
18154 0 11 0.0000000000000000e+00 2.0277747668109999e+01 1.2857586631800002e+01 2.7502943291750004e+01 0 0 0
23713 0 11 0.0000000000000000e+00 1.9934472242276005e+01 -4.3688077574399955e+00 2.4483449741600001e+01 0 1 0
18213 0 11 0.0000000000000000e+00 1.6163980927971011e+01 -7.6671853080399970e+00 2.4615285503350002e+01 -1 0 0
18596 0 11 0.0000000000000000e+00 7.8821585020299993e+00 2.3818629713000000e+01 2.5083659648050002e+01 1 0 0
18360 0 11 0.0000000000000000e+00 1.4354897546245001e+01 -7.4924081843999950e+00 2.7536064591500001e+01 1 0 0
18286 0 11 0.0000000000000000e+00 1.2699668661020000e+01 1.9358277121600000e+01 2.5999496058000002e+01 -1 0 0
17998 0 11 0.0000000000000000e+00 1.1176517128610000e+01 3.5104911362400003e+01 2.6043657790999998e+01 0 0 0
18501 0 11 0.0000000000000000e+00 2.0277297774137001e+01 -8.2216992124799955e+00 3.1179407564000002e+01 -1 0 0
18350 0 11 0.0000000000000000e+00 1.4767081976490003e+01 5.2695111274000006e+01 2.7177055679700000e+01 -1 0 0
18140 0 11 0.0000000000000000e+00 1.7821710094949996e+01 2.1629066983800012e+01 2.9610237280549988e+01 0 0 0
17838 0 11 0.0000000000000000e+00 -1.6719181057759993e+00 1.9641820216199996e+01 2.8851954347450000e+01 -1 0 0
17822 0 11 0.0000000000000000e+00 1.2247961852780008e+01 1.2624440858400003e+01 2.7100422084199995e+01 0 0 0
17693 0 11 0.0000000000000000e+00 -1.3154692268299981e+00 1.7587147923200003e+01 2.2147553840800001e+01 1 0 0
18317 0 11 0.0000000000000000e+00 6.4552184816000158e-01 1.6909697188800003e+01 3.0290977406000000e+01 0 0 0
18439 0 11 0.0000000000000000e+00 1.8653776357350001e+01 2.6188323996200005e+01 2.3553065937250000e+01 1 0 0
23426 0 11 0.0000000000000000e+00 7.2671220169800081e+00 5.5332669020800004e+01 2.4188345455200000e+01 0 0 0
17971 0 11 0.0000000000000000e+00 3.7702215072700027e+00 2.8297140793999997e+01 3.1190058334900002e+01 0 0 0
18186 0 11 0.0000000000000000e+00 1.1813380369739999e+01 5.5057087261000007e+01 2.9357995852649999e+01 0 0 0
18285 0 11 0.0000000000000000e+00 1.4178217025140002e+01 2.1086350676000002e+01 2.2607355413800001e+01 0 0 0
18590 0 11 0.0000000000000000e+00 -1.9164512774759981e+00 3.2545117391800005e+01 2.8208491920150003e+01 0 0 0
18430 0 11 0.0000000000000000e+00 1.0647697269940000e+01 2.9405788422399997e+01 2.4406556371200001e+01 0 0 0
18558 0 11 0.0000000000000000e+00 1.5973572455030000e+01 3.0603918497400002e+01 2.9897028770150001e+01 -1 0 0
17994 0 11 0.0000000000000000e+00 2.3212397966600001e+01 1.0553135913399991e+01 3.0278378323350001e+01 0 0 0
18566 0 11 0.0000000000000000e+00 1.3806207091380010e+01 2.1815567014400003e+01 2.8899623041600002e+01 0 0 0
18292 0 11 0.0000000000000000e+00 9.7543368157699994e+00 2.8814044668599998e+01 2.7973655410550002e+01 -1 0 0
23581 0 11 0.0000000000000000e+00 3.4961079355500009e+00 5.4351120885800029e+01 2.4974554190050000e+01 1 0 0
23302 0 11 0.0000000000000000e+00 7.3156022233000035e+00 5.8736193710800009e+01 3.0939635331300000e+01 0 0 0
18044 0 11 0.0000000000000000e+00 -9.4741913199998029e-02 5.5453103349200006e+01 2.4023388393699992e+01 1 0 0
23597 0 11 0.0000000000000000e+00 3.2843301461699972e+00 4.9705924155399998e+01 3.0564390488249998e+01 1 0 0
18414 0 11 0.0000000000000000e+00 1.6744986924359999e+01 2.9740169720600004e+01 2.3825050257550000e+01 0 0 0
17684 0 11 0.0000000000000000e+00 1.0451636893850001e+01 1.9779868858400000e+01 2.3212111381000000e+01 0 0 0
18600 0 11 0.0000000000000000e+00 1.8536013538090003e+01 2.6205802004400006e+01 2.6959364313500000e+01 0 0 0
17674 0 11 0.0000000000000000e+00 1.1971955899620003e+01 3.6312487052999998e+01 2.9472296808650000e+01 -1 0 0
17959 0 11 0.0000000000000000e+00 1.8964543125270001e+01 3.6170081010399997e+01 2.9944437689400001e+01 1 0 0
17895 0 11 0.0000000000000000e+00 8.9217518966900116e+00 5.9093138113599998e+01 2.4509427231600000e+01 1 0 0
18272 0 11 0.0000000000000000e+00 2.2724281252440001e+01 3.2605180509600004e+01 2.5485661305800001e+01 0 0 0
18211 0 11 0.0000000000000000e+00 3.8489909491500018e+00 -7.4160658237999968e+00 2.8921574020649988e+01 -1 0 0
18710 0 11 0.0000000000000000e+00 2.0883069177719999e+01 9.2248269332000028e+00 2.7664393392100003e+01 0 0 0
18224 0 11 0.0000000000000000e+00 1.5441919761300994e+01 -1.0821576597239996e+01 2.7795190054250003e+01 1 0 0
18318 0 11 0.0000000000000000e+00 2.1432005881489999e+01 2.7250049972600006e+01 3.1276953038950001e+01 0 0 0
18565 0 11 0.0000000000000000e+00 1.3696095621000006e+00 3.0394844941000006e+01 2.9688429525450001e+01 0 0 0
18029 0 11 0.0000000000000000e+00 2.0687318699170014e+01 5.6086257272599994e+01 3.0502304287150004e+01 0 0 0
18107 0 11 0.0000000000000000e+00 1.4037794033050011e+01 2.8319404671000001e+01 2.5818043290350001e+01 0 0 0
18883 0 11 0.0000000000000000e+00 1.1594959118800002e+01 3.1867878901600001e+01 2.8086527604600001e+01 0 0 0
18512 0 11 0.0000000000000000e+00 2.4983785137520012e+00 -5.0232154678800001e+00 2.6765702125550000e+01 -1 0 0
18354 0 11 0.0000000000000000e+00 1.0221607774250005e+01 -1.6216331795999963e+00 2.8549186701499998e+01 -1 0 0
18482 0 11 0.0000000000000000e+00 -2.1990865896799985e+00 5.7034729771399995e+01 2.6553466032250000e+01 0 0 0
18516 0 11 0.0000000000000000e+00 7.8383041906770012e+00 -2.0382155498799968e+00 3.1341636989050002e+01 0 0 0
18120 0 11 0.0000000000000000e+00 1.2026529033580005e+01 1.8445875780199998e+01 3.0451648181649990e+01 1 0 0
18652 0 11 0.0000000000000000e+00 -2.5831604574969957e-01 -1.1988639248752001e+01 2.5486960180300002e+01 0 0 0
18008 0 11 0.0000000000000000e+00 3.9445085407300020e+00 3.2579692525199995e+01 3.1169276342900002e+01 -1 0 0
18119 0 11 0.0000000000000000e+00 1.6909327044110015e+01 2.3176706804200002e+01 2.1781401119250003e+01 0 0 0
18733 0 11 0.0000000000000000e+00 -3.4252408064439974e+00 2.9423260436199996e+01 2.3919868096050003e+01 0 0 0
18592 0 11 0.0000000000000000e+00 -7.3521098174599797e-01 2.1479149286399998e+01 2.1889857140000000e+01 0 0 0
18625 0 11 0.0000000000000000e+00 1.4248661029510005e+01 5.1516856452399999e+01 2.3503319043899999e+01 0 0 0
18724 0 11 0.0000000000000000e+00 2.2396330100100002e+01 1.4638528458800005e+01 2.4137169799900001e+01 0 0 0
18799 0 11 0.0000000000000000e+00 2.1340373164186005e+01 -3.7039365510399982e+00 2.8587893161599990e+01 -1 0 0
18141 0 11 0.0000000000000000e+00 3.8636014080200005e+00 1.9745459799800003e+01 3.0703370059750000e+01 -1 0 0
17925 0 11 0.0000000000000000e+00 2.2182580448146002e+01 -1.1371400905840002e+01 3.1239935115700000e+01 -1 0 0
18720 0 11 0.0000000000000000e+00 3.6033480410700021e+00 1.0281744098800004e+01 2.9267204525099999e+01 0 0 0
17999 0 11 0.0000000000000000e+00 2.9637134896400017e+00 2.2273004088000000e+01 2.6063920233200001e+01 0 0 0
18423 0 11 0.0000000000000000e+00 1.0080559664119999e+01 2.2394493412000006e+01 2.9230576264200000e+01 -1 0 0
18526 0 11 0.0000000000000000e+00 2.2147518862013456e+01 -1.0505364589758399e+01 2.2722305807050002e+01 0 0 0
18534 0 11 0.0000000000000000e+00 3.4091357893100205e-01 -7.5825596978799972e+00 2.8799479817650003e+01 -1 0 0
18712 0 11 0.0000000000000000e+00 1.5752730415489999e+01 1.8940963468200003e+01 3.1144727614849998e+01 0 0 0
18054 0 11 0.0000000000000000e+00 1.6582879289999131e-02 4.8580168477799994e+01 3.0698953886449996e+01 0 0 0
18280 0 11 0.0000000000000000e+00 6.3087898750000204e-01 2.4869471685600001e+01 2.6056126986200002e+01 0 0 0
18561 0 11 0.0000000000000000e+00 2.2428028652219997e+01 1.9047288307400002e+01 2.3645026251850002e+01 0 0 0
18447 0 11 0.0000000000000000e+00 1.7942131354800035e+00 1.1929877712400007e+01 2.5761802024500003e+01 1 0 0
18364 0 11 0.0000000000000000e+00 2.4801879883237000e+01 -9.1446890668799927e+00 2.5976635866800002e+01 0 0 0
18448 0 11 0.0000000000000000e+00 8.4821080710100016e+00 1.9949352296000008e+01 2.6546062447600001e+01 0 0 0
18602 0 11 0.0000000000000000e+00 -1.6988394495599992e+00 2.6121957003600002e+01 2.3235750896900001e+01 0 0 0
18635 0 11 0.0000000000000000e+00 2.6018619899300015e+00 4.9520165214399995e+01 2.5550605030800000e+01 -1 0 0
18739 0 11 0.0000000000000000e+00 1.0856406020900002e+01 8.9103899570000031e+00 2.6216797761850000e+01 1 0 0
17969 0 11 0.0000000000000000e+00 2.9410409579100012e+00 2.3596204190200002e+01 2.2488248622150003e+01 0 0 0
18723 0 11 0.0000000000000000e+00 -1.9604931779299986e+00 3.6720960119600008e+01 2.9704665456700003e+01 0 0 0
18374 0 11 0.0000000000000000e+00 2.0677074834427707e+01 -1.1474102361607995e+01 2.5978064628750001e+01 1 0 0
18306 0 11 0.0000000000000000e+00 1.6798340835600008e+01 1.3219188578999995e+01 2.6358894632150001e+01 0 0 0
18401 0 11 0.0000000000000000e+00 1.6214041947340004e+01 1.8321231727799997e+01 2.3952339958550002e+01 0 0 0
18290 0 11 0.0000000000000000e+00 2.0854084627480013e+01 2.3956312520599997e+01 2.5364995864749989e+01 0 0 0
18661 0 11 0.0000000000000000e+00 2.1476139526033002e+01 -7.7067182545199966e+00 2.5909224280250001e+01 -1 0 0
18068 0 11 0.0000000000000000e+00 9.5952629490790002e+00 -8.1501769227599965e+00 2.8871437464950002e+01 0 -1 0
17926 0 11 0.0000000000000000e+00 6.8859740270740026e+00 -7.7407329613599956e+00 2.6518786083100004e+01 0 -1 0
23122 0 11 0.0000000000000000e+00 1.5452212078484541e+01 -1.4222194369561596e+01 2.9219146168600002e+01 0 0 0
18066 0 11 0.0000000000000000e+00 1.2409944212090005e+01 4.8478331052600012e+01 3.0398913876950001e+01 0 0 0
23294 0 11 0.0000000000000000e+00 2.0928858610580011e+01 5.2284833553799999e+01 2.3772835502650000e+01 0 0 0
22979 0 11 0.0000000000000000e+00 1.6971095141273999e+01 -5.2101747315600111e+00 3.1182914525150000e+01 0 0 0
22964 0 11 0.0000000000000000e+00 2.3926936818870015e+00 -1.1249440611879997e+01 2.8582048226350000e+01 0 0 0
23279 0 11 0.0000000000000000e+00 7.9562921982099999e+00 6.2533472361799994e+01 2.4293424402250000e+01 0 0 0
23402 0 11 0.0000000000000000e+00 2.4297671112210001e+01 -5.6030252555999995e+00 2.7406696691299999e+01 0 0 0
18776 0 11 0.0000000000000000e+00 1.8056337611940005e+01 6.0488115565599998e+01 2.8426313173800001e+01 0 0 0
23444 0 11 0.0000000000000000e+00 -1.3637660704399988e+00 5.3690984860800000e+01 2.7875070835999999e+01 0 0 0
23605 0 11 0.0000000000000000e+00 1.8448571763120000e+01 6.2665607497799996e+01 2.5625550089449998e+01 0 0 0
18199 0 11 0.0000000000000000e+00 -2.2871420916999807e-01 6.0567821107399979e+01 2.2416810524650003e+01 1 0 0
18326 0 11 0.0000000000000000e+00 1.4185608114320003e+01 6.2073556922800002e+01 2.4737769368700000e+01 -1 0 0
17900 0 11 0.0000000000000000e+00 -2.8276299339799977e+00 5.1532165876799993e+01 3.0895733373199999e+01 0 0 0
17762 0 11 0.0000000000000000e+00 6.1001237476500023e+00 4.8749566626399996e+01 2.7344610490200001e+01 0 0 0
23137 0 11 0.0000000000000000e+00 1.5480165203320002e+01 5.7040572611000002e+01 2.2389534160149999e+01 0 0 0
23265 0 11 0.0000000000000000e+00 1.8252590976951996e+01 -8.3221915046799957e+00 2.7830779215550002e+01 1 0 0
17621 0 11 0.0000000000000000e+00 -3.0983911913899984e+00 5.9420095940000010e+01 2.4303165961000001e+01 0 0 0
18508 0 11 0.0000000000000000e+00 3.5241029048299026e+00 -1.1788142158295996e+01 2.5329406703450001e+01 0 -1 0
23737 0 11 0.0000000000000000e+00 1.0849251040519999e+01 6.1603369110399996e+01 2.6033786344799999e+01 0 0 0
23092 0 11 0.0000000000000000e+00 -5.2674954835839949e-01 -1.4700267896863995e+01 3.0499316875799998e+01 0 0 0
17892 0 11 0.0000000000000000e+00 5.1712582602799992e+00 5.3208801493200014e+01 3.1060170884899989e+01 0 0 0
23307 0 11 0.0000000000000000e+00 1.7707094488239999e+01 5.3845984201400029e+01 2.4097813902550001e+01 1 0 0
23462 0 11 0.0000000000000000e+00 -5.5640034652879979e+00 6.1997592964999988e+01 2.5593338001850000e+01 0 0 0
17927 0 11 0.0000000000000000e+00 1.2043608598729900e+01 -9.7627316236959949e+00 2.1965971185700003e+01 -1 -1 0
18043 0 11 0.0000000000000000e+00 1.8595864515520010e+01 5.2085139680400012e+01 2.7384875599699999e+01 0 0 0
18498 0 11 0.0000000000000000e+00 1.2485620683888001e+01 -1.0366703188119995e+01 2.5613600444050000e+01 0 -1 0
17909 0 11 0.0000000000000000e+00 5.5140845762499993e+00 5.7668698689800017e+01 2.6603342813049995e+01 1 0 0
23717 0 11 0.0000000000000000e+00 1.8973118979239302e+01 -9.3363684806719984e+00 2.2436423529599999e+01 -1 0 0
23742 0 11 0.0000000000000000e+00 -4.9482625735439978e+00 5.2908834348399992e+01 2.7459171221100000e+01 0 0 0
23255 0 11 0.0000000000000000e+00 2.4401173732246999e+01 -7.1164279490799949e+00 2.3228866862050001e+01 0 0 0
23422 0 11 0.0000000000000000e+00 1.7548136652992000e+01 -4.4500633784799959e+00 2.7065872022500002e+01 0 0 0
23702 0 11 0.0000000000000000e+00 1.0228446102896010e+01 -8.1735208014399952e+00 2.4412271419000000e+01 0 0 0
22972 0 11 0.0000000000000000e+00 2.3921896514498005e+01 -8.0689910421200040e+00 2.9698560746550001e+01 0 0 0
23448 0 11 0.0000000000000000e+00 1.7479400158329991e+01 5.5579391937599993e+01 2.7111332630000000e+01 0 0 0
23613 0 11 0.0000000000000000e+00 1.0723618926009999e+01 5.8498619715200007e+01 2.8076656158399999e+01 0 0 0
18346 0 11 0.0000000000000000e+00 7.4118146401000184e-01 5.1941826998599993e+01 2.3470457519050001e+01 1 0 0
23147 0 11 0.0000000000000000e+00 1.0826984717979999e+01 5.3277709651400002e+01 2.5852073802249990e+01 0 0 0
23752 0 11 0.0000000000000000e+00 1.7484170740009997e+01 5.7669529459199993e+01 3.0418786656800002e+01 0 0 0
23704 0 11 0.0000000000000000e+00 3.6485507139400042e-01 -3.3654883629599990e+00 2.9571660707900001e+01 0 0 0
23587 0 11 0.0000000000000000e+00 1.5635389488150002e+01 4.9603786846999995e+01 3.0315266359149998e+01 -1 0 0
24029 0 11 0.0000000000000000e+00 2.5150279752100015e+00 5.5595591891199994e+01 2.8427871823200000e+01 0 0 0
23277 0 11 0.0000000000000000e+00 2.1484314522990012e+01 5.6869444343000005e+01 2.2275752753950002e+01 -1 0 0
2 1 7 6.5922999999999995e-02 3.6175871094100036e+00 5.7946284027999937e+00 3.5682605455500003e+01 0 0 0
6 1 7 6.5922999999999995e-02 2.0614981541099988e+00 4.6016854854999998e+01 3.6043822453950000e+01 0 0 0
18 1 7 6.5922999999999995e-02 1.0725215946830001e+01 5.7614828128000042e+00 3.5790931588799992e+01 0 0 0
22 1 7 6.5922999999999995e-02 8.6675257408000022e+00 4.5882472256999996e+01 3.6172930579250000e+01 0 0 0
34 1 7 6.5922999999999995e-02 1.7371200473350005e+01 5.7633572057999949e+00 3.5552588118049997e+01 0 0 0
38 1 7 6.5922999999999995e-02 1.5588736614690006e+01 4.5909993690000036e+01 3.6144485227700002e+01 0 0 0
50 1 7 6.5922999999999995e-02 -3.0879498562280001e+00 5.6654950347999993e+00 3.5748068730300005e+01 0 0 0
54 1 7 6.5922999999999995e-02 -5.1373891235339979e+00 4.5891545947200001e+01 3.6076683978799998e+01 0 0 0
194 1 7 6.9833999999999993e-02 5.6209916612899971e+00 5.0321272380000011e+00 3.6476477549900004e+01 0 0 0
210 1 7 6.9833999999999993e-02 1.2482211989000005e+01 4.7144683791999995e+00 3.6785349906000000e+01 0 0 0
226 1 7 6.9833999999999993e-02 1.9279417560070002e+01 4.8450264462000021e+00 3.6642863373350004e+01 0 0 0
242 1 7 6.9833999999999993e-02 -1.1227095161139997e+00 4.8642990440000027e+00 3.6685076794600000e+01 1 0 0
385 1 7 9.1323000000000001e-02 5.4509985951899997e+00 6.1164103122000029e+00 3.4450622992249997e+01 0 0 0
389 1 7 9.1323000000000001e-02 3.9693371604700012e+00 4.6200354726000000e+01 3.4980174125900000e+01 0 0 0
401 1 7 9.1323000000000001e-02 1.2718667935890000e+01 5.8019012902000036e+00 3.4915360288350001e+01 0 0 0
405 1 7 9.1323000000000001e-02 1.0425078267010001e+01 4.6344786212800010e+01 3.4964847406799997e+01 0 0 0
417 1 7 9.1323000000000001e-02 1.9409305247360003e+01 5.8809407758000027e+00 3.4658183137350001e+01 0 0 0
421 1 7 9.1323000000000001e-02 1.7465845022810001e+01 4.6186781456199995e+01 3.4975368290249996e+01 0 0 0
433 1 7 9.1323000000000001e-02 -1.0967784430379999e+00 5.8588186524000037e+00 3.4687148038700002e+01 1 0 0
437 1 7 9.1323000000000001e-02 -3.3018844582599987e+00 4.6305116346600002e+01 3.5000826230450002e+01 1 0 0
578 1 7 9.1036000000000006e-02 1.5191008065600018e+00 -1.7693196139999756e-01 3.5798335173449999e+01 0 0 0
582 1 7 9.1036000000000006e-02 -4.5836848893000104e-01 4.0242069710399996e+01 3.6425821444400000e+01 0 0 0
594 1 7 9.1036000000000006e-02 8.4558035566799994e+00 -7.2545286199996895e-02 3.5823273563850002e+01 0 0 0
598 1 7 9.1036000000000006e-02 6.7493621881500019e+00 4.0093813975000003e+01 3.6611170835549999e+01 0 0 0
610 1 7 9.1036000000000006e-02 1.5250394987320007e+01 -2.1840178959999434e-01 3.5709362270200003e+01 0 0 0
614 1 7 9.1036000000000006e-02 1.3541644221960002e+01 4.0081215293800000e+01 3.6420236284049999e+01 0 0 0
626 1 7 9.1036000000000006e-02 2.1995656896140005e+01 -3.2151329179999877e-01 3.5902764683250005e+01 0 0 0
770 1 7 9.3437000000000006e-02 -4.2902432409999869e-01 9.2460203079998848e-01 3.5802621459299999e+01 0 0 0
774 1 7 9.3437000000000006e-02 -2.3192609151699997e+00 4.1577348325999992e+01 3.6135652881100000e+01 0 0 0
786 1 7 9.3437000000000006e-02 6.3446079955300014e+00 8.4863707500000274e-01 3.6010051716950002e+01 0 0 0
790 1 7 9.3437000000000006e-02 4.7468561906899982e+00 4.1168350836000016e+01 3.6234107568200002e+01 0 0 0
802 1 7 9.3437000000000006e-02 1.3252091133250001e+01 8.9520572799999698e-01 3.5759758600799998e+01 0 0 0
806 1 7 9.3437000000000006e-02 1.1491792949490002e+01 4.1081887098999999e+01 3.6360228282149997e+01 0 0 0
818 1 7 9.3437000000000006e-02 2.0016747907479999e+01 7.9959302059999970e-01 3.5793919000150005e+01 0 0 0
822 1 7 9.3437000000000006e-02 1.8262988404340003e+01 4.0998497534600006e+01 3.6204623117050005e+01 0 0 0
962 1 7 1.0002500000000000e-01 1.0669768407200020e+00 1.3950144774000002e+00 3.4287744129949978e+01 0 0 0
966 1 7 1.0002500000000000e-01 -6.0730583737999844e-01 4.1859985115400001e+01 3.4818464250650003e+01 0 0 0
978 1 7 1.0002500000000000e-01 7.6734443598100013e+00 1.4801286655999952e+00 3.4342426746400001e+01 0 0 0
982 1 7 1.0002500000000000e-01 6.3140217400000012e+00 4.1547275200600005e+01 3.4853014312349998e+01 0 0 0
994 1 7 1.0002500000000000e-01 1.4716754886100002e+01 1.4949767344000016e+00 3.4322683853999997e+01 0 0 0
998 1 7 1.0002500000000000e-01 1.2928028309840002e+01 4.1722227773599990e+01 3.4833401307400003e+01 0 0 0
1010 1 7 1.0002500000000000e-01 2.1572748983480000e+01 1.1322480486000046e+00 3.4244101946750000e+01 0 0 0
1014 1 7 1.0002500000000000e-01 1.9719048176289995e+01 4.1646712227799995e+01 3.4695071173149998e+01 0 0 0
1730 1 7 1.4903300000000000e-01 2.3517869592409998e+01 7.8871750960000142e-01 3.4558039913400002e+01 -1 0 0
1734 1 7 1.4903300000000000e-01 -5.5428427648515983e+00 4.1152601003999997e+01 3.5033947530200003e+01 -1 0 0
1746 1 7 1.4903300000000000e-01 3.0685697278100013e+00 9.4709738639999230e-01 3.4656754375399998e+01 0 0 0
1750 1 7 1.4903300000000000e-01 1.2630409382000019e+00 4.1255637958000008e+01 3.5127726269100002e+01 0 0 0
1762 1 7 1.4903300000000000e-01 9.7003857101900017e+00 1.1052518658000032e+00 3.4478678681449999e+01 0 0 0
1766 1 7 1.4903300000000000e-01 8.2911104897100003e+00 4.1115856095200002e+01 3.5285409633400000e+01 0 0 0
1778 1 7 1.4903300000000000e-01 1.6684110896740002e+01 9.2872444100000351e-01 3.4463611737249998e+01 0 0 0
1782 1 7 1.4903300000000000e-01 1.4990834723490000e+01 4.1208093978799994e+01 3.5085123185500002e+01 0 0 0
18421 0 11 0.0000000000000000e+00 8.2706930747200023e+00 1.8152524931400002e+01 3.7982522532650002e+01 -1 0 0
3841 1 7 1.4818300000000001e-01 6.0562229159400029e+00 4.4005537988000043e+00 3.3690131972499998e+01 0 0 0
3845 1 7 1.4818300000000001e-01 4.4808292588300009e+00 4.4532191925799999e+01 3.4102005076450006e+01 0 0 0
3857 1 7 1.4818300000000001e-01 1.3022232914230001e+01 4.2598719904000077e+00 3.3808329551999996e+01 0 0 0
3861 1 7 1.4818300000000001e-01 1.1213553394760000e+01 4.4609057120800003e+01 3.4124735380200001e+01 0 0 0
3873 1 7 1.4818300000000001e-01 1.9858096994990003e+01 4.2672209411999980e+00 3.3737930554100004e+01 0 0 0
3877 1 7 1.4818300000000001e-01 1.8057712538940002e+01 4.4557238827399992e+01 3.4172144299450004e+01 0 0 0
3889 1 7 1.4818300000000001e-01 -7.2448247152999956e-01 4.3021664039999941e+00 3.3696626344999999e+01 1 0 0
3893 1 7 1.4818300000000001e-01 -2.5373872586299986e+00 4.4639728208600005e+01 3.4133957389149998e+01 1 0 0
4609 1 7 9.7101000000000007e-02 1.1845095701100012e+00 3.8300274616000003e+00 3.4096679691000006e+01 0 0 0
4613 1 7 9.7101000000000007e-02 -6.2430278426999886e-01 4.4208758923999994e+01 3.4487381140600007e+01 0 0 0
4625 1 7 9.7101000000000007e-02 8.0076633019999992e+00 3.9081673648000077e+00 3.4035892364399999e+01 0 0 0
4629 1 7 9.7101000000000007e-02 6.3827439474499990e+00 4.3850004684000005e+01 3.4379314782200005e+01 0 0 0
4641 1 7 9.7101000000000007e-02 1.4984119190560000e+01 3.8373764448000074e+00 3.4047322460000004e+01 0 0 0
4645 1 7 9.7101000000000007e-02 1.3127169981310002e+01 4.4162564846400016e+01 3.4493096188400003e+01 0 0 0
4657 1 7 9.7101000000000007e-02 2.1747460537670001e+01 3.7223411888000086e+00 3.4058752555600002e+01 0 0 0
4661 1 7 9.7101000000000007e-02 1.9971405786619993e+01 4.4256527847800001e+01 3.4512709193350005e+01 0 0 0
4801 1 7 9.1815999999999995e-02 2.7545840822900041e+00 4.1974782088000033e+00 3.2659604944199998e+01 0 0 0
4805 1 7 9.1815999999999995e-02 9.7380385223000365e-01 4.4655849419599988e+01 3.3013678132899997e+01 0 0 0
4817 1 7 9.1815999999999995e-02 9.6127537203800006e+00 4.1470846300000019e+00 3.2640121826700003e+01 0 0 0
4821 1 7 9.1815999999999995e-02 8.0220904595900002e+00 4.4106019745200001e+01 3.2973672798300001e+01 0 0 0
4833 1 7 9.1815999999999995e-02 1.6509310360120008e+01 4.3001399902000017e+00 3.2610117825750002e+01 0 0 0
4837 1 7 9.1815999999999995e-02 1.4715611817999999e+01 4.4531740475399999e+01 3.3122653703449998e+01 0 0 0
4849 1 7 9.1815999999999995e-02 2.3312220688330004e+01 4.2704438681999974e+00 3.2659734831649992e+01 0 0 0
4853 1 7 9.1815999999999995e-02 -5.7140950135627993e+00 4.4601481458999999e+01 3.3065243450550000e+01 0 0 0
4993 1 7 8.9168999999999998e-02 8.6296033185000143e-01 5.4365444054000065e+00 3.2541017702349997e+01 0 0 0
4997 1 7 8.9168999999999998e-02 -9.6582568966999771e-01 4.5808001534799992e+01 3.2760137830500000e+01 0 0 0
5009 1 7 8.9168999999999998e-02 7.7595394366499999e+00 5.5274326558000091e+00 3.2466722080949999e+01 0 0 0
5013 1 7 8.9168999999999998e-02 6.1588412513900010e+00 4.5469119917400000e+01 3.2760267717950001e+01 0 0 0
5025 1 7 8.9168999999999998e-02 1.4476367798260002e+01 5.4189215516000111e+00 3.2469709492299998e+01 0 0 0
5029 1 7 8.9168999999999998e-02 1.2813207890740005e+01 4.5733760967600013e+01 3.2713897898299997e+01 0 0 0
5041 1 7 8.9168999999999998e-02 2.1350438191440009e+01 5.4228210764000089e+00 3.2485295986299995e+01 0 0 0
5045 1 7 8.9168999999999998e-02 1.9650781622310006e+01 4.5659820487600001e+01 3.2749227284699977e+01 0 0 0
5186 1 7 8.7481000000000003e-02 -3.0188018592115999e+00 -8.1750303699999805e-01 3.3798847768149997e+01 -1 0 0
5190 1 7 8.7481000000000003e-02 -5.0642403949839974e+00 3.9469815012799998e+01 3.4114863933999999e+01 -1 0 0
5202 1 7 8.7481000000000003e-02 3.7766440364499996e+00 -6.8184535479999653e-01 3.3830410418500001e+01 0 0 0
5206 1 7 8.7481000000000003e-02 1.7148595130000008e+00 3.9665315269399997e+01 3.4299174225549997e+01 0 0 0
5218 1 7 8.7481000000000003e-02 1.0069023665500008e+01 -5.6261108279999661e-01 3.3529071534499998e+01 0 0 0
5222 1 7 8.7481000000000003e-02 8.8515406243800090e+00 3.9503486253000005e+01 3.4472444083850000e+01 0 0 0
5234 1 7 8.7481000000000003e-02 1.7295272835630001e+01 -6.4869991039999420e-01 3.3627526221600000e+01 0 0 0
5238 1 7 8.7481000000000003e-02 1.5476860947230000e+01 3.9531457179999990e+01 3.4152791069400003e+01 0 0 0
5381 1 7 6.9864999999999997e-02 -4.9911652415979972e+00 4.0513678336399991e+01 3.2137717170099997e+01 -1 0 0
5397 1 7 6.9864999999999997e-02 1.6701869442300010e+00 4.0426989512399999e+01 3.2188633050500002e+01 0 0 0
5413 1 7 6.9864999999999997e-02 8.5719423805500021e+00 4.0433514048999996e+01 3.2430093820049997e+01 0 0 0
5569 1 7 6.1558000000000002e-02 -1.3150118959019992e+00 -4.3205445339998683e-01 3.2452954011250000e+01 0 0 0
5573 1 7 6.1558000000000002e-02 -3.0822523483680002e+00 3.9826542825800004e+01 3.3127849201449997e+01 0 0 0
5585 1 7 6.1558000000000002e-02 5.5691931847700049e+00 -4.2388013879999420e-01 3.2687400858499998e+01 0 0 0
5589 1 7 6.1558000000000002e-02 3.5333081103700041e+00 3.9699584013200017e+01 3.3085376005299999e+01 0 0 0
5601 1 7 6.1558000000000002e-02 1.2105786199510002e+01 -3.4843991920000228e-01 3.2607649964200000e+01 0 0 0
5605 1 7 6.1558000000000002e-02 1.0596826719910002e+01 3.9599247127200009e+01 3.3260204512999998e+01 0 0 0
5617 1 7 6.1558000000000002e-02 1.8996049426000003e+01 -4.8814749539999625e-01 3.2308259391950003e+01 0 0 0
5621 1 7 6.1558000000000002e-02 1.7389331121350011e+01 3.9779823787999995e+01 3.3115769668600002e+01 0 0 0
5762 1 4 -2.7276899999999998e-01 4.8260129322900029e+00 5.2356494768000061e+00 3.5368018051599996e+01 0 0 0
5766 1 4 -2.7276899999999998e-01 3.2909407987700035e+00 4.5415581517799993e+01 3.5842496906450002e+01 0 0 0
5778 1 4 -2.7276899999999998e-01 1.1870080421710000e+01 5.0232020814000045e+00 3.5632858562149998e+01 0 0 0
5782 1 4 -2.7276899999999998e-01 9.9440811392400015e+00 4.5468599842000003e+01 3.5914844216100008e+01 0 0 0
5794 1 4 -2.7276899999999998e-01 1.8618748946580013e+01 5.0959425182000011e+00 3.5469719924950006e+01 0 0 0
5798 1 4 -2.7276899999999998e-01 1.6834437678030000e+01 4.5366462935599998e+01 3.5926793861500002e+01 0 0 0
5810 1 4 -2.7276899999999998e-01 -1.8548346055139993e+00 5.0972924302000102e+00 3.5524792203750003e+01 1 0 0
5814 1 4 -2.7276899999999998e-01 -3.8380819700579987e+00 4.5467699924800009e+01 3.5893802449199995e+01 1 0 0
5954 1 4 -3.6431599999999997e-01 9.1334453116999903e-01 1.0127904096000044e+00 3.5587268067200000e+01 0 0 0
5958 1 4 -3.6431599999999997e-01 -9.3235358210000108e-01 4.1455488865400000e+01 3.6096296983750001e+01 0 0 0
5970 1 4 -3.6431599999999997e-01 7.6533365980700001e+00 1.0404619665999988e+00 3.5651822129850004e+01 0 0 0
5974 1 4 -3.6431599999999997e-01 6.0885984364999999e+00 4.1201196493599987e+01 3.6144745002600004e+01 0 0 0
5986 1 4 -3.6431599999999997e-01 1.4612666397270003e+01 1.0028166790000022e+00 3.5582462231549997e+01 0 0 0
5990 1 4 -3.6431599999999997e-01 1.2860281843900001e+01 4.1228492983999992e+01 3.6134873556400002e+01 0 0 0
6002 1 4 -3.6431599999999997e-01 2.1366129013740004e+01 8.6670911160000230e-01 3.5588047391899977e+01 0 0 0
6006 1 4 -3.6431599999999997e-01 1.9612470113040004e+01 4.1216419300600009e+01 3.5986152426149999e+01 0 0 0
6337 1 3 2.2450000000000001e-01 -2.2559219003179978e+00 1.4792273200000032e+00 3.3393728811599999e+01 -1 0 0
6341 1 3 2.2450000000000001e-01 -4.0716558458060010e+00 4.1751097575800003e+01 3.3858076445350001e+01 -1 0 0
6353 1 3 2.2450000000000001e-01 4.5667257539300010e+00 1.5563175535999996e+00 3.3460231186000001e+01 0 0 0
6357 1 3 2.2450000000000001e-01 2.7668331068000014e+00 4.1774869520400003e+01 3.3850153310899998e+01 0 0 0
6369 1 3 2.2450000000000001e-01 1.1284430473750001e+01 1.5872133791999907e+00 3.3317874540799998e+01 0 0 0
6373 1 3 2.2450000000000001e-01 9.7334259795800016e+00 4.1713002715399995e+01 3.4028748554650001e+01 0 0 0
6385 1 3 2.2450000000000001e-01 1.8198850210460012e+01 1.5171723104000030e+00 3.3295014349600002e+01 0 0 0
6389 1 3 2.2450000000000001e-01 1.6462027419919995e+01 4.1747872954000002e+01 3.3835605916500000e+01 0 0 0
6530 1 3 -3.0784200000000000e-01 -3.0849076478340001e+00 1.6453326493999967e+00 3.4428542125749999e+01 -1 0 0
6534 1 3 -3.0784200000000000e-01 -4.9139500647680006e+00 4.1972470834600003e+01 3.4895877170850000e+01 -1 0 0
6546 1 3 -3.0784200000000000e-01 3.7156858059200015e+00 1.7549687078000034e+00 3.4489329452350006e+01 0 0 0
6550 1 3 -3.0784200000000000e-01 1.9382622810200028e+00 4.2052935542800000e+01 3.4901722106100003e+01 0 0 0
6562 1 3 -3.0784200000000000e-01 1.0438614414260003e+01 1.8310087658000036e+00 3.4354506279249996e+01 0 0 0
6566 1 3 -3.0784200000000000e-01 8.9097134454600084e+00 4.1963547203600008e+01 3.5043039651699999e+01 0 0 0
6578 1 3 -3.0784200000000000e-01 1.7367977027260014e+01 1.7208478184000171e+00 3.4322164304199973e+01 0 0 0
6582 1 3 -3.0784200000000000e-01 1.5641174649590003e+01 4.1987918840999995e+01 3.4885486174850001e+01 0 0 0
6722 1 3 -5.1234000000000002e-02 3.6533289329700027e+00 2.8289073828000042e+00 3.5240468575700000e+01 0 0 0
6726 1 3 -5.1234000000000002e-02 1.9539074655300013e+00 4.3145771853000014e+01 3.5688190615849997e+01 0 0 0
6738 1 3 -5.1234000000000002e-02 1.0458091306029999e+01 2.8353565336000024e+00 3.5225141856599997e+01 0 0 0
6742 1 3 -5.1234000000000002e-02 8.8433425784600068e+00 4.3061932748200000e+01 3.5793659225250003e+01 0 0 0
6754 1 3 -5.1234000000000002e-02 1.7343180832020000e+01 2.7695149224000062e+00 3.5199164366600002e+01 0 0 0
6758 1 3 -5.1234000000000002e-02 1.5629077134890005e+01 4.3032236414199986e+01 3.5705595534150000e+01 0 0 0
6770 1 3 -5.1234000000000002e-02 -3.1386935650939995e+00 2.7167967381999958e+00 3.5242676662350000e+01 0 0 0
6774 1 3 -5.1234000000000002e-02 -4.9675198354419976e+00 4.3059457901199998e+01 3.5687281403699998e+01 0 0 0
7106 1 3 2.6222899999999999e-01 1.5711727904100017e+00 2.1211498567999989e+00 3.6454396683400006e+01 0 0 0
7110 1 3 2.6222899999999999e-01 -1.9140231906000071e-01 4.2551849787799995e+01 3.6923939815150000e+01 0 0 0
7122 1 3 2.6222899999999999e-01 8.3453246175900020e+00 2.1668190841999930e+00 3.6502325152450005e+01 0 0 0
7126 1 3 2.6222899999999999e-01 6.7378555964800011e+00 4.2337602326799995e+01 3.6996546899700007e+01 0 0 0
7138 1 3 2.6222899999999999e-01 1.5235690715510001e+01 2.1077266113999897e+00 3.6477906311849999e+01 0 0 0
7142 1 3 2.6222899999999999e-01 1.3530061359490002e+01 4.2331753085999992e+01 3.7003301047100003e+01 0 0 0
7154 1 3 2.6222899999999999e-01 2.1994013423440002e+01 2.0011652148000003e+00 3.6453097808900004e+01 0 0 0
18238 0 11 0.0000000000000000e+00 4.7625618270860022e+00 -3.0808368604399998e+00 3.1482434984850002e+01 0 0 0
7298 1 3 6.5275000000000000e-02 2.7031282010600011e+00 2.9171726930000013e+00 3.6285672885850005e+01 0 0 0
7302 1 3 6.5275000000000000e-02 1.0133441664600022e+00 4.3273782088399997e+01 3.6741967497700003e+01 0 0 0
7314 1 3 6.5275000000000000e-02 9.4925380990500035e+00 2.9155229617999971e+00 3.6323080471449998e+01 0 0 0
7318 1 3 6.5275000000000000e-02 7.8602955336099996e+00 4.3127925923799992e+01 3.6848085544350006e+01 0 0 0
7330 1 3 6.5275000000000000e-02 1.6386753273250005e+01 2.8589801566000013e+00 3.6294765007350001e+01 0 0 0
7334 1 3 6.5275000000000000e-02 1.4674708734820001e+01 4.3096879827000002e+01 3.6801845612150004e+01 0 0 0
7346 1 3 6.5275000000000000e-02 2.3129357146879997e+01 2.7902889746000064e+00 3.6310611276250000e+01 0 0 0
7350 1 3 6.5275000000000000e-02 -5.9703374194751984e+00 4.3131600314799996e+01 3.6758073541500004e+01 0 0 0
18455 0 11 0.0000000000000000e+00 -7.2021628721999820e-01 3.8000225997400001e+01 3.2720781933150000e+01 -1 0 0
18666 0 11 0.0000000000000000e+00 1.5842507844626994e+01 -4.1884858562800105e+00 3.4214227833250000e+01 0 0 0
7158 1 3 2.6222899999999999e-01 2.0175053997199999e+01 4.2355524860200006e+01 3.6884713805250001e+01 0 0 0
11329 1 3 7.9231999999999997e-02 -3.7862061065999808e-01 2.4241791686000020e+00 3.1976786619550001e+01 0 0 0
11333 1 3 7.9231999999999997e-02 -2.0912438840399981e+00 4.2685250830000001e+01 3.2456201197500000e+01 0 0 0
11345 1 3 7.9231999999999997e-02 6.4636956878400014e+00 2.4460014204000018e+00 3.2006271070699995e+01 0 0 0
11349 1 3 7.9231999999999997e-02 4.7083881837199995e+00 4.2518172173200007e+01 3.2426586858900002e+01 0 0 0
11361 1 3 7.9231999999999997e-02 1.3292252945900000e+01 2.4053565655999982e+00 3.1968603710200000e+01 0 0 0
11365 1 3 7.9231999999999997e-02 1.1596340051890000e+01 4.2601936672999997e+01 3.2571411365650000e+01 0 0 0
11377 1 3 7.9231999999999997e-02 2.0136255485730000e+01 2.3706359646000017e+00 3.1938859484150001e+01 0 0 0
11381 1 3 7.9231999999999997e-02 1.8436436641930015e+01 4.2599011837199996e+01 3.2434899655700001e+01 0 0 0
11521 1 3 2.4808800000000000e-01 7.3953198817000176e-01 3.2146527668000004e+00 3.1841573784100000e+01 0 0 0
11525 1 3 2.4808800000000000e-01 -9.7005895959000155e-01 4.3470849981599997e+01 3.2275138092200002e+01 0 0 0
11541 1 3 2.4808800000000000e-01 5.8997443136200030e+00 4.3210483250799996e+01 3.2234872982699997e+01 0 0 0
11557 1 3 2.4808800000000000e-01 1.2712910969320003e+01 4.3427355652400003e+01 3.2341900241499999e+01 0 0 0
11573 1 3 2.4808800000000000e-01 1.9591745033510001e+01 4.3370362851999992e+01 3.2279294490600002e+01 0 0 0
11905 1 3 -7.4971999999999997e-02 -1.3318541428159993e+00 2.4405287594000029e+00 3.3070179173649997e+01 0 0 0
11909 1 3 -7.4971999999999997e-02 -3.0939138614120010e+00 4.2753793684000001e+01 3.3513744815400003e+01 0 0 0
11921 1 3 -7.4971999999999997e-02 5.5140473168200010e+00 2.4947468776000044e+00 3.3108495971400004e+01 0 0 0
11925 1 3 -7.4971999999999997e-02 3.7756511724500030e+00 4.2659230761800004e+01 3.3495690459850003e+01 0 0 0
11937 1 3 -7.4971999999999997e-02 1.2300244796500008e+01 2.4789987812000049e+00 3.3035499224500001e+01 0 0 0
11941 1 3 -7.4971999999999997e-02 1.0642150001310004e+01 4.2664555302400004e+01 3.3639995416799998e+01 0 0 0
11953 1 3 -7.4971999999999997e-02 1.9196961919220005e+01 2.4226809422000137e+00 3.3003936574150003e+01 0 0 0
11957 1 3 -7.4971999999999997e-02 1.7433448395019997e+01 4.2667554711600005e+01 3.3505691793499999e+01 0 0 0
12097 1 3 -2.9661700000000002e-01 5.4431964951200023e+00 3.5932074560000125e+00 3.3887301121600004e+01 0 0 0
12101 1 3 -2.9661700000000002e-01 3.7949759229599960e+00 4.3733394477399997e+01 3.4291900528349998e+01 0 0 0
12113 1 3 -2.9661700000000002e-01 1.2322684875510003e+01 3.4837964846000133e+00 3.3901718628550000e+01 0 0 0
12117 1 3 -2.9661700000000002e-01 1.0589358543140012e+01 4.3766090439000003e+01 3.4387497691550003e+01 0 0 0
12129 1 3 -2.9661700000000002e-01 1.9164903608970004e+01 3.4487009005999880e+00 3.3851841847750002e+01 0 0 0
12133 1 3 -2.9661700000000002e-01 1.7383326682820002e+01 4.3757766383999986e+01 3.4309175559200000e+01 0 0 0
12145 1 3 -2.9661700000000002e-01 -1.3510861919799986e+00 3.4874710419999992e+00 3.3919772984100000e+01 1 0 0
12149 1 3 -2.9661700000000002e-01 -3.1590470829399995e+00 4.3813559231200003e+01 3.4302421411799997e+01 1 0 0
12290 1 3 2.1470900000000001e-01 4.5901589615900047e+00 3.7923085297999890e+00 3.4901592218650002e+01 0 0 0
12294 1 3 2.1470900000000001e-01 2.9510475685200031e+00 4.4006511100200008e+01 3.5321908006850002e+01 0 0 0
12306 1 3 2.1470900000000001e-01 1.1501971202980002e+01 3.7012702530000041e+00 3.4946273501450001e+01 0 0 0
12310 1 3 2.1470900000000001e-01 9.7690189608699995e+00 4.4003286684000003e+01 3.5432961776599996e+01 0 0 0
12322 1 3 2.1470900000000001e-01 1.8334236870260000e+01 3.6834224710000036e+00 3.4902891093149996e+01 0 0 0
12326 1 3 2.1470900000000001e-01 1.6577974540960000e+01 4.3964816488200000e+01 3.5354639644250000e+01 0 0 0
12338 1 3 2.1470900000000001e-01 -2.1589173167899980e+00 3.6765234050000011e+00 3.4935882505450003e+01 1 0 0
12342 1 3 2.1470900000000001e-01 -4.0251337412100003e+00 4.4032382832799996e+01 3.5350872908200003e+01 1 0 0
12673 1 4 -3.5493200000000003e-01 1.4088680304300016e+00 4.2210254196000108e+00 3.2805858212899999e+01 0 0 0
12677 1 4 -3.5493200000000003e-01 -3.9749981717999727e-01 4.4602906433199990e+01 3.3166945323899995e+01 0 0 0
12689 1 4 -3.5493200000000003e-01 8.2416127665300021e+00 4.2851421121999991e+00 3.2741304150249995e+01 0 0 0
12693 1 4 -3.5493200000000003e-01 6.6493441358300025e+00 4.4245502112399990e+01 3.3118627192499993e+01 0 0 0
12705 1 4 -3.5493200000000003e-01 1.5128026004759999e+01 4.2360983874000020e+00 3.2739225951049981e+01 0 0 0
12709 1 4 -3.5493200000000003e-01 1.3355690049140000e+01 4.4563836478599995e+01 3.3195390675450000e+01 0 0 0
12721 1 4 -3.5493200000000003e-01 2.1949461837129999e+01 4.1950786632000003e+00 3.2755202107400002e+01 0 0 0
12725 1 4 -3.5493200000000003e-01 2.0212865127020006e+01 4.4494320356399996e+01 3.3181492718299999e+01 0 0 0
12865 1 4 -2.7004499999999998e-01 -2.5449985441159981e+00 4.8634607400000363e-02 3.2840538162050002e+01 -1 0 0
12869 1 4 -2.7004499999999998e-01 -4.3493963266679980e+00 4.0337227765400002e+01 3.3332811597549998e+01 -1 0 0
12881 1 4 -2.7004499999999998e-01 4.3509901254800027e+00 1.3112419460000524e-01 3.2936135325250000e+01 0 0 0
12885 1 4 -2.7004499999999998e-01 2.3991330055800040e+00 4.0371648393199990e+01 3.3355022351499997e+01 0 0 0
12897 1 4 -2.7004499999999998e-01 1.0863787836590003e+01 2.1728783119999306e-01 3.2719872720999994e+01 0 0 0
12901 1 4 -2.7004499999999998e-01 9.4291996532300004e+00 4.0296808205199994e+01 3.3505172243700002e+01 0 0 0
12913 1 4 -2.7004499999999998e-01 1.7836378646869999e+01 1.3652309980000510e-01 3.2674022451150002e+01 0 0 0
12917 1 4 -2.7004499999999998e-01 1.6147234416870006e+01 4.0355900247600005e+01 3.3250073291899980e+01 0 0 0
17973 0 11 0.0000000000000000e+00 1.4879421320130000e+01 7.2952614954000055e+00 3.5811323918450000e+01 0 0 0
17823 0 11 0.0000000000000000e+00 5.8615263349699980e+00 1.7425111412599996e+01 3.3671038517350006e+01 0 0 0
18409 0 11 0.0000000000000000e+00 1.3572690098460001e+01 8.4981775656000025e+00 3.2605571765000001e+01 0 0 0
22828 0 11 0.0000000000000000e+00 4.2300562722800006e+00 -7.0148578798000081e+00 3.4963938194649998e+01 1 1 0
18132 0 11 0.0000000000000000e+00 1.4225717671350001e+01 1.8806820004800002e+01 4.0472075286799999e+01 -1 0 0
18564 0 11 0.0000000000000000e+00 -3.3961250304479984e+00 2.2588354724999999e+01 3.6458163419450003e+01 -1 0 0
23128 0 11 0.0000000000000000e+00 1.7521270744100024e+00 -3.6796499275999999e+00 4.1401290104100006e+01 0 1 0
17849 0 11 0.0000000000000000e+00 -2.1566721731199983e+00 2.4800802096799995e+01 4.0095401681800006e+01 0 0 0
18606 0 11 0.0000000000000000e+00 1.7055227955839996e+01 2.0729420998399991e+01 3.8600656907199998e+01 0 0 0
7490 1 3 -3.0257800000000001e-01 2.8497785369800006e+00 3.8117346635999994e+00 3.7252684951100001e+01 0 0 0
18637 0 11 0.0000000000000000e+00 -5.1367003301340013e+00 4.9999977314799992e+01 4.0826148475499998e+01 1 0 0
18361 0 11 0.0000000000000000e+00 9.0096804596000020e+00 3.6647902600012827e-02 4.0477400672249999e+01 0 0 0
17932 0 11 0.0000000000000000e+00 1.7740958013890005e+01 -5.8832706780001942e-01 3.7245281366450001e+01 -1 0 0
17965 0 11 0.0000000000000000e+00 1.7834753248249999e+01 1.2969110734000004e+01 3.6190725159899998e+01 1 0 0
246 1 7 6.9833999999999993e-02 -3.0420919971500000e+00 4.5387761871600006e+01 3.7006418345900002e+01 1 0 0
22986 0 11 0.0000000000000000e+00 5.5116212920700018e+00 -1.3075548756000046e+00 4.0569490874300001e+01 0 1 0
18735 0 11 0.0000000000000000e+00 2.0521364128759998e+01 2.2091017694599998e+01 3.6005115993850005e+01 0 0 0
18092 0 11 0.0000000000000000e+00 1.5657909373930000e+01 1.9174271600004289e-02 3.9913819026700004e+01 0 0 0
18419 0 11 0.0000000000000000e+00 1.2764372836680010e+01 6.9620835351999943e+00 3.8660405134200005e+01 0 0 0
17698 0 11 0.0000000000000000e+00 5.7354634244200007e+00 7.1316372977999976e+00 3.8964471654649998e+01 0 0 0
18438 0 11 0.0000000000000000e+00 1.9294083666960002e+01 6.6291269768000056e+00 3.9191385029800003e+01 -1 0 0
18314 0 11 0.0000000000000000e+00 1.3700147640600022e+00 1.7662381242599999e+01 3.3803783491250002e+01 0 0 0
18410 0 11 0.0000000000000000e+00 -4.0844955280348012e+00 1.4751329262400002e+01 3.4035892364399999e+01 0 0 0
18386 0 11 0.0000000000000000e+00 2.1691946528700021e+00 4.8945773400003389e-02 4.0117092885950001e+01 1 0 0
17937 0 11 0.0000000000000000e+00 -1.2463637036500004e+00 -1.0036185057999987e+00 4.0750424092149999e+01 1 0 0
18013 0 11 0.0000000000000000e+00 1.7435300524769996e+01 3.7915416859600001e+01 3.5970955594500005e+01 1 0 0
22977 0 11 0.0000000000000000e+00 2.1228917495921014e+01 -6.4956637200399943e+00 3.8616633063549997e+01 -1 1 0
23718 0 11 0.0000000000000000e+00 3.0673996144500020e+00 -1.5388801221599998e+01 4.1234254843400002e+01 0 1 0
18709 0 11 0.0000000000000000e+00 1.9663506834830002e+01 1.0010521321799999e+01 4.0632226512650000e+01 1 0 0
18518 0 11 0.0000000000000000e+00 2.1638764156649000e+01 -1.3770388039599961e+00 3.2242536342249998e+01 0 0 0
18537 0 11 0.0000000000000000e+00 4.3059135117599983e+00 -1.1191091829999955e+00 3.7203717382450002e+01 0 0 0
18424 0 11 0.0000000000000000e+00 -3.8753518209280005e+00 2.7123171449000012e+01 3.4675588055650003e+01 0 0 0
18156 0 11 0.0000000000000000e+00 2.8531731492100016e+00 3.6520066503800003e+01 3.3384247027750000e+01 0 0 0
18134 0 11 0.0000000000000000e+00 1.8277716327939999e+01 9.0317400150000076e+00 3.6342044039150004e+01 0 0 0
18499 0 11 0.0000000000000000e+00 1.9593329080345001e+01 -1.3278883628199996e+01 3.3245527231150000e+01 0 0 0
18715 0 11 0.0000000000000000e+00 -9.9252644385000122e-01 6.7150660295999884e+00 3.9226714416199997e+01 0 0 0
18603 0 11 0.0000000000000000e+00 1.6042713462300011e+01 3.9701916763000000e+01 3.8311657330950005e+01 0 0 0
18189 0 11 0.0000000000000000e+00 3.3563028807600039e+00 4.6122584441400008e+01 3.1577252823350001e+01 0 0 0
18231 0 11 0.0000000000000000e+00 2.2623459452156006e+01 -7.2128788930399956e+00 3.4078755222900000e+01 0 0 0
7538 1 3 -3.0257800000000001e-01 2.3286511585299998e+01 3.6933998456000019e+00 3.7274246267800002e+01 0 0 0
18607 0 11 0.0000000000000000e+00 2.0691208499960002e+01 2.7744320942400002e+01 3.7279961315599998e+01 0 0 0
23299 0 11 0.0000000000000000e+00 -1.6005823740699978e+00 5.5181574725399997e+01 3.1566342277550000e+01 1 0 0
18307 0 11 0.0000000000000000e+00 1.5115837100199997e+01 3.2823575250400005e+01 4.0225289131800004e+01 0 0 0
18334 0 11 0.0000000000000000e+00 1.5782514341099998e+00 4.9285918411199994e+01 4.0621705629200001e+01 -1 0 0
18729 0 11 0.0000000000000000e+00 1.2763687756490002e+01 1.0994542438199996e+01 3.8740805465750000e+01 0 0 0
17819 0 11 0.0000000000000000e+00 5.7952570042800016e+00 3.1121515225399989e+01 3.8331400223350002e+01 0 0 0
18584 0 11 0.0000000000000000e+00 9.0291720741400088e+00 3.9898467198399999e+01 3.8699371369200001e+01 0 0 0
18121 0 11 0.0000000000000000e+00 -3.8752662065999699e-01 3.4138594038400001e+01 3.1869369698400000e+01 1 0 0
7526 1 3 -3.0257800000000001e-01 1.4822567100699999e+01 4.4039960572600002e+01 3.7759895443349997e+01 0 0 0
18159 0 11 0.0000000000000000e+00 1.2949632091460002e+01 3.8323820630800000e+01 3.9901869381300003e+01 0 0 0
23586 0 11 0.0000000000000000e+00 9.6606228591500010e+00 5.6193496000999993e+01 3.2097581948049999e+01 0 0 0
18453 0 11 0.0000000000000000e+00 -3.7120776324720000e+00 3.6952546687999998e+01 4.0234121478399999e+01 1 0 0
18577 0 11 0.0000000000000000e+00 -4.6420450542479994e+00 4.0135661517400010e+01 3.8494019310749998e+01 -1 0 0
18378 0 11 0.0000000000000000e+00 1.4016270338453003e+01 -5.6017186653199964e+00 3.8288277589949999e+01 0 0 0
23427 0 11 0.0000000000000000e+00 1.0759126965529997e+01 4.7367663276800030e+01 4.0165540904800004e+01 -1 0 0
18708 0 11 0.0000000000000000e+00 1.9353735887120003e+01 3.0649140099199993e+01 3.1449573459999989e+01 0 0 0
17812 0 11 0.0000000000000000e+00 6.4415751573500017e+00 2.1145911283199997e+01 3.4446336706399997e+01 -1 0 0
18449 0 11 0.0000000000000000e+00 1.1823217013900004e+01 1.6021526950399995e+01 4.0720420091199983e+01 -1 0 0
18254 0 11 0.0000000000000000e+00 1.4326482264520001e+01 3.0834375196400007e+01 3.7170596082700001e+01 0 0 0
18422 0 11 0.0000000000000000e+00 1.6853104814400012e+01 2.9472471013000007e+01 3.4878732027450006e+01 -1 0 0
10678 1 3 -1.0248000000000000e-02 1.6558486531830006e+01 4.2764903654799994e+01 4.0911874192500001e+01 0 0 0
10674 1 3 -1.0248000000000000e-02 1.8465372125289999e+01 2.5541510116000019e+00 4.0731070862100005e+01 0 0 0
10662 1 3 -1.0248000000000000e-02 9.9317348043300022e+00 4.2815972434200006e+01 4.1117745800750001e+01 0 0 0
10658 1 3 -1.0248000000000000e-02 1.1678633764960001e+01 2.5737233474000050e+00 4.0628070114250001e+01 0 0 0
10646 1 3 -1.0248000000000000e-02 3.0394484938300028e+00 4.2855267325399993e+01 4.1066829920349996e+01 0 0 0
10642 1 3 -1.0248000000000000e-02 4.8408579448300006e+00 2.6488638577999986e+00 4.0712237181850007e+01 0 0 0
18507 0 11 0.0000000000000000e+00 9.6334523071000167e-01 -2.5866702221999951e+00 3.7910824660250000e+01 0 0 0
18138 0 11 0.0000000000000000e+00 6.1342070267800004e+00 3.8582602113800007e+01 3.3155904890650000e+01 1 0 0
23297 0 11 0.0000000000000000e+00 7.4638686185300021e+00 5.1780015878999997e+01 3.5266575953150003e+01 0 0 0
10630 1 3 -1.0248000000000000e-02 -3.6745654891500026e+00 4.2923958475800006e+01 4.1030461434349995e+01 0 0 0
10626 1 3 -1.0248000000000000e-02 -1.9242629453839986e+00 2.5480766726000006e+00 4.0655346478750005e+01 0 0 0
10486 1 3 -3.9428099999999999e-01 1.7424011278190005e+01 4.2773750892800010e+01 3.9853811024800002e+01 0 0 0
10482 1 3 -3.9428099999999999e-01 1.9278352856660010e+01 2.4647608072000011e+00 3.9661058049000005e+01 0 0 0
17814 0 11 0.0000000000000000e+00 1.2308595584500001e+01 1.7539925862400004e+01 3.6364514567999997e+01 0 0 0
10470 1 3 -3.9428099999999999e-01 1.0832651346949996e+01 4.2832018773800002e+01 4.0074749577250003e+01 0 0 0
18500 0 11 0.0000000000000000e+00 -2.7705409549579985e+00 -9.2255918800000103e-01 3.7305419255800004e+01 -1 0 0
17919 0 11 0.0000000000000000e+00 1.5660422156300001e+01 -1.3865674817399997e+01 3.8889656483449997e+01 0 0 0
10466 1 3 -3.9428099999999999e-01 1.2556984182510009e+01 2.4988813057999941e+00 3.9574423119849996e+01 0 0 0
18315 0 11 0.0000000000000000e+00 1.9308011214590000e+01 1.5873709835800000e+01 3.3553100712750002e+01 0 0 0
17987 0 11 0.0000000000000000e+00 -3.8972905751180007e+00 1.7027448092000011e+01 4.0665867362200004e+01 0 0 0
10454 1 3 -3.9428099999999999e-01 3.9110475375300005e+00 4.2820695137200019e+01 4.0018768086300000e+01 0 0 0
18109 0 11 0.0000000000000000e+00 2.1738610218139996e+01 7.1567549432000064e+00 3.6276710651799981e+01 0 0 0
18235 0 11 0.0000000000000000e+00 -1.9523187967700011e+00 -4.6802492177999966e+00 3.9853681137350002e+01 1 0 0
10450 1 3 -3.9428099999999999e-01 5.7111396180400025e+00 2.5883449967999965e+00 3.9667812196400000e+01 0 0 0
18598 0 11 0.0000000000000000e+00 9.0241900416800007e+00 2.5308327767200002e+01 3.4018747221000005e+01 -1 0 0
18273 0 11 0.0000000000000000e+00 3.5606457774200049e+00 3.5514377761999995e+01 3.8263209312100003e+01 0 0 0
10438 1 3 -3.9428099999999999e-01 -2.8064775446400008e+00 4.2964451676199999e+01 3.9981230613249998e+01 0 0 0
10434 1 3 -3.9428099999999999e-01 -1.0750310063100010e+00 2.5051805666000035e+00 3.9618065303049995e+01 0 0 0
10294 1 3 4.1054099999999999e-01 1.8627975263780016e+01 4.3377798737799985e+01 3.9966163669049998e+01 0 0 0
10290 1 3 4.1054099999999999e-01 2.0491728704229999e+01 3.0641590486000005e+00 3.9644302567950000e+01 0 0 0
10278 1 3 4.1054099999999999e-01 1.2027274479490004e+01 4.3456388894200003e+01 4.0107221439750006e+01 0 0 0
17546 0 11 0.0000000000000000e+00 -2.4093075909359989e+00 8.5227046822000041e+00 3.6018884063550004e+01 0 0 0
17842 0 11 0.0000000000000000e+00 -5.5768575885880010e+00 3.2607304541599994e+01 4.1267506030600003e+01 0 0 0
10274 1 3 4.1054099999999999e-01 1.3735776620500001e+01 3.1397493217999894e+00 3.9611830705449997e+01 0 0 0
10262 1 3 4.1054099999999999e-01 5.1084854450700021e+00 4.3406520254000000e+01 4.0091505058300001e+01 0 0 0
17844 0 11 0.0000000000000000e+00 -4.6395850700480006e+00 3.0258451236399996e+01 3.8672095004699997e+01 1 0 0
10258 1 3 4.1054099999999999e-01 6.8612706872600011e+00 3.2355122212000005e+00 3.9714831453300000e+01 0 0 0
10246 1 3 4.1054099999999999e-01 -1.6322208691299980e+00 4.3587022051399998e+01 4.0029548744650000e+01 0 0 0
17993 0 11 0.0000000000000000e+00 1.5741396100410000e+01 1.5250015618800006e+01 3.4163441840299996e+01 -1 0 0
18530 0 11 0.0000000000000000e+00 1.9207133713729998e+01 -1.6686336898000000e+00 4.0544682371350000e+01 0 0 0
10242 1 3 4.1054099999999999e-01 9.8350498029999844e-02 3.1548223904000139e+00 3.9610661718400003e+01 0 0 0
10102 1 3 -4.2681000000000002e-01 1.8909566320640000e+01 4.3950127280999993e+01 4.1141904866449998e+01 0 0 0
18463 0 11 0.0000000000000000e+00 4.1365904727200018e+00 2.0405086303799997e+01 3.7811850423350002e+01 -1 0 0
18728 0 11 0.0000000000000000e+00 1.5079197418520014e+01 3.1798070316199997e+01 3.2942369922849998e+01 0 0 0
230 1 7 6.9833999999999993e-02 1.7601120519849996e+01 4.5300698069000006e+01 3.7040059195449999e+01 0 0 0
18343 0 11 0.0000000000000000e+00 -5.6215337303939981e+00 4.9285909068799995e+01 3.4554403064799999e+01 1 0 0
630 1 7 9.1036000000000006e-02 2.0393399965800000e+01 4.0121259963800000e+01 3.6288010859949999e+01 0 0 0
18459 0 11 0.0000000000000000e+00 7.6100914790000473e-02 3.7207734336999998e+01 3.7193326386450003e+01 1 0 0
23119 0 11 0.0000000000000000e+00 1.4575595416699999e+01 -1.1014932991999888e+00 3.2748447960000000e+01 -1 1 0
10098 1 3 -4.2681000000000002e-01 2.0783750132700010e+01 3.7299256030000123e+00 4.0802379072150003e+01 0 0 0
10086 1 3 -4.2681000000000002e-01 1.2257002183319996e+01 4.4060063452599991e+01 4.1301146880150000e+01 0 0 0
18597 0 11 0.0000000000000000e+00 7.9606360100500044e+00 3.1259112111999997e+01 3.1513997635200003e+01 0 0 0
10082 1 3 -4.2681000000000002e-01 1.4010148118390003e+01 3.7430488840000038e+00 4.0777051019399998e+01 0 0 0
10070 1 3 -4.2681000000000002e-01 5.3840938161400036e+00 4.4003295699600002e+01 4.1288028247699998e+01 0 0 0
10066 1 3 -4.2681000000000002e-01 7.1187949830100052e+00 3.8603340024000055e+00 4.0863296286199997e+01 0 0 0
10054 1 3 -4.2681000000000002e-01 -1.3732831140999981e+00 4.4120880597199999e+01 4.1255816160100004e+01 0 0 0
17845 0 11 0.0000000000000000e+00 1.3250502663399986e+00 7.2936120002000031e+00 3.6001998695049998e+01 0 0 0
10050 1 3 -4.2681000000000002e-01 3.6520943450000054e-01 3.7452986336000009e+00 4.0801469860000005e+01 0 0 0
17700 0 11 0.0000000000000000e+00 1.3500053676260002e+01 2.7707645639799999e+01 3.4034723377350005e+01 0 0 0
18554 0 11 0.0000000000000000e+00 8.0470965831700010e+00 7.0310703179999905e+00 3.5812492905500001e+01 0 0 0
7926 1 3 -2.0178099999999999e-01 1.9548759702239998e+01 4.3395719856000007e+01 3.8935246978400002e+01 0 0 0
7922 1 3 -2.0178099999999999e-01 2.1396058212759996e+01 3.0306366420000010e+00 3.8541688004900003e+01 0 0 0
7910 1 3 -2.0178099999999999e-01 1.2933550048870002e+01 4.3427590902999995e+01 3.9017725509150004e+01 0 0 0
7906 1 3 -2.0178099999999999e-01 1.4627637502630002e+01 3.1305238343999982e+00 3.8528439485000000e+01 0 0 0
7894 1 3 -2.0178099999999999e-01 6.0604269237799997e+00 4.3403668972399998e+01 3.9022271569900006e+01 0 0 0
7890 1 3 -2.0178099999999999e-01 7.7545944077300053e+00 3.1889414510000051e+00 3.8590136023749999e+01 0 0 0
7878 1 3 -2.0178099999999999e-01 -7.2383614922999806e-01 4.3578846467999995e+01 3.8971095914600006e+01 0 0 0
7874 1 3 -2.0178099999999999e-01 1.0000460360600010e+00 3.1569954142000078e+00 3.8508047155349999e+01 0 0 0
7734 1 3 2.9545900000000003e-01 2.0636981703270013e+01 4.4212815009199971e+01 3.8776004964700000e+01 0 0 0
7730 1 3 2.9545900000000003e-01 2.2494458367489997e+01 3.8625798484000136e+00 3.8352571877700001e+01 0 0 0
17818 0 11 0.0000000000000000e+00 -4.1319534801279989e+00 9.2993848607999929e+00 3.9010062149599989e+01 0 0 0
7718 1 3 2.9545900000000003e-01 1.4011976839820013e+01 4.4256309507200001e+01 3.8818867823200002e+01 0 0 0
23743 0 11 0.0000000000000000e+00 4.0089315215000010e+00 4.6980037919400004e+01 4.0178659537250006e+01 0 0 0
7714 1 3 2.9545900000000003e-01 1.5740235002270012e+01 3.9212223192000017e+00 3.8338284258199998e+01 0 0 0
7702 1 3 2.9545900000000003e-01 7.1737578335000016e+00 4.4205241155799982e+01 3.8890955357949998e+01 0 0 0
18010 0 11 0.0000000000000000e+00 6.8166612628000003e+00 3.4778113386400008e+01 3.2659604944199998e+01 0 0 0
7698 1 3 2.9545900000000003e-01 8.8589750096300008e+00 3.9545181632000030e+00 3.8407384381600004e+01 0 0 0
18037 0 11 0.0000000000000000e+00 1.7406385392450002e+01 4.7189185888799997e+01 4.0012273713799999e+01 0 0 0
7686 1 3 2.9545900000000003e-01 3.8996768169000173e-01 4.4348247750399992e+01 3.8827180620000007e+01 0 0 0
214 1 7 6.9833999999999993e-02 1.0785268284079999e+01 4.5424132194600006e+01 3.6992780163650004e+01 0 0 0
7682 1 3 2.9545900000000003e-01 2.0724183031400005e+00 3.9839892710000022e+00 3.8329841573949999e+01 0 0 0
18175 0 11 0.0000000000000000e+00 -1.3083393891699973e+00 3.9820779457199997e+01 4.0201649615900003e+01 1 0 0
198 1 7 6.9833999999999993e-02 4.0485078245000015e+00 4.5137968805000000e+01 3.6977713219450003e+01 0 0 0
18385 0 11 0.0000000000000000e+00 1.1233521165750002e+01 -3.4835769259999694e-01 3.7307107792650001e+01 0 0 0
18284 0 11 0.0000000000000000e+00 5.8121757076500007e+00 3.9400007255000006e+01 3.9508180520350002e+01 -1 0 0
7542 1 3 -3.0257800000000001e-01 -5.8180822410140003e+00 4.4025562361799992e+01 3.7724825831849998e+01 0 0 0
18087 0 11 0.0000000000000000e+00 2.2544760091620002e+01 -4.5092008999990441e-02 4.0233472041150002e+01 0 0 0
1970 1 7 1.3953800000000000e-01 -3.1585633092299989e+00 4.3283435977999893e+00 3.7297236346449999e+01 0 0 0
7510 1 3 -3.0257800000000001e-01 8.0137058095999993e+00 4.4016938655200008e+01 3.7847829247000000e+01 0 0 0
1926 1 7 1.3953800000000000e-01 2.0686678791500008e+00 4.4776666265800003e+01 3.7762233417450005e+01 0 0 0
18620 0 11 0.0000000000000000e+00 1.4052427390950001e+01 4.9159032904800000e+01 3.9485450216600000e+01 -1 0 0
1154 1 7 1.1223700000000000e-01 3.3245066666499987e+00 4.7802402118000060e+00 4.0196064455550001e+01 0 0 0
1158 1 7 1.1223700000000000e-01 1.6022504316300021e+00 4.5112477924600000e+01 4.0780557980550000e+01 0 0 0
1170 1 7 1.1223700000000000e-01 1.0058507430980001e+01 4.6735290131999960e+00 4.0287375332899998e+01 0 0 0
1174 1 7 1.1223700000000000e-01 8.4116284881300007e+00 4.4929351366600002e+01 4.0779778655850002e+01 0 0 0
1186 1 7 1.1223700000000000e-01 1.6973364566220006e+01 4.7411702512000033e+00 4.0220613183600001e+01 0 0 0
1190 1 7 1.1223700000000000e-01 1.5287861103499997e+01 4.5168120530199992e+01 4.0604430598350007e+01 0 0 0
1202 1 7 1.1223700000000000e-01 -3.5298329309360001e+00 4.5775411995999917e+00 4.0221392508299999e+01 0 0 0
1206 1 7 1.1223700000000000e-01 -5.3804842653119991e+00 4.5096504815200007e+01 4.0680414756600001e+01 0 0 0
1346 1 7 1.0472400000000000e-01 3.2853769201200018e+00 6.0313772186000030e+00 3.8360235237250002e+01 0 0 0
1350 1 7 1.0472400000000000e-01 1.6024765847100029e+00 4.6412583624799993e+01 3.8920180034200001e+01 0 0 0
1362 1 7 1.0472400000000000e-01 1.0136799323900002e+01 6.0494499996000037e+00 3.8421672001099999e+01 0 0 0
1366 1 7 1.0472400000000000e-01 8.3532975643600000e+00 4.6294848661600000e+01 3.8897319843000005e+01 0 0 0
1378 1 7 1.0472400000000000e-01 1.6878503876770004e+01 6.0650479768000025e+00 3.8404786632600000e+01 0 0 0
1382 1 7 1.0472400000000000e-01 1.5089546388920013e+01 4.6396685389199995e+01 3.8744312426900002e+01 0 0 0
1394 1 7 1.0472400000000000e-01 -3.5567382962759977e+00 5.9508374902000014e+00 3.8335037071949998e+01 0 0 0
1398 1 7 1.0472400000000000e-01 -5.5295050737520004e+00 4.6255403384400012e+01 3.8685083749699999e+01 0 0 0
1538 1 7 1.0939400000000001e-01 1.5047003023399994e+00 5.9322417325999979e+00 3.9544029456550007e+01 0 0 0
1542 1 7 1.0939400000000001e-01 -2.8706061572999797e-01 4.6230808483999994e+01 3.9952005937000003e+01 0 0 0
1554 1 7 1.0939400000000001e-01 8.3053862082700025e+00 5.9419904918000022e+00 3.9548705404750002e+01 0 0 0
1558 1 7 1.0939400000000001e-01 6.5686392578200028e+00 4.6012061819400003e+01 4.0167748991449997e+01 0 0 0
1570 1 7 1.0939400000000001e-01 1.5018725331100002e+01 5.7975589589999927e+00 3.9534158010349998e+01 0 0 0
1574 1 7 1.0939400000000001e-01 1.3311959949030005e+01 4.6123947299000008e+01 4.0039679965750004e+01 0 0 0
1586 1 7 1.0939400000000001e-01 2.1898807318000006e+01 5.7449157138000011e+00 3.9544289231450001e+01 0 0 0
1590 1 7 1.0939400000000001e-01 2.0027609728550004e+01 4.6079927865600006e+01 3.9995128570400006e+01 0 0 0
23288 0 11 0.0000000000000000e+00 1.3062706981429997e+01 4.7456970823800020e+01 3.6256318322150001e+01 1 0 0
7522 1 3 -3.0257800000000001e-01 1.6556567486329989e+01 3.7527172330000020e+00 3.7261906960049998e+01 0 0 0
6966 1 3 -2.8470200000000001e-01 1.9375605253120000e+01 4.2495308607399998e+01 3.7950829994850004e+01 0 0 0
2114 1 7 1.3341800000000001e-01 -3.8921794029998402e-02 1.6415879657999994e+00 3.7569480441650008e+01 0 0 0
2118 1 7 1.3341800000000001e-01 -1.7589399384699984e+00 4.2046416093800005e+01 3.7964338289650001e+01 0 0 0
2130 1 7 1.3341800000000001e-01 6.7222971447800024e+00 1.6613855790000045e+00 3.7665337379750000e+01 0 0 0
2134 1 7 1.3341800000000001e-01 5.0922493798099993e+00 4.1831568715200007e+01 3.8040582222800005e+01 0 0 0
2146 1 7 1.3341800000000001e-01 1.3599820388510011e+01 1.5774711516000082e+00 3.7555062934700004e+01 0 0 0
2150 1 7 1.3341800000000001e-01 1.1935114771260000e+01 4.1847916735200002e+01 3.8113838744600002e+01 0 0 0
2162 1 7 1.3341800000000001e-01 2.0398693515429997e+01 1.4567367224000023e+00 3.7629618331000003e+01 0 0 0
2166 1 7 1.3341800000000001e-01 1.8588696459639998e+01 4.1746379444399977e+01 3.7926021491900002e+01 0 0 0
2946 1 7 2.0330200000000001e-01 1.2865360864600022e+00 4.2319866388000023e+00 4.1002275857699999e+01 0 0 0
6962 1 3 -2.8470200000000001e-01 2.1206339630710001e+01 2.1692204090000011e+00 3.7562206744450002e+01 0 0 0
2962 1 7 2.0330200000000001e-01 8.0549490089600031e+00 4.3704939153999867e+00 4.1007341468250004e+01 0 0 0
6950 1 3 -2.8470200000000001e-01 1.2763812446359999e+01 4.2516156152600004e+01 3.8089809566349999e+01 0 0 0
2978 1 7 2.0330200000000001e-01 1.4961638316120002e+01 4.2228377895999856e+00 4.0989027337800003e+01 0 0 0
6946 1 3 -2.8470200000000001e-01 1.4419763532970006e+01 2.2637083034000050e+00 3.7555972146849996e+01 0 0 0
2994 1 7 2.0330200000000001e-01 2.1722941214310012e+01 4.2280121989999984e+00 4.1035656932350001e+01 0 0 0
2998 1 7 2.0330200000000001e-01 1.9867923315660015e+01 4.4432390917600003e+01 4.1384924285400004e+01 0 0 0
3138 1 7 1.3454300000000000e-01 3.9007557164100022e+00 2.1270054932000022e+00 4.0601183412100006e+01 0 0 0
3142 1 7 1.3454300000000000e-01 2.0826381469200013e+00 4.2395500982000001e+01 4.0936293033100000e+01 0 0 0
3154 1 7 1.3454300000000000e-01 1.0713156280560010e+01 2.0669380869999969e+00 4.0538967323550004e+01 0 0 0
3158 1 7 1.3454300000000000e-01 8.9499711520600016e+00 4.2344582548600009e+01 4.0967595908550003e+01 0 0 0
3170 1 7 1.3454300000000000e-01 1.7508696896430010e+01 2.0610891397999929e+00 4.0736396247549997e+01 0 0 0
3174 1 7 1.3454300000000000e-01 1.5575862126980006e+01 4.2296138517000003e+01 4.0816147141850003e+01 0 0 0
3186 1 7 1.3454300000000000e-01 -2.8449893038779996e+00 2.0260683991999962e+00 4.0591052191000003e+01 0 0 0
3190 1 7 1.3454300000000000e-01 -4.6227634369960029e+00 4.2419422765800007e+01 4.0836409584049996e+01 1 0 0
3330 1 7 1.5400200000000000e-01 -1.5254107216920014e+00 1.9742473109999956e+00 3.8823413883950003e+01 0 0 0
3334 1 7 1.5400200000000000e-01 -3.2574261923600005e+00 4.2475288041199988e+01 3.9165667314700002e+01 0 0 0
3346 1 7 1.5400200000000000e-01 5.2496825341500015e+00 1.9976443609999990e+00 3.8852768447650007e+01 0 0 0
3350 1 7 1.5400200000000000e-01 3.4771977982200029e+00 4.2319233044200011e+01 3.9182163020850005e+01 0 0 0
3362 1 7 1.5400200000000000e-01 1.2123267674479999e+01 1.9144798779999910e+00 3.8768731267500002e+01 0 0 0
3366 1 7 1.5400200000000000e-01 1.0395632566410001e+01 4.2295386217000001e+01 3.9260095490849999e+01 0 0 0
3378 1 7 1.5400200000000000e-01 1.8808292008260015e+01 1.9375770235999958e+00 3.8835233641899997e+01 0 0 0
3382 1 7 1.5400200000000000e-01 1.6996954763000002e+01 4.2281512557999996e+01 3.8977590287100000e+01 0 0 0
18740 0 11 0.0000000000000000e+00 1.9309627072650006e+01 3.9332290788800002e+01 3.9420506491600001e+01 0 0 0
6934 1 3 -2.8470200000000001e-01 5.9259528811700024e+00 4.2507832114000010e+01 3.8022138204899981e+01 0 0 0
7494 1 3 -3.0257800000000001e-01 1.2154809159700011e+00 4.4156720594800007e+01 3.7740022663500000e+01 0 0 0
1974 1 7 1.3953800000000000e-01 -4.9571928298259982e+00 4.4630585018600001e+01 3.7796004154450003e+01 0 0 0
1958 1 7 1.3953800000000000e-01 1.5640336844020009e+01 4.4701375971800005e+01 3.7806135375549978e+01 0 0 0
18415 0 11 0.0000000000000000e+00 1.5824703207190002e+01 8.8324200438000027e+00 3.9272304911150002e+01 0 0 0
6930 1 3 -2.8470200000000001e-01 7.5516760783800025e+00 2.3148518401999993e+00 3.7610524875850004e+01 0 0 0
1954 1 7 1.3953800000000000e-01 1.7355701485060003e+01 4.4353549395999963e+00 3.7323863273699999e+01 0 0 0
1942 1 7 1.3953800000000000e-01 8.8980491659299989e+00 4.4635684583399993e+01 3.7937321700050006e+01 0 0 0
1938 1 7 1.3953800000000000e-01 1.0473338210480000e+01 4.4269561020000019e+00 3.7380494201899999e+01 0 0 0
7506 1 3 -3.0257800000000001e-01 9.6691129215600071e+00 3.7690652474000004e+00 3.7331526633250007e+01 0 0 0
1922 1 7 1.3953800000000000e-01 3.7197834344100027e+00 4.4426289225999973e+00 3.7268141557649997e+01 0 0 0
6146 1 4 -4.1153200000000001e-01 2.5834527830800016e+00 5.2052091904000157e+00 3.9145145097600000e+01 0 0 0
6150 1 4 -4.1153200000000001e-01 8.7365803393000308e-01 4.5557619271000021e+01 3.9697296647549997e+01 0 0 0
6162 1 4 -4.1153200000000001e-01 9.4130568034900008e+00 5.2124083795999923e+00 3.9217102744900004e+01 0 0 0
6166 1 4 -4.1153200000000001e-01 7.6931228489700052e+00 4.5401114326400005e+01 3.9710415279999999e+01 0 0 0
6178 1 4 -4.1153200000000001e-01 1.6197093838520001e+01 5.1522659899999965e+00 3.9159432717100003e+01 0 0 0
6182 1 4 -4.1153200000000001e-01 1.4468775520470011e+01 4.5513374753799994e+01 3.9579618617850002e+01 0 0 0
6194 1 4 -4.1153200000000001e-01 2.3031422832339999e+01 5.0787753804000033e+00 3.9148002621499998e+01 0 0 0
6198 1 4 -4.1153200000000001e-01 -6.1359441362639968e+00 4.5450157869599998e+01 3.9594555674600002e+01 0 0 0
6914 1 3 -2.8470200000000001e-01 8.0099523189000221e-01 2.2874052018000022e+00 3.7511810413850007e+01 0 0 0
6918 1 3 -2.8470200000000001e-01 -9.6876660546999815e-01 4.2749901073200000e+01 3.7988367467899998e+01 0 0 0
17832 0 11 0.0000000000000000e+00 1.4351042532800005e+00 1.3018386937800017e+01 4.1068648344650001e+01 0 0 0
18298 0 11 0.0000000000000000e+00 2.0239840585950006e+01 2.8642112248400004e+01 4.1330631331299998e+01 0 0 0
17846 0 11 0.0000000000000000e+00 2.0702044067520017e+01 8.4052631321999982e+00 3.1743248984449998e+01 -1 0 0
17753 0 11 0.0000000000000000e+00 1.2798908427270002e+01 5.0659131913600007e+01 3.3671168404800000e+01 1 0 0
17686 0 11 0.0000000000000000e+00 2.1610215142480001e+01 3.4399489950200000e+01 3.4668574133349999e+01 0 0 0
17835 0 11 0.0000000000000000e+00 7.8476496785199998e+00 2.8972059458400011e+01 3.4479068343800002e+01 0 0 0
17851 0 11 0.0000000000000000e+00 5.1010966048600013e+00 9.1188029280000045e+00 3.5730663812000003e+01 0 0 0
23135 0 11 0.0000000000000000e+00 -2.0795044405299978e+00 4.8500383555399992e+01 3.3857297120650003e+01 0 0 0
17858 0 11 0.0000000000000000e+00 2.4827447017000019e+00 2.8895799029399999e+01 3.7601432754350000e+01 0 0 0
23459 0 11 0.0000000000000000e+00 1.9244384448210003e+01 4.7851045956399993e+01 3.6633381589500004e+01 0 0 0
18131 0 11 0.0000000000000000e+00 1.9133461420309999e+01 1.5539410203400003e+01 3.8469860245050000e+01 0 0 0
18581 0 11 0.0000000000000000e+00 5.1047439941100041e+00 1.5850922218200004e+01 3.9699374846749997e+01 0 0 0
18412 0 11 0.0000000000000000e+00 1.5548679706960005e+01 2.2840241751200015e+01 3.2738576513799977e+01 1 0 0
18007 0 11 0.0000000000000000e+00 -2.2266165804419997e+00 1.2664651572399986e+01 3.7400237094300003e+01 0 0 0
17904 0 11 0.0000000000000000e+00 -4.5913144334999734e-01 4.7069720796599995e+01 3.6515054122550005e+01 0 0 0
17543 0 11 0.0000000000000000e+00 -2.4781956470999811e-01 1.3909862600600011e+01 3.4436335372750001e+01 0 0 0
17954 0 11 0.0000000000000000e+00 6.3924085634800027e+00 3.6207592323599997e+01 4.0408949986099998e+01 0 0 0
17984 0 11 0.0000000000000000e+00 1.3590539599750000e+01 2.1512244537799990e+01 3.7791328206250000e+01 0 0 0
18142 0 11 0.0000000000000000e+00 1.8703407438800022e+00 4.0178931238399997e+01 3.8663002883200001e+01 0 0 0
17862 0 11 0.0000000000000000e+00 1.2564764296349997e+01 2.4617600043800000e+01 3.9766916320750006e+01 -1 0 0
18589 0 11 0.0000000000000000e+00 1.4448859832130003e+01 1.9751014874999996e+01 3.4460754213350000e+01 1 0 0
18593 0 11 0.0000000000000000e+00 1.2642633948930001e+01 2.4547626793200006e+01 3.5086162285099995e+01 0 0 0
17992 0 11 0.0000000000000000e+00 1.9130207097000000e+01 3.5189447055400009e+01 4.0014481800450000e+01 -1 0 0
18461 0 11 0.0000000000000000e+00 1.2268092868150006e+01 2.5510423330599991e+01 3.1703763199649995e+01 1 0 0
18263 0 11 0.0000000000000000e+00 1.0834815330660001e+01 3.2087083945399996e+01 3.3349956740949999e+01 1 0 0
17935 0 11 0.0000000000000000e+00 7.5207000042020020e+00 -1.8063951112079998e+01 3.9705999106700006e+01 0 0 0
18458 0 11 0.0000000000000000e+00 1.3431716512300001e+01 3.8076415943000001e+01 3.2525431208350000e+01 0 0 0
18095 0 11 0.0000000000000000e+00 2.0449484891086001e+01 -1.0410317810640002e+01 3.5220206133500000e+01 1 0 0
18436 0 11 0.0000000000000000e+00 -2.2901314734300002e+00 3.0967181242999995e+01 3.5903024458150000e+01 0 0 0
18173 0 11 0.0000000000000000e+00 5.6602306311800010e+00 1.3028274462599999e+01 3.3789755646650001e+01 1 0 0
18003 0 11 0.0000000000000000e+00 1.9938758566299999e+01 1.2274018388600002e+01 3.2081216129350004e+01 1 0 0
18658 0 11 0.0000000000000000e+00 4.5924131758629008e+00 -1.8695924130215992e+01 3.7484534049349996e+01 0 0 0
23588 0 11 0.0000000000000000e+00 -5.5243830964999852e-01 5.2226880960399996e+01 3.3505172243700002e+01 0 0 0
18168 0 11 0.0000000000000000e+00 1.9994875547150002e+01 3.8403674328200005e+01 3.2707013863450001e+01 0 0 0
17614 0 11 0.0000000000000000e+00 8.9117740728100028e+00 5.2734189111799999e+01 3.2268254057349999e+01 0 0 0
18194 0 11 0.0000000000000000e+00 1.6891737160520009e+01 5.0388348139800001e+01 3.7931866427149998e+01 1 0 0
17840 0 11 0.0000000000000000e+00 3.0059236138700007e+00 7.4478625072000071e+00 3.2919899393999998e+01 -1 0 0
17681 0 11 0.0000000000000000e+00 7.5583984136600044e+00 1.3252800362199999e+01 3.6804443361150007e+01 -1 0 0
18583 0 11 0.0000000000000000e+00 2.2782082661400018e+00 2.9969880942800000e+01 3.3973806163300004e+01 0 0 0
17980 0 11 0.0000000000000000e+00 -2.9324292413759991e+00 7.7780444697999940e+00 3.2420741923649999e+01 1 0 0
18437 0 11 0.0000000000000000e+00 8.7801460801500042e+00 2.3960460058399999e+01 4.0344785585799983e+01 0 0 0
22996 0 11 0.0000000000000000e+00 3.3845328277700029e+00 5.6723528941800005e+01 3.2612975349650000e+01 1 0 0
17976 0 11 0.0000000000000000e+00 2.1229239319090006e+01 3.6825132784600001e+01 3.6848085544350006e+01 0 0 0
18295 0 11 0.0000000000000000e+00 1.6445693704550006e+01 3.6285570905600004e+01 3.2983284469600001e+01 -1 0 0
18123 0 11 0.0000000000000000e+00 -2.3959798632199982e+00 3.3889036392000008e+01 3.8626634397200000e+01 1 0 0
17945 0 11 0.0000000000000000e+00 -2.6277089451792008e+00 -3.8147226942000003e+00 3.1623232980650002e+01 0 0 0
17939 0 11 0.0000000000000000e+00 4.9926193244310024e+00 -1.2251172736039999e+01 4.1333878517549998e+01 -1 0 0
18452 0 11 0.0000000000000000e+00 1.1428536734000039e-01 1.6088341315000001e+01 3.9368421624150002e+01 0 0 0
18266 0 11 0.0000000000000000e+00 2.3199433886100018e+00 2.4677888979800006e+01 3.7594159057150002e+01 1 0 0
18267 0 11 0.0000000000000000e+00 1.0378360584050005e+01 2.0371110929600000e+01 3.4744558291600001e+01 0 0 0
18450 0 11 0.0000000000000000e+00 1.5242602876209997e+01 1.0757941966399990e+01 3.5000176793199998e+01 0 0 0
18161 0 11 0.0000000000000000e+00 1.7469151838319998e+01 2.6104359849399998e+01 3.9854720236950001e+01 0 0 0
17679 0 11 0.0000000000000000e+00 8.3925874325800027e+00 2.0593902704200001e+01 3.1689735355050001e+01 0 0 0
18622 0 11 0.0000000000000000e+00 1.4564257362530007e+01 4.7801622324600004e+01 3.3413341816550002e+01 0 0 0
18100 0 11 0.0000000000000000e+00 1.1068090017800012e+00 -1.0994692129999883e+00 3.2323326336149997e+01 0 0 0
17854 0 11 0.0000000000000000e+00 -2.9723278957699972e+00 3.8561009026199997e+01 3.5849510828749999e+01 -1 0 0
23883 0 11 0.0000000000000000e+00 7.7656786647700002e+00 4.9367731320600001e+01 3.9571565595950005e+01 0 0 0
18116 0 11 0.0000000000000000e+00 2.4088751200000047e+00 3.1549788710800005e+01 4.0481686958099999e+01 1 0 0
18434 0 11 0.0000000000000000e+00 1.0819206974219995e+01 3.1327140779400004e+01 3.9550523829050000e+01 -1 0 0
18271 0 11 0.0000000000000000e+00 -9.0945697608999776e-01 2.7892119156200000e+01 3.2172397119250000e+01 0 0 0
18157 0 11 0.0000000000000000e+00 2.0571794304959997e+01 2.0240098751799998e+01 3.2179930591350001e+01 0 0 0
18297 0 11 0.0000000000000000e+00 1.7042181607790003e+01 7.7702468077999995e+00 3.3290728063750002e+01 0 0 0
18147 0 11 0.0000000000000000e+00 2.1919392034170002e+01 1.3111673756600005e+01 4.0264125479350000e+01 0 0 0
18155 0 11 0.0000000000000000e+00 9.5444168790900044e+00 1.2480179337199999e+01 4.0094622357100000e+01 -1 0 0
17678 0 11 0.0000000000000000e+00 4.8852254731000144e-01 2.4540125860400003e+01 3.3856907458300000e+01 0 0 0
17876 0 11 0.0000000000000000e+00 9.7621374129900040e+00 4.5942382796400004e+01 3.1763121764300003e+01 -1 0 0
18170 0 11 0.0000000000000000e+00 3.4239418284000003e+00 3.8537012732199997e+01 3.6261254045249999e+01 0 0 0
18397 0 11 0.0000000000000000e+00 1.7376954241280000e+01 1.7466517665000005e+01 4.1173077854449993e+01 -1 0 0
18308 0 11 0.0000000000000000e+00 -2.1083068939399983e+00 3.4618162522999995e+01 3.5036415391750005e+01 1 0 0
18443 0 11 0.0000000000000000e+00 1.9346153539709999e+01 2.3897680280600003e+01 3.2023546101550004e+01 -1 0 0
17903 0 11 0.0000000000000000e+00 4.0202717981799987e+00 5.0133305443599994e+01 3.7707291026100002e+01 1 0 0
17690 0 11 0.0000000000000000e+00 1.0128822392980005e+01 3.6483844544400000e+01 3.2347615289300002e+01 0 0 0
17696 0 11 0.0000000000000000e+00 -7.3637944659998400e-02 2.1115761752800005e+01 3.2245004203800001e+01 0 0 0
17613 0 11 0.0000000000000000e+00 1.0085927972310007e+01 4.9270839653399996e+01 3.6928096213550006e+01 1 0 0
18305 0 11 0.0000000000000000e+00 1.6475471352300026e+00 1.2546541762200000e+01 3.7445567814349992e+01 -1 0 0
17536 0 11 0.0000000000000000e+00 6.4559818371500004e+00 8.8728285219999918e+00 3.1902880660499999e+01 0 0 0
17803 0 11 0.0000000000000000e+00 1.5474883857710001e+01 1.6276639687199999e+01 3.7730410992199985e+01 -1 0 0
17737 0 11 0.0000000000000000e+00 1.8252430459859994e+01 4.8544176735799994e+01 3.3069399848949999e+01 1 0 0
18310 0 11 0.0000000000000000e+00 4.6458730536500035e+00 2.3703843110800008e+01 4.0475452360500000e+01 1 0 0
17694 0 11 0.0000000000000000e+00 1.8005412753549997e+01 3.1106817784200000e+01 3.8771199129050004e+01 0 0 0
18745 0 11 0.0000000000000000e+00 -4.0525944472719972e+00 3.1515056173399994e+01 3.2699999941149997e+01 0 0 0
18372 0 11 0.0000000000000000e+00 1.8620857112862002e+01 -1.1292841371879986e+01 4.0714575155950001e+01 0 0 0
23423 0 11 0.0000000000000000e+00 3.1041678758460014e+00 -1.0129033590840006e+01 3.2122000788649999e+01 0 1 0
22981 0 11 0.0000000000000000e+00 -2.9013102749999993e+00 -6.7780349841999996e+00 3.7050190416550002e+01 0 1 0
18588 0 11 0.0000000000000000e+00 1.8111320023370002e+01 3.4306953454199999e+01 3.5745081318950007e+01 0 0 0
17830 0 11 0.0000000000000000e+00 1.7288865564540000e+01 2.3576202071599987e+01 3.5683644555100003e+01 1 0 0
18085 0 11 0.0000000000000000e+00 2.5485234108060015e+00 -3.3202765094399975e+00 3.4533621072800003e+01 0 0 0
3653 1 7 1.3372899999999999e-01 -3.1058078628879988e+00 4.1153270540200005e+01 3.1541663662049999e+01 0 0 0
3685 1 7 1.3372899999999999e-01 1.0658605854959999e+01 4.0969844219000009e+01 3.1669732687750002e+01 0 0 0
5377 1 7 6.9864999999999997e-02 2.3865150093499999e+01 2.7622886319999296e-01 3.1796113176600002e+01 -1 0 0
5393 1 7 6.9864999999999997e-02 3.6273294975300017e+00 3.2767224000000184e-01 3.1771694335999999e+01 0 0 0
5409 1 7 6.9864999999999997e-02 1.0268142798750002e+01 6.1923453840001130e-01 3.1526986380200000e+01 0 0 0
5425 1 7 6.9864999999999997e-02 1.7030304973269999e+01 3.2197269599999956e-01 3.1594008304400003e+01 0 0 0
5429 1 7 6.9864999999999997e-02 1.5381240536280009e+01 4.0560847273800007e+01 3.2122000788649999e+01 0 0 0
18162 0 11 0.0000000000000000e+00 1.0170652612550009e+01 2.8606627472999993e+01 3.2033157772849997e+01 -1 0 0
17676 0 11 0.0000000000000000e+00 2.0438056705320001e+01 3.0737034813599994e+01 3.5323856318600008e+01 0 0 0
17804 0 11 0.0000000000000000e+00 1.1626600311490002e+01 1.3499443556399999e+01 3.6654163581500001e+01 0 0 0
11141 1 3 -2.8376800000000002e-01 -2.2411871780299988e+00 4.1767066927200005e+01 3.1517634483800002e+01 0 0 0
11157 1 3 -2.8376800000000002e-01 4.5221119224400024e+00 4.1617461021399997e+01 3.1480097010750001e+01 0 0 0
11173 1 3 -2.8376800000000002e-01 1.1458977553950001e+01 4.1667029918799997e+01 3.1637910262500004e+01 0 0 0
11189 1 3 -2.8376800000000002e-01 1.8338615893580002e+01 4.1676103490599999e+01 3.1464770291650002e+01 0 0 0
18073 0 11 0.0000000000000000e+00 1.4224359505830012e+01 -9.4628361945999977e+00 4.0356085793950001e+01 0 0 0
11537 1 3 2.4808800000000000e-01 7.5852098290299956e+00 3.2450238670000005e+00 3.1833910424550002e+01 0 0 0
11553 1 3 2.4808800000000000e-01 1.4434296749060001e+01 3.1889310466000040e+00 3.1833131099850000e+01 0 0 0
11569 1 3 2.4808800000000000e-01 2.1304555633120010e+01 3.1692085668000054e+00 3.1830143688500002e+01 0 0 0
17961 0 11 0.0000000000000000e+00 1.4948311945530000e+01 2.6373046588000005e+01 3.7344905040599997e+01 0 0 0
18214 0 11 0.0000000000000000e+00 -8.9887493137600138e-01 -2.6071328245199989e+00 3.4519982890550004e+01 0 0 0
17821 0 11 0.0000000000000000e+00 -4.3651503873471995e+00 2.3050515401600009e+01 3.3107976421599986e+01 0 0 0
17831 0 11 0.0000000000000000e+00 2.1555633098930002e+01 2.2961886560799979e+01 3.9480254718600001e+01 0 0 0
18706 0 11 0.0000000000000000e+00 1.0698801650170001e+01 3.8128389758799997e+01 3.6076943753700000e+01 0 0 0
18244 0 11 0.0000000000000000e+00 1.4566251792116999e+01 -1.0632332517679988e+01 3.6435433115700000e+01 1 0 0
18004 0 11 0.0000000000000000e+00 2.1326448335610003e+01 1.7848435107199997e+01 3.5545704083200000e+01 0 0 0
18429 0 11 0.0000000000000000e+00 9.2154000961599998e+00 8.7557048036000076e+00 3.9232689238900001e+01 -1 0 0
17983 0 11 0.0000000000000000e+00 8.2053385805300003e+00 3.2739804225000000e+01 3.5842496906450002e+01 0 0 0
18381 0 11 0.0000000000000000e+00 8.3295298717480009e+00 -8.9730704881200047e+00 3.2826510317450001e+01 0 0 0
18719 0 11 0.0000000000000000e+00 1.0394953298070011e+01 2.0651132857999997e+01 3.9793803022900008e+01 0 0 0
18115 0 11 0.0000000000000000e+00 1.8027676802820004e+01 1.8710749121799996e+01 3.5159288919449999e+01 0 0 0
18399 0 11 0.0000000000000000e+00 1.1951288885899989e+00 3.3048016382200004e+01 3.6890169078150002e+01 0 0 0
18747 0 11 0.0000000000000000e+00 1.6542964686959987e+01 2.9271581702000002e+01 4.1354011072299997e+01 0 0 0
18145 0 11 0.0000000000000000e+00 1.4417489099329996e+01 3.6045307161600000e+01 3.6553630695199999e+01 0 0 0
18028 0 11 0.0000000000000000e+00 -2.9659934703900004e+00 4.9788048996000001e+01 3.7287754562600000e+01 0 0 0
18865 0 11 0.0000000000000000e+00 4.4316933313200035e+00 3.3062561872600000e+01 3.5170978789949999e+01 -1 0 0
17829 0 11 0.0000000000000000e+00 -1.0881614490899980e+00 3.0467975668399998e+01 3.9486749091100002e+01 0 0 0
18110 0 11 0.0000000000000000e+00 2.9996185759300018e+00 9.3732510342000062e+00 3.9418817954750004e+01 0 0 0
18428 0 11 0.0000000000000000e+00 1.7683370058959998e+01 2.7010606155200016e+01 3.1621024894000001e+01 -1 0 0
23254 0 11 0.0000000000000000e+00 2.0364256002721000e+01 -4.7790683202400057e+00 3.2221884237700003e+01 1 1 0
18259 0 11 0.0000000000000000e+00 1.3348096164579999e+01 1.2714062752600004e+01 3.2533744005149998e+01 0 0 0
18730 0 11 0.0000000000000000e+00 6.6735699896000300e-01 3.5011346097999990e+01 4.0821472527300003e+01 0 0 0
18287 0 11 0.0000000000000000e+00 -2.6036017939699994e+00 1.8182212179000011e+01 3.2169539595349988e+01 -1 0 0
18288 0 11 0.0000000000000000e+00 1.4952047664610001e+01 1.3659405164599999e+01 4.1255426497750001e+01 0 0 0
18572 0 11 0.0000000000000000e+00 1.0544984823320002e+01 3.5605266963600002e+01 3.8806658402899998e+01 -1 0 0
18578 0 11 0.0000000000000000e+00 9.5253657024899994e+00 2.7625686949600002e+01 3.7812499860599999e+01 0 0 0
18667 0 11 0.0000000000000000e+00 8.3423241901780010e+00 -1.2092517812919997e+01 3.4991993883850000e+01 0 0 0
18302 0 11 0.0000000000000000e+00 5.4842031860099993e+00 2.6279902466000003e+01 3.3418926976899996e+01 0 0 0
18258 0 11 0.0000000000000000e+00 1.1393133306420003e+01 8.9811957249999885e+00 3.5848211954249997e+01 0 0 0
23865 0 11 0.0000000000000000e+00 1.7020829179263000e+01 -7.9558918323200096e+00 3.8587148612400000e+01 1 1 0
18150 0 11 0.0000000000000000e+00 7.2714587417699992e+00 2.4725807286000006e+01 3.7230863859499998e+01 0 0 0
18721 0 11 0.0000000000000000e+00 -3.9429173829779982e+00 3.6555460375800010e+01 3.2347225626949999e+01 0 0 0
23707 0 11 0.0000000000000000e+00 2.0671579527830022e+00 -1.4641512270119996e+01 3.7738593901549997e+01 -1 1 0
18514 0 11 0.0000000000000000e+00 6.6193109436310067e+00 -2.6078674172399960e+00 3.4723386637250002e+01 0 0 0
18560 0 11 0.0000000000000000e+00 5.4982050163800071e+00 1.1950821701000002e+01 3.9833158920250007e+01 0 0 0
18872 0 11 0.0000000000000000e+00 1.3334788554100014e+00 2.1420903131800003e+01 3.5778852055950004e+01 0 0 0
18113 0 11 0.0000000000000000e+00 1.0338436283779998e+01 7.1378521200000016e+00 3.2872100812399999e+01 0 0 0
18407 0 11 0.0000000000000000e+00 6.9467156160500014e+00 3.6749017478399999e+01 3.6815483794400002e+01 -1 0 0
18873 0 11 0.0000000000000000e+00 5.9462022311100000e+00 2.7621188845599985e+01 3.8669757030599996e+01 0 0 0
18788 0 11 0.0000000000000000e+00 2.1521234643090004e+01 -3.0567849127999942e+00 3.7993303191000003e+01 0 0 0
18595 0 11 0.0000000000000000e+00 3.0882337763500023e+00 1.0794384669199989e+01 3.3291117726099998e+01 0 0 0
23596 0 11 0.0000000000000000e+00 1.1352394828799994e+01 5.4121665727000007e+01 3.5018231148749997e+01 1 0 0
17986 0 11 0.0000000000000000e+00 1.6301743436499994e+00 1.9657135983000000e+01 4.0363359491150000e+01 0 0 0
18375 0 11 0.0000000000000000e+00 9.6604227102720035e+00 -1.3254368490079994e+01 3.8619880249799998e+01 0 0 0
18732 0 11 0.0000000000000000e+00 2.1783944015339998e+01 1.1820108692400005e+01 3.6753917143099997e+01 -1 0 0
18714 0 11 0.0000000000000000e+00 -1.1402328134299984e+00 1.0018694697200004e+01 4.0256721894700000e+01 -1 0 0
18605 0 11 0.0000000000000000e+00 1.7540324605790001e+01 1.2271705068400003e+01 3.9473240796300004e+01 -1 0 0
18704 0 11 0.0000000000000000e+00 -1.5548021237300005e+00 1.6953650649600000e+01 3.6192024034399999e+01 1 0 0
18668 0 11 0.0000000000000000e+00 8.2827964428570997e+00 -1.7701773096183995e+01 3.5732352348850000e+01 0 0 0
18632 0 11 0.0000000000000000e+00 1.4002200539550003e+01 5.3892190618599997e+01 3.2105894744849998e+01 0 0 0
18876 0 11 0.0000000000000000e+00 -1.4481308643299977e+00 2.7107802690800003e+01 3.7451152974699973e+01 0 0 0
18262 0 11 0.0000000000000000e+00 8.9074607818900002e+00 1.0701473234200009e+01 3.4376067595949998e+01 -1 0 0
18405 0 11 0.0000000000000000e+00 -1.7981641615400021e+00 2.0250383137600000e+01 3.9129558603600003e+01 0 0 0
18303 0 11 0.0000000000000000e+00 1.0358317411680003e+01 1.4306708740200001e+01 3.2450875812050000e+01 0 0 0
23712 0 11 0.0000000000000000e+00 1.1348381133583000e+01 -3.1247210755199930e+00 3.1590891005600003e+01 0 1 0
18877 0 11 0.0000000000000000e+00 -2.3776239025179988e+00 1.1163487828000008e+01 3.3557386998600002e+01 0 0 0
18646 0 11 0.0000000000000000e+00 1.3133286185972002e+01 -1.4315038183679995e+01 3.5063561868800001e+01 0 0 0
22840 0 11 0.0000000000000000e+00 1.5271193403321998e+01 -8.0018234178799990e+00 3.3739359316049999e+01 -1 0 0
22822 0 11 0.0000000000000000e+00 1.9560205950683013e+01 -6.1828235315199986e+00 3.5523882991600004e+01 -1 0 0
23252 0 11 0.0000000000000000e+00 1.2175699398477002e+01 -6.8078236344799947e+00 3.5450366694899998e+01 0 0 0
17779 0 11 0.0000000000000000e+00 2.3402100482820007e+01 -1.6171029087400001e+01 3.9283735006750000e+01 0 -1 0
23150 0 11 0.0000000000000000e+00 2.0372541990080013e+01 5.1380469848199994e+01 3.7098248773050003e+01 0 0 0
23703 0 11 0.0000000000000000e+00 6.2479002255029989e+00 -6.5271107281199985e+00 3.1451781546650000e+01 0 0 0
18074 0 11 0.0000000000000000e+00 3.8711571050020028e+00 -1.2206758281279996e+01 3.4931596219600003e+01 1 -1 0
23111 0 11 0.0000000000000000e+00 5.5681144179100013e+00 -1.4768186887199999e+01 3.7197352897400002e+01 1 0 0
18089 0 11 0.0000000000000000e+00 9.3400109217670018e+00 -5.4439008268800002e+00 3.3769882866800003e+01 -1 -1 0
22683 0 11 0.0000000000000000e+00 1.3416657234040002e+01 -6.0035422593999961e+00 3.1772603548149988e+01 -1 0 0
17916 0 11 0.0000000000000000e+00 5.8654962730500042e+00 4.8424492776199997e+01 3.3536215344250003e+01 0 0 0
18359 0 11 0.0000000000000000e+00 2.2339692358933004e+01 -1.0872268466719998e+01 3.8601176457000001e+01 1 -1 0
22677 0 11 0.0000000000000000e+00 1.7665345160850009e+01 -4.2527312399999975e+00 3.8364781298000004e+01 0 0 0
22963 0 11 0.0000000000000000e+00 2.2888235395617016e+01 -3.3740889838799948e+00 3.4947052826149999e+01 0 0 0
23443 0 11 0.0000000000000000e+00 2.0158313907319997e+01 5.1939741914199999e+01 3.2982635032350004e+01 -1 0 0
23391 0 11 0.0000000000000000e+00 8.2161520005400011e+00 -4.6831721524000010e+00 4.0951879527100004e+01 0 0 0
23569 0 11 0.0000000000000000e+00 1.1283706675441005e+01 -6.6877101130399961e+00 4.1228280020700005e+01 0 0 0
23452 0 11 0.0000000000000000e+00 -3.9441426357499987e+00 5.3876153341400013e+01 3.9034351102750001e+01 1 0 0
23700 0 11 0.0000000000000000e+00 8.3669408451099994e+00 -6.7898070615999906e+00 3.7969403900200007e+01 -1 0 0
23301 0 11 0.0000000000000000e+00 1.3076165539289999e+01 5.7328849922600000e+01 3.1620635231649999e+01 1 0 0
17781 0 11 0.0000000000000000e+00 1.2342455354752000e+01 -3.2661777370799960e+00 3.4986798385850001e+01 0 -1 0
23311 0 11 0.0000000000000000e+00 2.7300716812800045e+00 5.3361272036599978e+01 4.0840825757350004e+01 1 0 0
23698 0 11 0.0000000000000000e+00 2.6510839333540015e+00 -5.7270076219599950e+00 3.1797541938550001e+01 1 0 0
17611 0 11 0.0000000000000000e+00 1.4928779622470000e+01 5.6482363185800004e+01 3.4801838657049998e+01 0 0 0
22949 0 11 0.0000000000000000e+00 4.2695437377690038e+00 -8.3071158105599991e+00 3.9275032547599999e+01 0 0 0
18644 0 11 0.0000000000000000e+00 6.6330051225909941e+00 -1.0563293162439999e+01 3.8509086254949999e+01 0 -1 0
23705 0 11 0.0000000000000000e+00 6.4085785841210052e+00 -1.3903076238840004e+01 3.1610763785450001e+01 0 0 0
23258 0 11 0.0000000000000000e+00 1.3857959172653986e+00 -1.8459365380815985e+01 3.8479861578700003e+01 0 0 0
23112 0 11 0.0000000000000000e+00 7.9517130895900028e+00 -2.1904959200000000e+00 3.7923163968000004e+01 0 0 0
17750 0 11 0.0000000000000000e+00 2.2857207941000190e-01 5.1724451195599997e+01 3.7346723464900002e+01 0 0 0
23600 0 11 0.0000000000000000e+00 1.5677853136540000e+01 5.2702030083200000e+01 3.9966033781600004e+01 1 0 0
23247 0 11 0.0000000000000000e+00 1.5443366677480007e+01 -3.4294072917999969e+00 4.1187625248850004e+01 0 0 0
23264 0 11 0.0000000000000000e+00 -1.6394629337000000e+00 -1.0120556243040001e+01 3.4351259092999996e+01 1 0 0
23259 0 11 0.0000000000000000e+00 2.3353206349953002e+01 -1.2249696950719995e+01 3.5472967111199999e+01 0 0 0
18027 0 11 0.0000000000000000e+00 -3.7088465231700019e+00 5.3337416486199992e+01 3.5253587208150002e+01 0 0 0
23693 0 11 0.0000000000000000e+00 1.9233861877741006e+01 -2.6908815966399953e+00 3.4848987801400000e+01 0 0 0
23461 0 11 0.0000000000000000e+00 8.1787179903799991e+00 5.4560438511599997e+01 3.7586235922700006e+01 1 0 0
23458 0 11 0.0000000000000000e+00 6.0019496567599981e+00 4.7412878028200005e+01 3.7269180657249997e+01 0 0 0
18511 0 11 0.0000000000000000e+00 1.0808119692709999e+01 -4.4103615443999917e+00 3.8050713443900001e+01 -1 -1 0
23096 0 11 0.0000000000000000e+00 2.2722763284731000e+00 -1.7198633513823996e+01 3.5078109263200005e+01 0 0 0
18188 0 11 0.0000000000000000e+00 1.6829569362529998e+01 5.2046831187399988e+01 3.4919256911849999e+01 0 0 0
18639 0 11 0.0000000000000000e+00 2.7340022771300010e+00 5.2827930244999997e+01 3.4303070849050002e+01 1 0 0
17773 0 11 0.0000000000000000e+00 1.9434539996520002e+01 5.4747089526200000e+01 3.7527137132949996e+01 1 0 0
23440 0 11 0.0000000000000000e+00 4.6031551101900012e+00 5.4171387386400006e+01 3.6982259280199997e+01 0 0 0
23554 0 11 0.0000000000000000e+00 2.3567693704392099e+01 -1.5637666292983997e+01 3.3162659038050002e+01 1 0 0
23269 0 11 0.0000000000000000e+00 1.4407876721029997e+01 -2.2112686097999905e+00 3.7696510367750001e+01 0 0 0
23557 0 11 0.0000000000000000e+00 5.1798649653550015e+00 -4.7290704222000119e+00 3.8259962125850002e+01 0 0 0
23392 0 11 0.0000000000000000e+00 -2.5573528147998736e-02 -1.4862049196640008e+01 3.4388666678599996e+01 0 0 0
23133 0 11 0.0000000000000000e+00 1.9434122955899999e+00 4.8934054125599999e+01 3.4563235411400001e+01 1 0 0
23455 0 11 0.0000000000000000e+00 1.3460793611050001e+01 5.1709677417800009e+01 3.6912249944650000e+01 1 0 0
23438 0 11 0.0000000000000000e+00 9.6898543133100006e+00 4.9046987607599995e+01 3.3225134901499999e+01 1 0 0
18038 0 11 0.0000000000000000e+00 6.5411447824500009e+00 5.5195001654800002e+01 3.3935359478099997e+01 1 0 0
18502 0 11 0.0000000000000000e+00 1.2193957940550000e+01 -1.4801829247999976e+00 4.0473114386399999e+01 0 -1 0
22970 0 11 0.0000000000000000e+00 1.9493765361904000e+01 -1.3563196193559991e+01 3.7166309796849973e+01 0 0 0
23106 0 11 0.0000000000000000e+00 1.1133519330811001e+01 -1.0222912681839990e+01 3.7895368053700004e+01 -1 0 0
23456 0 11 0.0000000000000000e+00 -4.5620878319999836e-01 5.5401078554399994e+01 3.6065773433000004e+01 0 0 0
18645 0 11 0.0000000000000000e+00 1.0879493551500001e+00 -6.5546362327999876e+00 3.8576238066599998e+01 0 -1 0
23731 0 11 0.0000000000000000e+00 1.0937598336439999e+01 5.1531654811400003e+01 3.9901739493850002e+01 0 0 0
23890 0 11 0.0000000000000000e+00 -2.9809458146999988e+00 4.7095822261800002e+01 3.9636249546050003e+01 0 0 0
12402 1 3 2.1152599999999999e-01 2.0506330771190008e+01 -4.5968437930000015e+00 5.0309620862349988e+01 0 0 0
7382 1 3 7.8381999999999993e-02 2.9317201804100028e+00 3.5480198073599993e+01 4.8611342453599995e+01 0 0 0
4710 1 7 9.6578999999999998e-02 1.5113446776539998e+01 3.3029961548800010e+01 4.8484572302400004e+01 0 0 0
18681 0 11 0.0000000000000000e+00 9.8501582009999922e-02 4.4242580840000301e-01 4.3628080546900001e+01 0 0 0
3906 1 7 1.4542500000000000e-01 1.6067388404300011e+00 -6.0166370859999923e+00 5.0277278887300000e+01 0 0 0
258 1 7 6.5079999999999999e-02 1.3099437531800024e+00 -4.1043849752000021e+00 4.8271037334600003e+01 0 0 0
262 1 7 6.5079999999999999e-02 -7.3969459056000098e-01 3.5155036431599996e+01 4.6489241295500001e+01 0 0 0
274 1 7 6.5079999999999999e-02 8.0058720653499975e+00 -3.6968869456000100e+00 4.8398327035599998e+01 0 0 0
278 1 7 6.5079999999999999e-02 5.7982221788700006e+00 3.5024553067199996e+01 4.6444819787600004e+01 0 0 0
290 1 7 6.5079999999999999e-02 1.4807365613710001e+01 -4.0188209730000004e+00 4.8242332208150003e+01 0 0 0
294 1 7 6.5079999999999999e-02 1.2752845340359997e+01 3.5117991545599992e+01 4.6730572177599996e+01 0 0 0
306 1 7 6.5079999999999999e-02 2.1762096833609998e+01 -3.9388809717999891e+00 4.8394820074450003e+01 0 0 0
310 1 7 6.5079999999999999e-02 1.9508488993919993e+01 3.5045475407400019e+01 4.6456899320449985e+01 0 0 0
706 1 7 8.9549000000000004e-02 -8.7576147089000100e-01 1.3745351452200005e+01 4.5989304500450004e+01 0 0 0
18425 0 11 0.0000000000000000e+00 8.1440968687100028e+00 2.0711737677200002e+01 4.7961125878900006e+01 0 0 0
722 1 7 8.9549000000000004e-02 5.8389606481799969e+00 1.3700882004399997e+01 4.5897993623100000e+01 0 0 0
19314 0 11 0.0000000000000000e+00 2.7558560335900006e+00 4.0477474718000046e+00 4.8955154533749997e+01 0 0 0
738 1 7 8.9549000000000004e-02 1.2787310285160000e+01 1.3697732289600015e+01 4.5821360027600001e+01 0 0 0
18914 0 11 0.0000000000000000e+00 3.7127259974900002e+00 4.3361165881800019e+01 4.9716035215850006e+01 0 0 0
754 1 7 8.9549000000000004e-02 1.9530791135800005e+01 1.3656262439000006e+01 4.5717839729950001e+01 0 0 0
18858 0 11 0.0000000000000000e+00 -5.6421912557203999e+00 2.0685265986200005e+01 4.7909300786349974e+01 -1 0 0
898 1 7 8.9786000000000005e-02 -2.7458375415260003e+00 1.3154129021800003e+01 4.7212324729650000e+01 0 0 0
18143 0 11 0.0000000000000000e+00 -1.4467056703099979e+00 2.9337208327799996e+01 4.7865139053349999e+01 0 0 0
914 1 7 8.9786000000000005e-02 3.9109892409400024e+00 1.3273588496800006e+01 4.7061525400199997e+01 0 0 0
930 1 7 8.9786000000000005e-02 1.0800689649580001e+01 1.3358852360200004e+01 4.6917739993049999e+01 0 0 0
18032 0 11 0.0000000000000000e+00 -1.7906319409299982e+00 5.1233796027799997e+01 4.1905383297550003e+01 0 0 0
946 1 7 8.9786000000000005e-02 1.7600659599349999e+01 1.3066089599000016e+01 4.6762134827950000e+01 0 0 0
18884 0 11 0.0000000000000000e+00 1.2840375761599994e+00 2.0854819609600007e+01 4.8122965641599997e+01 1 0 0
5374 1 7 8.7499999999999994e-02 1.7690159648522997e+01 -1.9896447125119998e+01 4.9055037982800002e+01 0 1 0
5326 1 7 8.7499999999999994e-02 -2.7936340335579990e+00 -2.0117788587959996e+01 4.9186094419850001e+01 -1 1 0
18031 0 11 0.0000000000000000e+00 1.1250529040260005e+01 4.9607334332000008e+01 4.5210889012599999e+01 0 0 0
18650 0 11 0.0000000000000000e+00 1.4450369378129999e+01 -9.2412233107999988e+00 5.0910610093500004e+01 0 0 0
6786 1 3 -5.5441999999999998e-02 -8.5582764472000195e-01 -3.8740105760000105e+00 5.0797608011999998e+01 0 0 0
13042 1 4 -2.6328000000000001e-01 1.8208962318475010e+01 -1.9703584892199999e+01 5.0303386264749996e+01 0 0 0
1218 1 7 1.0145100000000000e-01 -1.1954832537299991e+00 -4.4980538800001213e-01 4.6604321576200000e+01 0 0 0
1222 1 7 1.0145100000000000e-01 -2.9561533662600006e+00 3.8725328340000004e+01 4.5816684079399998e+01 0 0 0
1234 1 7 1.0145100000000000e-01 5.7248676946600003e+00 -6.9622373039999985e-01 4.6677058548200002e+01 0 0 0
1238 1 7 1.0145100000000000e-01 3.6742558221400015e+00 3.8570248102400015e+01 4.5757974951999998e+01 0 0 0
1250 1 7 1.0145100000000000e-01 1.2441408689800010e+01 -6.0398574599999932e-01 4.6542235375099999e+01 0 0 0
1254 1 7 1.0145100000000000e-01 1.0713178654450003e+01 3.8605343960399999e+01 4.5985797539300002e+01 0 0 0
1266 1 7 1.0145100000000000e-01 1.9229584076609996e+01 -5.5036740180000621e-01 4.6677448210549997e+01 0 0 0
1270 1 7 1.0145100000000000e-01 1.7541876613910002e+01 3.8470285857799993e+01 4.5731088249849996e+01 0 0 0
1410 1 7 1.0870299999999999e-01 -1.1176902698799991e+00 -2.7421870717999859e+00 4.6509373850250007e+01 0 0 0
1414 1 7 1.0870299999999999e-01 -3.2872103492499982e+00 3.6592225104999997e+01 4.4967869593650001e+01 0 0 0
1426 1 7 1.0870299999999999e-01 5.4320970361600001e+00 -2.9355871291999946e+00 4.6629000191700001e+01 0 0 0
1430 1 7 1.0870299999999999e-01 3.2603032909100023e+00 3.6475239980199994e+01 4.4902406318849998e+01 0 0 0
1442 1 7 1.0870299999999999e-01 1.2447584436680000e+01 -2.9532101418000103e+00 4.6454561346349998e+01 0 0 0
1446 1 7 1.0870299999999999e-01 1.0238968220620000e+01 3.6484764085999991e+01 4.5113473425100004e+01 0 0 0
1458 1 7 1.0870299999999999e-01 1.9126585393140001e+01 -2.8941176153999990e+00 4.6513790023550001e+01 0 0 0
1462 1 7 1.0870299999999999e-01 1.6916373875869997e+01 3.6416972652799998e+01 4.5040996228000004e+01 0 0 0
1602 1 7 1.0518400000000000e-01 3.7243801702400021e+00 -1.8182308579999926e+00 4.6181667813899999e+01 0 0 0
1606 1 7 1.0518400000000000e-01 1.6778297780200018e+00 3.8002644429399993e+01 4.4890716448349998e+01 0 0 0
1618 1 7 1.0518400000000000e-01 1.0573892365430003e+01 -1.8666000121999993e+00 4.5956832637950001e+01 0 0 0
1622 1 7 1.0518400000000000e-01 8.6814105025299995e+00 3.8017042760199999e+01 4.5003718529849998e+01 0 0 0
1634 1 7 1.0518400000000000e-01 1.7458698506770006e+01 -1.6543772037999922e+00 4.5941505918849998e+01 0 0 0
1638 1 7 1.0518400000000000e-01 1.5457635027290001e+01 3.8023941738600001e+01 4.4913836414450003e+01 0 0 0
1650 1 7 1.0518400000000000e-01 -3.0255488925060003e+00 -1.7998584117999989e+00 4.6050611376850000e+01 1 0 0
1654 1 7 1.0518400000000000e-01 -4.9571795296900021e+00 3.7998519855599994e+01 4.4824603736300006e+01 1 0 0
19360 0 11 0.0000000000000000e+00 1.4167550961080011e+01 4.3565663929999992e+01 4.9214279996500004e+01 0 0 0
5558 1 7 6.7263000000000003e-02 1.4802739618580000e+01 1.7152918400600008e+01 4.8049579232349984e+01 0 0 0
1890 1 7 1.4914500000000000e-01 7.4657740653500024e+00 1.4377897743200002e+01 4.7461578746200004e+01 0 0 0
1874 1 7 1.4914500000000000e-01 7.7036185940000212e-01 1.4271261627200005e+01 4.7612767738000002e+01 0 0 0
5110 1 7 9.1895000000000004e-02 -5.7206911406660002e+00 3.0978372411200002e+01 4.7332210846000002e+01 0 0 0
1986 1 7 1.4031199999999999e-01 -7.3489874656999898e-01 -2.8836159406000093e+00 4.8474311193849999e+01 0 0 0
1990 1 7 1.4031199999999999e-01 -2.6967777438499998e+00 3.6102315600799997e+01 4.6772655711400006e+01 0 0 0
2002 1 7 1.4031199999999999e-01 5.9417892134600017e+00 -2.9376839499999967e+00 4.8519122364099999e+01 0 0 0
2006 1 7 1.4031199999999999e-01 3.9148963796400036e+00 3.5977306620599990e+01 4.6783436369750007e+01 0 0 0
2018 1 7 1.4031199999999999e-01 1.2829049210350011e+01 -3.0111747631999961e+00 4.8375466844400002e+01 0 0 0
2022 1 7 1.4031199999999999e-01 1.0804423573310002e+01 3.6072544781399998e+01 4.7012557831550005e+01 0 0 0
2034 1 7 1.4031199999999999e-01 1.9646173382960004e+01 -2.8807662621999981e+00 4.8502366883050001e+01 0 0 0
2038 1 7 1.4031199999999999e-01 1.7598852361210000e+01 3.6051922249599997e+01 4.6900984512000001e+01 0 0 0
2242 1 7 1.3293900000000000e-01 -2.2642066028500003e+00 1.1352033826800010e+01 4.6632637040300004e+01 0 0 0
5554 1 7 6.7263000000000003e-02 1.7406963517597998e+01 -1.9011107176119992e+01 5.1189478448650000e+01 0 0 0
2258 1 7 1.3293900000000000e-01 4.4058595361500004e+00 1.1392153649800001e+01 4.6606010113049997e+01 0 0 0
12742 1 4 -3.5989300000000002e-01 1.7852398134400023e+00 3.1595919861799988e+01 4.8310653006850004e+01 0 0 0
2274 1 7 1.3293900000000000e-01 1.1127026926560003e+01 1.1392678533999998e+01 4.6574447462700000e+01 0 0 0
5506 1 7 6.7263000000000003e-02 -2.9425080257390022e+00 -1.9153798813040005e+01 5.1251954312099997e+01 -1 0 0
2290 1 7 1.3293900000000000e-01 1.8099955461129987e+01 1.1226349682799999e+01 4.6480928498700003e+01 0 0 0
4914 1 7 9.4995999999999997e-02 -1.7238887402799989e+00 -6.7435176922000011e+00 5.1148174239550002e+01 1 0 0
2882 1 7 2.1374000000000001e-01 -8.9394135631000138e-01 7.0748822300000000e+00 4.7189594425900005e+01 0 0 0
2886 1 7 2.1374000000000001e-01 -2.8479361605499989e+00 4.6317584944199993e+01 4.8113743632649999e+01 0 0 0
2898 1 7 2.1374000000000001e-01 5.6836681108900020e+00 7.0742825739999979e+00 4.7363124059100002e+01 0 0 0
2902 1 7 2.1374000000000001e-01 3.9463830077900006e+00 4.6533707321399987e+01 4.8142578646550000e+01 0 0 0
2914 1 7 2.1374000000000001e-01 1.2631289534950001e+01 7.0814814404000010e+00 4.7225443362100002e+01 0 0 0
2918 1 7 2.1374000000000001e-01 1.0865384553390012e+01 4.6348705963200004e+01 4.8115691944399998e+01 0 0 0
2930 1 7 2.1374000000000001e-01 1.9489585277940002e+01 6.9744700930000043e+00 4.7195179586249999e+01 0 0 0
2934 1 7 2.1374000000000001e-01 1.7734900971770003e+01 4.6388150690000010e+01 4.7970477775299997e+01 0 0 0
3010 1 7 2.1261500000000000e-01 -3.2109362707520006e+00 3.5776618700000284e-01 4.6576655549350001e+01 0 0 0
3014 1 7 2.1261500000000000e-01 -5.0504217579780031e+00 3.9763570712599993e+01 4.6001513920750000e+01 0 0 0
3026 1 7 2.1261500000000000e-01 3.6113435961600007e+00 2.9484949440000108e-01 4.6740963173600001e+01 0 0 0
3030 1 7 2.1261500000000000e-01 1.7235023165800007e+00 3.9719401623200000e+01 4.6167899744200000e+01 0 0 0
3042 1 7 2.1261500000000000e-01 1.0424836780980002e+01 2.6785270000000239e-01 4.6578344086199998e+01 0 0 0
3046 1 7 2.1261500000000000e-01 8.4989862341300011e+00 3.9699529212200005e+01 4.6197124420450002e+01 0 0 0
3058 1 7 2.1261500000000000e-01 1.7199994555600000e+01 2.7857636379999562e-01 4.6602113489549978e+01 0 0 0
3062 1 7 2.1261500000000000e-01 1.5322526925800013e+01 3.9663308667999999e+01 4.6079576278200001e+01 0 0 0
3074 1 7 1.3269700000000001e-01 1.6246909872900019e+00 8.4266564271999940e+00 4.5401563789200004e+01 0 0 0
3078 1 7 1.3269700000000001e-01 -2.1216104642999856e-01 4.8179519306000003e+01 4.6633156590100000e+01 0 0 0
3090 1 7 1.3269700000000001e-01 8.3576925787100009e+00 8.4948979956000059e+00 4.5599252488099999e+01 0 0 0
3094 1 7 1.3269700000000001e-01 6.6539489864399997e+00 4.8044761929399996e+01 4.6874877134550005e+01 0 0 0
3106 1 7 1.3269700000000001e-01 1.5269841270379999e+01 8.4123334942000021e+00 4.5553142443349998e+01 0 0 0
[truncated: 6,966,133 more chars]
