# Supplementary material for: Adsorbate-induced lattice deformation in IRMOF-74 series
Source: Nat Commun. 2017 Jan 9;8:13945. doi: 10.1038/ncomms13945 (PMC5228029; doi:10.1038/ncomms13945)
Supplement: Supplementary Data 4 — LAMMPS simulation script to reproduce the argon-induced deformation of IRMOF-74-V. [file ncomms13945-s5.txt]

units real

atom_style full
bond_style hybrid morse harmonic
angle_style hybrid class2 harmonic
dihedral_style class2
improper_style class2
pair_style lj/cut/coul/long 10.0
kspace_style pppm 1.0e-5
pair_modify shift yes mix geometric

box tilt large

read_data mof574_argon.data

thermo 100
thermo_style multi

group mof type 1:7
group dummy type 8:10
group argon type 11

dump 1 all atom 1000 mof574.lammpstrj
dump 2 all xyz 1000 mof574.xyz
dump_modify 2 element Mg C C C O O H D D D Ar

timestep 1.0

fix 1 mof nvt temp 87 87 100
fix l2 dummy langevin 87 87 10 787
fix 2 dummy nve
fix 3 argon npt temp 87 87 100 tri 0.425 0.425 1000

run 1000000
